# Supplementary material for: Mapping bacterial diversity and metabolic functionality of the human respiratory tract microbiome
Source: J Oral Microbiol. 2022 Mar 16;14(1):2051336. doi: 10.1080/20002297.2022.2051336 (PMC8933033; doi:10.1080/20002297.2022.2051336)
Supplement: Supplemental Material [file ZJOM_A_2051336_SM1256.zip]

Archive with 11 entries (10 files):
- Supplementary files/
- Supplementary files/Figure_S1_new.jpg
- Supplementary files/Figure_S2_new_3.jpg
- Supplementary files/supplementary_information_2.docx
- Supplementary files/TableS1.xlsx
- Supplementary files/TableS2_new.xlsx
- Supplementary files/TableS3.xlsx
- Supplementary files/TableS4.xlsx
- Supplementary files/TableS5.xlsx
- Supplementary files/TableS6.xlsx
- Supplementary files/TableS7.xlsx
