# Supplementary material for: Mapping bacterial diversity and metabolic functionality of the human respiratory tract microbiome
Source: J Oral Microbiol. 2022 Mar 16;14(1):2051336. doi: 10.1080/20002297.2022.2051336 (PMC8933033; doi:10.1080/20002297.2022.2051336)
Supplement: Supplemental Material [file ZJOM_A_2051336_SM1256.zip › Supplementary files/TableS1.xlsx]

## Sheet: TableS1
Table S1. Studies included in this meta-analysis.
Bioproject	<16=Child; 16-30=Young adult; 30-45=Adults; >45=Old adult;	Gender	Nation	HRT Compartments	Health state		Sample	Mbp
PRJEB28158	Child	-	Germany	Nasal lavage	Diseased	inherited immunodeficiency	ERR2732354	31924542
PRJEB28158	Child	-	Germany	Nasal lavage	Diseased	inherited immunodeficiency	ERR2732355	78890767
PRJEB28158	Child	-	Germany	Nasal lavage	Diseased	inherited immunodeficiency	ERR2732356	42830435
PRJEB28158	Child	-	Germany	Nasal lavage	Diseased	inherited immunodeficiency	ERR2732357	43252368
PRJEB28158	Child	-	Germany	Nasal lavage	Diseased	inherited immunodeficiency	ERR2732358	78647967
PRJEB28158	Child	-	Germany	Nasal lavage	Diseased	inherited immunodeficiency	ERR2732359	68326942
PRJEB28158	Child	-	Germany	Nasal lavage	Diseased	inherited immunodeficiency	ERR2732360	15356826
PRJEB28158	Child	-	Germany	Nasal lavage	Diseased	inherited immunodeficiency	ERR2732361	153722284
PRJEB28158	Child	-	Germany	Nasal lavage	Diseased	inherited immunodeficiency	ERR2732362	18528649
PRJEB28158	Child	-	Germany	Nasal lavage	Diseased	inherited immunodeficiency	ERR2732363	34168764
PRJEB28158	Child	-	Germany	Cough swabs	Diseased	inherited immunodeficiency	ERR2732364	390448022
PRJEB28158	Child	-	Germany	Cough swabs	Diseased	inherited immunodeficiency	ERR2732365	165063828
PRJEB28158	Child	-	Germany	Cough swabs	Diseased	inherited immunodeficiency	ERR2732366	268972659
PRJEB28158	Child	-	Germany	Cough swabs	Diseased	inherited immunodeficiency	ERR2732367	52301283
PRJEB28158	Child	-	Germany	Cough swabs	Diseased	inherited immunodeficiency	ERR2732368	125787
PRJEB28158	Child	-	Germany	Cough swabs	Diseased	inherited immunodeficiency	ERR2732369	29656096
PRJEB28158	Child	-	Germany	Cough swabs	Diseased	inherited immunodeficiency	ERR2732370	110725353
PRJEB28158	Child	-	Germany	Cough swabs	Diseased	inherited immunodeficiency	ERR2732371	273581879
PRJEB28158	Child	-	Germany	Cough swabs	Diseased	inherited immunodeficiency	ERR2732372	153800782
PRJEB28158	Child	-	Germany	Cough swabs	Diseased	inherited immunodeficiency	ERR2732373	429016616
PRJEB28158	Child	-	Germany	Nasal lavage	Diseased	Cystic fibrosis	ERR2732374	28023130
PRJEB28158	Child	-	Germany	Nasal lavage	Diseased	Cystic fibrosis	ERR2732375	50560186
PRJEB28158	Child	-	Germany	Nasal lavage	Diseased	Cystic fibrosis	ERR2732376	20065028
PRJEB28158	Child	-	Germany	Nasal lavage	Diseased	Cystic fibrosis	ERR2732377	28710194
PRJEB28158	Child	-	Germany	Nasal lavage	Diseased	Cystic fibrosis	ERR2732378	40437639
PRJEB28158	Child	-	Germany	Nasal lavage	Diseased	Cystic fibrosis	ERR2732379	35655399
PRJEB28158	Child	-	Germany	Nasal lavage	Diseased	Cystic fibrosis	ERR2732380	29280520
PRJEB28158	Child	-	Germany	Nasal lavage	Diseased	Cystic fibrosis	ERR2732381	25801900
PRJEB28158	Child	-	Germany	Nasal lavage	Diseased	Cystic fibrosis	ERR2732382	28903705
PRJEB28158	Child	-	Germany	Nasal lavage	Diseased	Cystic fibrosis	ERR2732383	25173854
PRJEB28158	Child	-	Germany	Nasal lavage	Diseased	Cystic fibrosis	ERR2732384	40882466
PRJEB28158	Child	-	Germany	Nasal lavage	Diseased	Cystic fibrosis	ERR2732385	37422080
PRJEB28158	Child	-	Germany	Nasal lavage	Diseased	Cystic fibrosis	ERR2732386	32129222
PRJEB28158	Child	-	Germany	Nasal lavage	Diseased	Cystic fibrosis	ERR2732387	34691873
PRJEB28158	Child	-	Germany	Nasal lavage	Diseased	Cystic fibrosis	ERR2732388	57362385
PRJEB28158	Child	-	Germany	Nasal lavage	Diseased	Cystic fibrosis	ERR2732389	10344967
PRJEB28158	Child	-	Germany	Nasal lavage	Diseased	Cystic fibrosis	ERR2732390	39747346
PRJEB28158	Child	-	Germany	Nasal lavage	Diseased	Cystic fibrosis	ERR2732391	19294960
PRJEB28158	Child	-	Germany	Nasal lavage	Diseased	Cystic fibrosis	ERR2732392	64828938
PRJEB28158	Child	-	Germany	Nasal lavage	Diseased	Cystic fibrosis	ERR2732393	142215000
PRJEB28158	Child	-	Germany	Nasal lavage	Diseased	Cystic fibrosis	ERR2732394	58504713
PRJEB28158	Child	-	Germany	Nasal lavage	Diseased	Cystic fibrosis	ERR2732395	478606584
PRJEB28158	Child	-	Germany	Nasal lavage	Diseased	Cystic fibrosis	ERR2732396	120149056
PRJEB28158	Child	-	Germany	Nasal lavage	Diseased	Cystic fibrosis	ERR2732397	55086475
PRJEB28158	Child	-	Germany	Nasal lavage	Diseased	Cystic fibrosis	ERR2732398	23201131
PRJEB28158	Child	-	Germany	Nasal lavage	Diseased	Cystic fibrosis	ERR2732399	13164756
PRJEB28158	Child	-	Germany	Nasal lavage	Diseased	Cystic fibrosis	ERR2732400	14249547
PRJEB28158	Child	-	Germany	Nasal lavage	Diseased	Cystic fibrosis	ERR2732401	10243802
PRJEB28158	Child	-	Germany	Nasal lavage	Diseased	Cystic fibrosis	ERR2732402	18505187
PRJEB28158	Child	-	Germany	Nasal lavage	Diseased	Cystic fibrosis	ERR2732403	37098132
PRJEB28158	Child	-	Germany	Nasal lavage	Diseased	Cystic fibrosis	ERR2732404	24003111
PRJEB28158	Child	-	Germany	Nasal lavage	Diseased	Cystic fibrosis	ERR2732405	36342000
PRJEB28158	Child	-	Germany	Nasal lavage	Diseased	Cystic fibrosis	ERR2732406	22830730
PRJEB28158	Child	-	Germany	Nasal lavage	Diseased	Cystic fibrosis	ERR2732407	32438722
PRJEB28158	Child	-	Germany	Nasal lavage	Diseased	Cystic fibrosis	ERR2732408	19176261
PRJEB28158	Child	-	Germany	Nasal lavage	Diseased	Cystic fibrosis	ERR2732409	84400531
PRJEB28158	Child	-	Germany	Nasal lavage	Diseased	Cystic fibrosis	ERR2732410	68918336
PRJEB28158	Child	-	Germany	Cough swabs	Diseased	Cystic fibrosis	ERR2732411	237834076
PRJEB28158	Child	-	Germany	Cough swabs	Diseased	Cystic fibrosis	ERR2732412	67341220
PRJEB28158	Child	-	Germany	Cough swabs	Diseased	Cystic fibrosis	ERR2732413	26805619
PRJEB28158	Child	-	Germany	Cough swabs	Diseased	Cystic fibrosis	ERR2732414	27461395
PRJEB28158	Child	-	Germany	Cough swabs	Diseased	Cystic fibrosis	ERR2732415	33403230
PRJEB28158	Child	-	Germany	Cough swabs	Diseased	Cystic fibrosis	ERR2732416	9855102
PRJEB28158	Child	-	Germany	Cough swabs	Diseased	Cystic fibrosis	ERR2732417	355996957
PRJEB28158	Child	-	Germany	Cough swabs	Diseased	Cystic fibrosis	ERR2732418	197481918
PRJEB28158	Child	-	Germany	Cough swabs	Diseased	Cystic fibrosis	ERR2732419	29459298
PRJEB28158	Child	-	Germany	Cough swabs	Diseased	Cystic fibrosis	ERR2732420	42451502
PRJEB28158	Child	-	Germany	Cough swabs	Diseased	Cystic fibrosis	ERR2732421	18516536
PRJEB28158	Child	-	Germany	Cough swabs	Diseased	Cystic fibrosis	ERR2732422	24576828
PRJEB28158	Child	-	Germany	Cough swabs	Diseased	Cystic fibrosis	ERR2732423	110804816
PRJEB28158	Child	-	Germany	Cough swabs	Diseased	Cystic fibrosis	ERR2732424	91252945
PRJEB28158	Child	-	Germany	Cough swabs	Diseased	Cystic fibrosis	ERR2732425	60229889
PRJEB28158	Child	-	Germany	Cough swabs	Diseased	Cystic fibrosis	ERR2732426	23376229
PRJEB28158	Child	-	Germany	Cough swabs	Diseased	Cystic fibrosis	ERR2732427	32364798
PRJEB28158	Child	-	Germany	Cough swabs	Diseased	Cystic fibrosis	ERR2732428	932885658
PRJEB28158	Child	-	Germany	Sputum	Diseased	Cystic fibrosis	ERR2732429	70387232
PRJEB28158	Child	-	Germany	Sputum	Diseased	Cystic fibrosis	ERR2732430	36009685
PRJEB28158	Child	-	Germany	Sputum	Diseased	Cystic fibrosis	ERR2732431	26482512
PRJEB28158	Child	-	Germany	Sputum	Diseased	Cystic fibrosis	ERR2732432	113301882
PRJEB28158	Child	-	Germany	Sputum	Diseased	Cystic fibrosis	ERR2732433	15107467
PRJEB28158	Child	-	Germany	Sputum	Diseased	Cystic fibrosis	ERR2732434	23562736
PRJEB28158	Child	-	Germany	Sputum	Diseased	Cystic fibrosis	ERR2732435	19244733
PRJEB28158	Child	-	Germany	Sputum	Diseased	Cystic fibrosis	ERR2732436	34635817
PRJEB28158	Child	-	Germany	Sputum	Diseased	Cystic fibrosis	ERR2732437	20267362
PRJEB28158	Child	-	Germany	Sputum	Diseased	Cystic fibrosis	ERR2732438	23396745
PRJEB28158	Child	-	Germany	Sputum	Diseased	Cystic fibrosis	ERR2732439	89596631
PRJEB28158	Child	-	Germany	Sputum	Diseased	Cystic fibrosis	ERR2732440	42481725
PRJEB28158	Child	-	Germany	Sputum	Diseased	Cystic fibrosis	ERR2732441	29990008
PRJEB28158	Child	-	Germany	Sputum	Diseased	Cystic fibrosis	ERR2732442	51743824
PRJEB28158	Child	-	Germany	Sputum	Diseased	Cystic fibrosis	ERR2732443	37749379
PRJEB28158	Child	-	Germany	Sputum	Diseased	Cystic fibrosis	ERR2732444	64953054
PRJEB28158	Child	-	Germany	Sputum	Diseased	Cystic fibrosis	ERR2732445	53467346
PRJEB28158	Child	-	Germany	Sputum	Diseased	Cystic fibrosis	ERR2732446	65201535
PRJEB28158	Child	-	Germany	Sputum	Diseased	Cystic fibrosis	ERR2732447	164212917
PRJEB28158	Child	-	Germany	Sputum	Diseased	Cystic fibrosis	ERR2732448	59914787
PRJEB28158	Child	-	Germany	Sputum	Diseased	Cystic fibrosis	ERR2732449	88009313
PRJEB28158	Child	-	Germany	Sputum	Diseased	Cystic fibrosis	ERR2732450	82106246
PRJEB28158	Child	-	Germany	Sputum	Diseased	Cystic fibrosis	ERR2732451	15255066
PRJEB28158	Child	-	Germany	Nasal lavage	Diseased	Cystic fibrosis	ERR2732452	35824133
PRJEB28158	Child	-	Germany	Nasal lavage	Diseased	Cystic fibrosis	ERR2732453	17852187
PRJEB28158	Child	-	Germany	Nasal lavage	Diseased	Cystic fibrosis	ERR2732454	25061395
PRJEB28158	Child	-	Germany	Nasal lavage	Diseased	Cystic fibrosis	ERR2732455	33467721
PRJEB28158	Child	-	Germany	Nasal lavage	Diseased	Cystic fibrosis	ERR2732456	24351739
PRJEB28158	Child	-	Germany	Nasal lavage	Diseased	Cystic fibrosis	ERR2732457	74195491
PRJEB28158	Child	-	Germany	Nasal lavage	Diseased	Cystic fibrosis	ERR2732458	48219798
PRJEB28158	Child	-	Germany	Nasal lavage	Diseased	Cystic fibrosis	ERR2732459	30999269
PRJEB28158	Child	-	Germany	Nasal lavage	Diseased	Cystic fibrosis	ERR2732460	27306957
PRJEB28158	Child	-	Germany	Nasal lavage	Diseased	Cystic fibrosis	ERR2732461	40913430
PRJEB28158	Child	-	Germany	Nasal lavage	Diseased	Cystic fibrosis	ERR2732462	16541823
PRJEB28158	Child	-	Germany	Nasal lavage	Diseased	Cystic fibrosis	ERR2732463	46818541
PRJEB28158	Child	-	Germany	Nasal lavage	Diseased	Cystic fibrosis	ERR2732464	91631066
PRJEB28158	Child	-	Germany	Nasal lavage	Diseased	Cystic fibrosis	ERR2732465	53551010
PRJEB28158	Child	-	Germany	Nasal lavage	Diseased	Cystic fibrosis	ERR2732466	94483066
PRJEB28158	Child	-	Germany	Nasal lavage	Diseased	Cystic fibrosis	ERR2732467	17599865
PRJEB28158	Child	-	Germany	Nasal lavage	Diseased	Cystic fibrosis	ERR2732468	7577199
PRJEB28158	Child	-	Germany	Nasal lavage	Diseased	Cystic fibrosis	ERR2732469	21766854
PRJEB28158	Child	-	Germany	Nasal lavage	Diseased	Cystic fibrosis	ERR2732470	18956187
PRJEB28158	Child	-	Germany	Nasal lavage	Diseased	Cystic fibrosis	ERR2732471	81149004
PRJEB28158	Child	-	Germany	Nasal lavage	Diseased	Cystic fibrosis	ERR2732472	44953499
PRJEB28158	Child	-	Germany	Nasal lavage	Diseased	Cystic fibrosis	ERR2732473	59421937
PRJEB28158	Child	-	Germany	Cough swabs	Diseased	Cystic fibrosis	ERR2732474	57606089
PRJEB28158	Child	-	Germany	Cough swabs	Diseased	Cystic fibrosis	ERR2732475	44628933
PRJEB28158	Child	-	Germany	Cough swabs	Diseased	Cystic fibrosis	ERR2732476	66344509
PRJEB28158	Child	-	Germany	Cough swabs	Diseased	Cystic fibrosis	ERR2732477	56684807
PRJEB28158	Child	-	Germany	Cough swabs	Diseased	Cystic fibrosis	ERR2732478	70586013
PRJEB28158	Child	-	Germany	Cough swabs	Diseased	Cystic fibrosis	ERR2732479	71088200
PRJEB28158	Child	-	Germany	Cough swabs	Diseased	Cystic fibrosis	ERR2732480	197925960
PRJEB28158	Child	-	Germany	Cough swabs	Diseased	Cystic fibrosis	ERR2732481	66807930
PRJEB28158	Child	-	Germany	Cough swabs	Diseased	Cystic fibrosis	ERR2732482	183629294
PRJEB28158	Child	-	Germany	Cough swabs	Diseased	Cystic fibrosis	ERR2732483	69125858
PRJEB28158	Child	-	Germany	Cough swabs	Diseased	Cystic fibrosis	ERR2732484	22431415
PRJEB28158	Child	-	Germany	Cough swabs	Diseased	Cystic fibrosis	ERR2732485	73061231
PRJEB28158	Child	-	Germany	Cough swabs	Diseased	Cystic fibrosis	ERR2732486	77037108
PRJEB28158	Child	-	Germany	Cough swabs	Diseased	Cystic fibrosis	ERR2732487	18000473
PRJEB28158	Child	-	Germany	Cough swabs	Diseased	Cystic fibrosis	ERR2732488	211621035
PRJEB28158	Child	-	Germany	Cough swabs	Diseased	Cystic fibrosis	ERR2732489	308184691
PRJEB28158	Child	-	Germany	Sputum	Diseased	Cystic fibrosis	ERR2732490	33297414
PRJEB28158	Child	-	Germany	Sputum	Diseased	Cystic fibrosis	ERR2732491	45586982
PRJEB28158	Child	-	Germany	Sputum	Diseased	Cystic fibrosis	ERR2732492	77776890
PRJEB28158	Child	-	Germany	Sputum	Diseased	Cystic fibrosis	ERR2732493	76291460
PRJEB28158	Child	-	Germany	Sputum	Diseased	Cystic fibrosis	ERR2732494	28420001
PRJEB28158	Child	-	Germany	Sputum	Diseased	Cystic fibrosis	ERR2732495	86693959
PRJEB28158	Child	-	Germany	Sputum	Diseased	Cystic fibrosis	ERR2732496	81072402
PRJEB28158	Child	-	Germany	Sputum	Diseased	Cystic fibrosis	ERR2732497	25128820
PRJEB28158	Child	-	Germany	Sputum	Diseased	Cystic fibrosis	ERR2732498	236216200
PRJEB28158	Child	-	Germany	Nasal lavage	Healthy	Healthy	ERR2732499	42540531
PRJEB28158	Child	-	Germany	Nasal lavage	Healthy	Healthy	ERR2732500	24842680
PRJEB28158	Child	-	Germany	Nasal lavage	Healthy	Healthy	ERR2732501	51592323
PRJEB28158	Child	-	Germany	Nasal lavage	Healthy	Healthy	ERR2732502	12409827
PRJEB28158	Child	-	Germany	Nasal lavage	Healthy	Healthy	ERR2732503	33523887
PRJEB28158	Child	-	Germany	Nasal lavage	Healthy	Healthy	ERR2732504	34026073
PRJEB28158	Child	-	Germany	Nasal lavage	Healthy	Healthy	ERR2732505	43658015
PRJEB28158	Child	-	Germany	Nasal lavage	Healthy	Healthy	ERR2732506	35889933
PRJEB28158	Child	-	Germany	Nasal lavage	Healthy	Healthy	ERR2732507	36817985
PRJEB28158	Child	-	Germany	Nasal lavage	Healthy	Healthy	ERR2732508	19604089
PRJEB28158	Child	-	Germany	Nasal lavage	Healthy	Healthy	ERR2732509	42951410
PRJEB28158	Child	-	Germany	Nasal lavage	Healthy	Healthy	ERR2732510	108585277
PRJEB28158	Child	-	Germany	Nasal lavage	Healthy	Healthy	ERR2732511	18424979
PRJEB28158	Child	-	Germany	Nasal lavage	Healthy	Healthy	ERR2732512	20579077
PRJEB28158	Child	-	Germany	Nasal lavage	Healthy	Healthy	ERR2732513	70974470
PRJEB28158	Child	-	Germany	Nasal lavage	Healthy	Healthy	ERR2732514	43714865
PRJEB28158	Child	-	Germany	Nasal lavage	Healthy	Healthy	ERR2732515	12993828
PRJEB28158	Child	-	Germany	Cough swabs	Healthy	Healthy	ERR2732516	68231902
PRJEB28158	Child	-	Germany	Cough swabs	Healthy	Healthy	ERR2732517	106209924
PRJEB28158	Child	-	Germany	Cough swabs	Healthy	Healthy	ERR2732518	55924932
PRJEB28158	Child	-	Germany	Cough swabs	Healthy	Healthy	ERR2732519	86813878
PRJEB28158	Child	-	Germany	Cough swabs	Healthy	Healthy	ERR2732520	193586611
PRJEB28158	Child	-	Germany	Cough swabs	Healthy	Healthy	ERR2732521	25260224
PRJEB28158	Child	-	Germany	Cough swabs	Healthy	Healthy	ERR2732522	89307838
PRJEB28158	Child	-	Germany	Cough swabs	Healthy	Healthy	ERR2732523	147058040
PRJEB28158	Child	-	Germany	Cough swabs	Healthy	Healthy	ERR2732524	156356909
PRJEB28158	Child	-	Germany	Cough swabs	Healthy	Healthy	ERR2732525	40522625
PRJEB28158	Child	-	Germany	Cough swabs	Healthy	Healthy	ERR2732526	140215490
PRJEB28158	Child	-	Germany	Cough swabs	Healthy	Healthy	ERR2732527	110971719
PRJEB28158	Child	-	Germany	Cough swabs	Healthy	Healthy	ERR2732528	30437325
PRJEB28158	Child	-	Germany	Cough swabs	Healthy	Healthy	ERR2732529	93466648
PRJEB28158	Child	-	Germany	Cough swabs	Healthy	Healthy	ERR2732530	65530153
PRJEB28158	Child	-	Germany	Cough swabs	Healthy	Healthy	ERR2732531	36264418
PRJEB28158	Child	-	Germany	Cough swabs	Healthy	Healthy	ERR2732532	9447320
PRJEB28158	Child	-	Germany	Cough swabs	Healthy	Healthy	ERR2732533	163425853
PRJEB28158	Child	-	Germany	Sputum	Diseased	COPD	ERR2732534	140286810
PRJEB28158	Child	-	Germany	Sputum	Diseased	COPD	ERR2732535	98601214
PRJEB28158	Child	-	Germany	Sputum	Diseased	COPD	ERR2732536	723861141
PRJEB28158	Child	-	Germany	Sputum	Diseased	COPD	ERR2732537	2309333167
PRJEB28158	Child	-	Germany	Sputum	Diseased	COPD	ERR2732538	1369089032
PRJEB28158	Child	-	Germany	Sputum	Diseased	COPD	ERR2732539	180771027
PRJEB28158	Child	-	Germany	Sputum	Diseased	COPD	ERR2732540	771705825
PRJEB28158	Child	-	Germany	Sputum	Diseased	COPD	ERR2732541	1843556892
PRJEB28158	Child	-	Germany	Sputum	Healthy	SMOKING	ERR2732542	1257536155
PRJEB28158	Child	-	Germany	Sputum	Healthy	SMOKING	ERR2732543	295798617
PRJEB28158	Child	-	Germany	Sputum	Healthy	SMOKING	ERR2732544	387889243
PRJEB28158	Child	-	Germany	Sputum	Healthy	SMOKING	ERR2732545	494873866
PRJEB28158	Child	-	Germany	Sputum	Healthy	SMOKING	ERR2732546	897214076
PRJEB28158	Child	-	Germany	Sputum	Healthy	SMOKING	ERR2732547	465968591
PRJEB28158	Child	-	Germany	Sputum	Healthy	SMOKING	ERR2732548	2290114008
PRJEB28158	Child	-	Germany	Sputum	Healthy	SMOKING	ERR2732549	550647714
PRJEB28158	Child	-	Germany	Sputum	Healthy	SMOKING	ERR2732550	3458088129
PRJEB28158	Child	-	Germany	Sputum	Healthy	SMOKING	ERR2732551	3645677670
PRJEB28158	Child	-	Germany	Cough swabs	Healthy	Healthy	ERR2732552	95592016
PRJEB28158	Child	-	Germany	Cough swabs	Healthy	Healthy	ERR2732553	8550774
PRJEB28158	Child	-	Germany	Cough swabs	Healthy	Healthy	ERR2732554	13854495
PRJEB28158	Child	-	Germany	Cough swabs	Healthy	Healthy	ERR2732555	42945505
PRJEB28158	Child	-	Germany	Sputum	Healthy	Healthy	ERR2732556	436478836
PRJEB28158	Child	-	Germany	Sputum	Healthy	Healthy	ERR2732557	1071062340
PRJEB28158	Child	-	Germany	Sputum	Healthy	Healthy	ERR2732558	2393575788
PRJEB28158	Child	-	Germany	Sputum	Healthy	Healthy	ERR2732559	4532645724
PRJEB28158	Child	-	Germany	Sputum	Healthy	Healthy	ERR2732560	1039726341
PRJEB38221	Child	-	Germany	Cough swabs	Diseased	Cystic fibrosis	ERR4129700	5866607
PRJEB38221	Child	-	Germany	Cough swabs	Diseased	Cystic fibrosis	ERR4129701	110042529
PRJEB38221	Child	-	Germany	Cough swabs	Diseased	Cystic fibrosis	ERR4129702	86790618
PRJEB38221	Child	-	Germany	Cough swabs	Diseased	Cystic fibrosis	ERR4129703	340956033
PRJEB38221	Child	-	Germany	Cough swabs	Diseased	Cystic fibrosis	ERR4129704	808474569
PRJEB38221	Child	-	Germany	Cough swabs	Diseased	Cystic fibrosis	ERR4129705	760415392
PRJEB38221	Child	-	Germany	Cough swabs	Diseased	Cystic fibrosis	ERR4129706	56552535
PRJEB38221	Child	-	Germany	Cough swabs	Diseased	Cystic fibrosis	ERR4129707	1064615695
PRJEB38221	Child	-	Germany	Cough swabs	Diseased	Cystic fibrosis	ERR4129708	35628912
PRJEB38221	Child	-	Germany	Cough swabs	Diseased	Cystic fibrosis	ERR4129709	54342407
PRJEB38221	Child	-	Germany	Cough swabs	Diseased	Cystic fibrosis	ERR4129710	2278363553
PRJEB38221	Child	-	Germany	Cough swabs	Diseased	Cystic fibrosis	ERR4129711	446820577
PRJEB38221	Child	-	Germany	Cough swabs	Diseased	Cystic fibrosis	ERR4129712	70592006
PRJEB38221	Child	-	Germany	Cough swabs	Diseased	Cystic fibrosis	ERR4129713	62748089
PRJEB38221	Child	-	Germany	Cough swabs	Diseased	Cystic fibrosis	ERR4129714	3080858215
PRJEB38221	Child	-	Germany	Cough swabs	Diseased	Cystic fibrosis	ERR4129715	31996176
PRJEB38221	Child	-	Germany	Cough swabs	Diseased	Cystic fibrosis	ERR4129716	95965435
PRJEB38221	Child	-	Germany	Cough swabs	Diseased	Cystic fibrosis	ERR4129717	1734107267
PRJEB38221	Child	-	Germany	Cough swabs	Diseased	Cystic fibrosis	ERR4129718	24440507
PRJEB38221	Child	-	Germany	Cough swabs	Diseased	Cystic fibrosis	ERR4129719	3116482716
PRJEB38221	Child	-	Germany	Cough swabs	Diseased	Cystic fibrosis	ERR4129720	180295422
PRJEB38221	Child	-	Germany	Cough swabs	Diseased	Cystic fibrosis	ERR4129721	1250730157
PRJEB38221	Child	-	Germany	Cough swabs	Diseased	Cystic fibrosis	ERR4129722	289288707
PRJEB38221	Child	-	Germany	Cough swabs	Diseased	Cystic fibrosis	ERR4129723	1230436572
PRJEB38221	Child	-	Germany	Cough swabs	Diseased	Cystic fibrosis	ERR4129724	111891167
PRJEB38221	Child	-	Germany	Cough swabs	Diseased	Cystic fibrosis	ERR4129725	1250240302
PRJEB38221	Child	-	Germany	Cough swabs	Diseased	Cystic fibrosis	ERR4129726	362951939
PRJEB38221	Child	-	Germany	Cough swabs	Diseased	Cystic fibrosis	ERR4129727	367634953
PRJEB38221	Child	-	Germany	Cough swabs	Diseased	Cystic fibrosis	ERR4129728	132647590
PRJEB38221	Child	-	Germany	Cough swabs	Diseased	Cystic fibrosis	ERR4129735	42558823
PRJEB38221	Child	-	Germany	Cough swabs	Diseased	Cystic fibrosis	ERR4129739	429559314
PRJEB38221	Child	-	Germany	Cough swabs	Diseased	Cystic fibrosis	ERR4129741	736148281
PRJEB38221	Child	-	Germany	Cough swabs	Diseased	Cystic fibrosis	ERR4129743	135577347
PRJEB38221	Child	-	Germany	Cough swabs	Diseased	Cystic fibrosis	ERR4129745	48616973
PRJEB38221	Child	-	Germany	Cough swabs	Diseased	Cystic fibrosis	ERR4129749	787275010
PRJEB38221	Child	-	Germany	Cough swabs	Diseased	Cystic fibrosis	ERR4129752	1500254469
PRJEB38221	Child	-	Germany	Cough swabs	Diseased	Cystic fibrosis	ERR4129755	294271588
PRJEB38221	Child	-	Germany	Cough swabs	Diseased	Cystic fibrosis	ERR4129758	66010753
PRJEB38221	Child	-	Germany	Cough swabs	Diseased	Cystic fibrosis	ERR4129760	1782092320
PRJEB38221	Child	-	Germany	Cough swabs	Diseased	Cystic fibrosis	ERR4129763	146910225
PRJEB38221	Child	-	Germany	Cough swabs	Diseased	Cystic fibrosis	ERR4129766	980155124
PRJEB38221	Child	-	Germany	Cough swabs	Diseased	Cystic fibrosis	ERR4129767	482914895
PRJEB38221	Child	-	Germany	Cough swabs	Healthy	Healthy	ERR4129768	568788416
PRJEB38221	Child	-	Germany	Cough swabs	Healthy	Healthy	ERR4129769	281411805
PRJEB38221	Child	-	Germany	Cough swabs	Healthy	Healthy	ERR4129770	50876635
PRJEB38221	Child	-	Germany	Cough swabs	Healthy	Healthy	ERR4129771	1467236561
PRJEB38221	Child	-	Germany	Cough swabs	Healthy	Healthy	ERR4129772	953204471
PRJEB38221	Child	-	Germany	Cough swabs	Healthy	Healthy	ERR4129773	2024182673
PRJEB38221	Child	-	Germany	Cough swabs	Healthy	Healthy	ERR4129774	130340166
PRJEB38221	Child	-	Germany	Cough swabs	Healthy	Healthy	ERR4129775	1025419063
PRJEB38221	Child	-	Germany	Cough swabs	Healthy	Healthy	ERR4129776	2026080097
PRJEB38221	Child	-	Germany	Cough swabs	Healthy	Healthy	ERR4129777	1792588588
PRJEB38221	Child	-	Germany	Cough swabs	Healthy	Healthy	ERR4129778	1842465491
PRJEB38221	Child	-	Germany	Cough swabs	Healthy	Healthy	ERR4129779	2075178213
PRJEB38221	Child	-	Germany	Cough swabs	Healthy	Healthy	ERR4129780	206639059
PRJEB38221	Child	-	Germany	Cough swabs	Healthy	Healthy	ERR4129781	1919131080
PRJEB38221	Child	-	Germany	Cough swabs	Healthy	Healthy	ERR4129782	1832084094
PRJEB38221	Child	-	Germany	Cough swabs	Healthy	Healthy	ERR4129783	1785513823
PRJEB38221	Child	-	Germany	Cough swabs	Healthy	Healthy	ERR4129784	474015625
PRJEB38221	Child	-	Germany	Cough swabs	Healthy	Healthy	ERR4129785	2088661868
PRJEB38221	Child	-	Germany	Cough swabs	Healthy	Healthy	ERR4129786	1346198234
PRJEB38221	Child	-	Germany	Cough swabs	Healthy	Healthy	ERR4129787	2177453222
PRJEB38221	Child	-	Germany	Cough swabs	Healthy	Healthy	ERR4129788	1892256487
PRJEB38221	Child	-	Germany	Cough swabs	Healthy	Healthy	ERR4129789	4954702129
PRJEB38221	Child	-	Germany	Cough swabs	Healthy	Healthy	ERR4129790	2773489679
PRJEB38221	Child	-	Germany	Cough swabs	Healthy	Healthy	ERR4129791	3816094817
PRJEB38221	Child	-	Germany	Cough swabs	Healthy	Healthy	ERR4129792	1808697213
PRJEB38221	Child	-	Germany	Cough swabs	Healthy	Healthy	ERR4129793	629278097
PRJEB38221	Child	-	Germany	Cough swabs	Healthy	Healthy	ERR4129794	1109196212
PRJEB38221	Child	-	Germany	Cough swabs	Healthy	Healthy	ERR4129795	1541291863
PRJEB38221	Child	-	Germany	Cough swabs	Healthy	Healthy	ERR4129796	354551080
PRJEB38221	Child	-	Germany	Cough swabs	Healthy	Healthy	ERR4129797	3168112251
PRJEB38221	Child	-	Germany	Cough swabs	Healthy	Healthy	ERR4129798	2728115152
PRJEB38221	Child	-	Germany	Cough swabs	Healthy	Healthy	ERR4129799	399489267
PRJEB38221	Child	-	Germany	Cough swabs	Healthy	Healthy	ERR4129800	2100411254
PRJEB38221	Child	-	Germany	Cough swabs	Healthy	Healthy	ERR4129801	373978409
PRJEB38221	Child	-	Germany	Cough swabs	Healthy	Healthy	ERR4129802	2138420629
PRJEB38221	Child	-	Germany	Cough swabs	Healthy	Healthy	ERR4129803	2164878633
PRJEB38221	Child	-	Germany	Cough swabs	Healthy	Healthy	ERR4129804	1427941983
PRJEB38221	Child	-	Germany	Cough swabs	Healthy	Healthy	ERR4129805	1331296699
PRJEB38221	Child	-	Germany	Cough swabs	Healthy	Healthy	ERR4129806	1214515741
PRJEB38221	Child	-	Germany	Cough swabs	Healthy	Healthy	ERR4129807	2075571377
PRJEB38221	Child	-	Germany	Cough swabs	Healthy	Healthy	ERR4129808	2556610873
PRJEB38221	Child	-	Germany	Cough swabs	Healthy	Healthy	ERR4129809	27323568
PRJEB38221	Child	-	Germany	Cough swabs	Healthy	Healthy	ERR4129810	2016144066
PRJEB38221	Child	-	Germany	Cough swabs	Healthy	Healthy	ERR4129811	68527795
PRJEB38221	Child	-	Germany	Cough swabs	Healthy	Healthy	ERR4129812	2474361631
PRJEB38221	Child	-	Germany	Cough swabs	Healthy	Healthy	ERR4129813	1497983226
PRJEB38221	Child	-	Germany	Cough swabs	Healthy	Healthy	ERR4129814	422226437
PRJEB38221	Child	-	Germany	Cough swabs	Healthy	Healthy	ERR4129815	1138615857
PRJEB38221	Child	-	Germany	Cough swabs	Healthy	Healthy	ERR4129816	255934161
PRJEB38221	Child	-	Germany	Cough swabs	Healthy	Healthy	ERR4129817	153264999
PRJEB38221	Child	-	Germany	Cough swabs	Healthy	Healthy	ERR4129818	1595666882
PRJEB9034	Old adult	Female	United Kingdom	Sputum	Healthy	SMOKING	ERR970398	1192377842
PRJEB9034	Adults	Male	United Kingdom	Sputum	Healthy	SMOKING	ERR970399	885369776
PRJEB9034	Old adult	Male	United Kingdom	Sputum	Healthy	SMOKING	ERR970400	4190028332
PRJEB9034	Old adult	Male	United Kingdom	Sputum	Healthy	SMOKING	ERR970401	109392554
PRJEB9034	Old adult	Female	United Kingdom	Sputum	Healthy	SMOKING	ERR970402	219207002
PRJEB9034	Old adult	Male	United Kingdom	Sputum	Healthy	SMOKING	ERR970403	509627114
PRJEB9034	Old adult	Female	United Kingdom	Sputum	Healthy	SMOKING	ERR970404	311935498
PRJEB9034	Adults	Male	United Kingdom	Sputum	Healthy	SMOKING	ERR970405	350614148
PRJEB9034	Adults	Male	United Kingdom	Sputum	Healthy	SMOKING	ERR970406	604432766
PRJEB9034	Adults	Female	United Kingdom	Sputum	Healthy	SMOKING	ERR970407	243969190
PRJEB9034	Old adult	Female	United Kingdom	Sputum	Diseased	COPD	ERR970470	466223674
PRJEB9034	Old adult	Female	United Kingdom	Sputum	Diseased	COPD	ERR970471	513185278
PRJEB9034	Old adult	Male	United Kingdom	Sputum	Diseased	COPD	ERR970472	344112088
PRJEB9034	Old adult	Male	United Kingdom	Sputum	Diseased	COPD	ERR970473	40121908
PRJEB9034	Old adult	Male	United Kingdom	Sputum	Diseased	COPD	ERR970474	1058677006
PRJEB9034	Old adult	Male	United Kingdom	Sputum	Diseased	COPD	ERR970475	3187477422
PRJEB9034	Old adult	Male	United Kingdom	Sputum	Diseased	COPD	ERR970476	1033038112
PRJEB9034	Old adult	Female	United Kingdom	Sputum	Diseased	COPD	ERR970477	106688446
PRJNA258008	-	-	USA	Biopsy	Diseased	Pneumonia	SRR1553674	1990819314
PRJNA258008	-	-	USA	Lavage	Diseased	Pneumonia	SRR1553676	1372783797
PRJNA258008	-	-	USA	Lavage	Diseased	Pneumonia	SRR1553677	1906460820
PRJNA258008	-	-	USA	Lavage	Diseased	Pneumonia	SRR1553678	2546699067
PRJNA258008	-	-	USA	Lavage	Diseased	Pneumonia	SRR1553679	1104477660
PRJNA258008	-	-	USA	Lavage	Diseased	Pneumonia	SRR1553680	1568082582
PRJNA258008	-	-	USA	Lavage	Diseased	Pneumonia	SRR1553681	1511984232
PRJNA258008	-	-	USA	Lavage	Diseased	Pneumonia	SRR1553682	1910678121
PRJNA258008	-	-	USA	Lavage	Diseased	Pneumonia	SRR1553683	1341024201
PRJNA258008	-	-	USA	Lavage	Diseased	Pneumonia	SRR1553684	2001854052
PRJNA258008	-	-	USA	Lavage	Diseased	Pneumonia	SRR1553685	1416072339
PRJNA258008	-	-	USA	Lavage	Diseased	Pneumonia	SRR1553686	2015637327
PRJNA258008	-	-	USA	Lavage	Diseased	Pneumonia	SRR1553689	1476543816
PRJNA258008	-	-	USA	Lavage	Diseased	Pneumonia	SRR1553692	2075294430
PRJNA316056	Adults	Male	Italy	Sputum	Diseased	Cystic fibrosis	SRR3284697	3001000000
PRJNA316056	Young adult	Male	Italy	Sputum	Diseased	Cystic fibrosis	SRR3284698	3001000000
PRJNA316056	Young adult	Female	Italy	Sputum	Diseased	Cystic fibrosis	SRR3284701	3001000000
PRJNA316056	Young adult	Male	Italy	Sputum	Diseased	Cystic fibrosis	SRR3284702	3001000000
PRJNA316056	Old adult	Female	Italy	Sputum	Diseased	Cystic fibrosis	SRR3284703	3001000000
PRJNA316056	Adults	Female	Italy	Sputum	Diseased	Cystic fibrosis	SRR3284706	3001000000
PRJNA316056	Adults	Male	Italy	Sputum	Diseased	Cystic fibrosis	SRR3286490	3001000000
PRJNA316056	Young adult	Female	Italy	Sputum	Diseased	Cystic fibrosis	SRR3286491	3001000000
PRJNA316056	Young adult	Male	Italy	Sputum	Diseased	Cystic fibrosis	SRR3286492	3001000000
PRJNA316056	Adults	Male	Italy	Sputum	Diseased	Cystic fibrosis	SRR3286493	3001000000
PRJNA316056	Young adult	Male	Italy	Sputum	Diseased	Cystic fibrosis	SRR3286494	3001000000
PRJNA316056	Adults	Male	Italy	Sputum	Diseased	Cystic fibrosis	SRR3286495	3001000000
PRJNA316588	Young adult	Female	Switzerland	Sputum	Diseased	Cystic fibrosis	SRR5109913	5056503188
PRJNA316588	Adults	Male	Switzerland	Sputum	Diseased	Cystic fibrosis	SRR5109957	5294581398
PRJNA316588	Adults	Female	Switzerland	Sputum	Diseased	Cystic fibrosis	SRR5109959	4718837160
PRJNA316588	Young adult	Female	Switzerland	Sputum	Diseased	Cystic fibrosis	SRR5109960	10921226556
PRJNA316588	Child	Male	Switzerland	Sputum	Diseased	Cystic fibrosis	SRR5109961	12789449210
PRJNA316588	Child	Female	Switzerland	Sputum	Diseased	Cystic fibrosis	SRR5110005	11237290098
PRJNA316588	Child	Female	Switzerland	Sputum	Diseased	Cystic fibrosis	SRR5110496	12409172898
PRJNA316588	Old adult	Male	Switzerland	Sputum	Diseased	COPD	SRR5110508	4121334492
PRJNA316588	Old adult	Female	Switzerland	Sputum	Diseased	COPD	SRR5110517	6075019508
PRJNA316588	Old adult	Male	Switzerland	Sputum	Diseased	COPD	SRR5110523	4823497198
PRJNA316588	Old adult	Female	Switzerland	Sputum	Diseased	COPD	SRR5110526	5030856460
PRJNA316588	Adults	Male	Switzerland	Sputum	Healthy	Healthy	SRR5110531	2532456224
PRJNA316588	Adults	Male	Switzerland	Sputum	Healthy	Healthy	SRR5110535	6830652220
PRJNA316588	Young adult	Female	Switzerland	Sputum	Healthy	Healthy	SRR5110576	6514731088
PRJNA316588	Young adult	Female	Switzerland	Sputum	Healthy	Healthy	SRR5110588	6042120374
PRJNA316588	Adults	Male	Switzerland	Sputum	Healthy	SMOKING	SRR5110763	4789474540
PRJNA316588	Adults	Female	Switzerland	Sputum	Healthy	SMOKING	SRR5110777	6469673978
PRJNA316588	Adults	Female	Switzerland	Sputum	Healthy	SMOKING	SRR5110789	5600310822
PRJNA413615	Child	Male	China	Oropharynx swab	Healthy	Healthy	SRR8369372	1423764200
PRJNA413615	Child	Male	China	Oropharynx swab	Healthy	Healthy	SRR8369373	1151529200
PRJNA413615	Child	Female	China	Lavage	Diseased	Pneumonia	SRR8369374	49536400
PRJNA413615	Child	Female	China	Oropharynx swab	Healthy	Healthy	SRR8369375	828912600
PRJNA413615	Child	Female	China	Oropharynx swab	Healthy	Healthy	SRR8369376	812391400
PRJNA413615	Child	Male	China	Oropharynx swab	Healthy	Healthy	SRR8369377	955011600
PRJNA413615	Child	Female	China	Oropharynx swab	Healthy	Healthy	SRR8369378	839179200
PRJNA413615	Child	Female	China	Oropharynx swab	Healthy	Healthy	SRR8369379	1029802800
PRJNA413615	Child	Male	China	Oropharynx swab	Diseased	Pneumonia	SRR8369380	3333652000
PRJNA413615	Child	Female	China	Oropharynx swab	Diseased	Pneumonia	SRR8369381	2452149400
PRJNA413615	Child	Male	China	Oropharynx swab	Healthy	Healthy	SRR8369382	745766000
PRJNA413615	Child	Male	China	Oropharynx swab	Diseased	Pneumonia	SRR8369383	3706485400
PRJNA413615	Child	Female	China	Oropharynx swab	Healthy	Healthy	SRR8369384	878873800
PRJNA413615	Child	Female	China	Oropharynx swab	Healthy	Healthy	SRR8369385	738378200
PRJNA413615	Child	Male	China	Oropharynx swab	Healthy	Healthy	SRR8369386	910076200
PRJNA413615	Child	Male	China	Oropharynx swab	Healthy	Healthy	SRR8369387	2578918600
PRJNA413615	Child	Male	China	Oropharynx swab	Healthy	Healthy	SRR8369388	1888780400
PRJNA413615	Child	Male	China	Oropharynx swab	Healthy	Healthy	SRR8369389	1172811600
PRJNA413615	Child	Female	China	Oropharynx swab	Healthy	Healthy	SRR8369390	1185297600
PRJNA413615	Child	Female	China	Oropharynx swab	Healthy	Healthy	SRR8369391	1355215000
PRJNA413615	Child	Male	China	Nasopharynx swab	Diseased	Pneumonia	SRR8369392	16586000
PRJNA413615	Child	Male	China	Oropharynx swab	Diseased	Pneumonia	SRR8369393	2553751000
PRJNA413615	Child	Male	China	Oropharynx swab	Diseased	Pneumonia	SRR8369394	889944000
PRJNA413615	Child	Female	China	Oropharynx swab	Diseased	Pneumonia	SRR8369395	3711589600
PRJNA413615	Child	Female	China	Nasopharynx swab	Diseased	Pneumonia	SRR8369396	325130000
PRJNA413615	Child	Female	China	Oropharynx swab	Diseased	Pneumonia	SRR8369397	3768445000
PRJNA413615	Child	Female	China	Oropharynx swab	Healthy	Healthy	SRR8369398	1747108400
PRJNA413615	Child	Female	China	Oropharynx swab	Healthy	Healthy	SRR8369399	975074000
PRJNA413615	Child	Male	China	Lavage	Diseased	Pneumonia	SRR8369400	6719800
PRJNA413615	Child	Female	China	Lavage	Diseased	Pneumonia	SRR8369401	63023800
PRJNA413615	Child	Male	China	Lavage	Diseased	Pneumonia	SRR8369402	3066704400
PRJNA413615	Child	Female	China	Lavage	Diseased	Pneumonia	SRR8369403	6732200
PRJNA413615	Child	Male	China	Lavage	Diseased	Pneumonia	SRR8369404	60475400
PRJNA413615	Child	Female	China	Oropharynx swab	Healthy	Healthy	SRR8369405	1082257800
PRJNA413615	Child	Female	China	Oropharynx swab	Healthy	Healthy	SRR8369406	832002600
PRJNA413615	Child	Male	China	Oropharynx swab	Healthy	Healthy	SRR8369407	1012192800
PRJNA413615	Child	Male	China	Oropharynx swab	Healthy	Healthy	SRR8369408	831121000
PRJNA413615	Child	Male	China	Oropharynx swab	Healthy	Healthy	SRR8369409	935477800
PRJNA413615	Child	Male	China	Oropharynx swab	Healthy	Healthy	SRR8369410	1052997600
PRJNA413615	Child	Female	China	Oropharynx swab	Healthy	Healthy	SRR8369411	1216277800
PRJNA413615	Child	Male	China	Oropharynx swab	Healthy	Healthy	SRR8369412	1540721800
PRJNA413615	Child	Male	China	Oropharynx swab	Healthy	Healthy	SRR8369413	2163745400
PRJNA413615	Child	Female	China	Oropharynx swab	Healthy	Healthy	SRR8369414	1098426400
PRJNA413615	Child	Female	China	Oropharynx swab	Healthy	Healthy	SRR8369415	3951047200
PRJNA413615	Child	Male	China	Nasopharynx swab	Diseased	Pneumonia	SRR8369416	3334000
PRJNA413615	Child	Male	China	Oropharynx swab	Diseased	Pneumonia	SRR8369417	3443164200
PRJNA413615	Child	Male	China	Nasopharynx swab	Diseased	Pneumonia	SRR8369418	1429600
PRJNA413615	Child	Male	China	Oropharynx swab	Diseased	Pneumonia	SRR8369419	2587554200
PRJNA413615	Child	Male	China	Nasopharynx swab	Diseased	Pneumonia	SRR8369420	1558600
PRJNA413615	Child	Male	China	Oropharynx swab	Diseased	Pneumonia	SRR8369421	3063600400
PRJNA413615	Child	Male	China	Nasopharynx swab	Diseased	Pneumonia	SRR8369422	4914600
PRJNA413615	Child	Male	China	Oropharynx swab	Diseased	Pneumonia	SRR8369423	3293035600
PRJNA413615	Child	Male	China	Oropharynx swab	Diseased	Pneumonia	SRR8369424	2339401400
PRJNA413615	Child	Male	China	Nasopharynx swab	Diseased	Pneumonia	SRR8369425	17926200
PRJNA413615	Child	Female	China	Oropharynx swab	Diseased	Pneumonia	SRR8369426	3319134800
PRJNA413615	Child	Female	China	Oropharynx swab	Diseased	Pneumonia	SRR8369427	3226284400
PRJNA413615	Child	Male	China	Oropharynx swab	Diseased	Pneumonia	SRR8369428	410678000
PRJNA413615	Child	Male	China	Nasopharynx swab	Diseased	Pneumonia	SRR8369429	4000200
PRJNA413615	Child	Female	China	Oropharynx swab	Diseased	Pneumonia	SRR8369430	82362600
PRJNA413615	Child	Female	China	Nasopharynx swab	Diseased	Pneumonia	SRR8369431	7171200
PRJNA413615	Child	Male	China	Lavage	Diseased	Pneumonia	SRR8369432	1594103000
PRJNA413615	Child	Male	China	Oropharynx swab	Healthy	Healthy	SRR8369433	736869000
PRJNA413615	Child	Male	China	Lavage	Diseased	Pneumonia	SRR8369434	114857400
PRJNA413615	Child	Male	China	Lavage	Diseased	Pneumonia	SRR8369435	5214000
PRJNA413615	Child	Female	China	Oropharynx swab	Healthy	Healthy	SRR8369436	1236177200
PRJNA413615	Child	Male	China	Lavage	Diseased	Pneumonia	SRR8369437	11179400
PRJNA413615	Child	Male	China	Oropharynx swab	Healthy	Healthy	SRR8369438	1497992400
PRJNA413615	Child	Female	China	Lavage	Diseased	Pneumonia	SRR8369439	5593200
PRJNA413615	Child	Female	China	Lavage	Diseased	Pneumonia	SRR8369440	17684400
PRJNA413615	Child	Male	China	Oropharynx swab	Healthy	Healthy	SRR8369441	1280766800
PRJNA413615	Child	Male	China	Lavage	Diseased	Pneumonia	SRR8369442	4404800
PRJNA413615	Child	Female	China	Lavage	Diseased	Pneumonia	SRR8369443	259324600
PRJNA413615	Child	Male	China	Oropharynx swab	Healthy	Healthy	SRR8369444	1313401000
PRJNA413615	Child	Female	China	Oropharynx swab	Healthy	Healthy	SRR8369445	1140617600
PRJNA413615	Child	Male	China	Nasopharynx swab	Diseased	Pneumonia	SRR8369446	6134600
PRJNA413615	Child	Male	China	Oropharynx swab	Healthy	Healthy	SRR8369447	2064644600
PRJNA413615	Child	Male	China	Lavage	Diseased	Pneumonia	SRR8369448	52567200
PRJNA413615	Child	Male	China	Oropharynx swab	Diseased	Pneumonia	SRR8369449	622241000
PRJNA413615	Child	Male	China	Nasopharynx swab	Diseased	Pneumonia	SRR8369450	58057200
PRJNA413615	Child	Female	China	Oropharynx swab	Diseased	Pneumonia	SRR8369451	3716212400
PRJNA413615	Child	Male	China	Nasopharynx swab	Diseased	Pneumonia	SRR8369452	53974400
PRJNA413615	Child	Male	China	Oropharynx swab	Diseased	Pneumonia	SRR8369453	3681515200
PRJNA413615	Child	Male	China	Oropharynx swab	Diseased	Pneumonia	SRR8369454	4048890600
PRJNA413615	Child	Male	China	Oropharynx swab	Diseased	Pneumonia	SRR8369455	2721853800
PRJNA413615	Child	Male	China	Nasopharynx swab	Diseased	Pneumonia	SRR8369456	256208400
PRJNA413615	Child	Female	China	Oropharynx swab	Diseased	Pneumonia	SRR8369457	3081753000
PRJNA413615	Child	Male	China	Oropharynx swab	Diseased	Pneumonia	SRR8369458	3279813800
PRJNA413615	Child	Male	China	Oropharynx swab	Diseased	Pneumonia	SRR8369459	2808233000
PRJNA413615	Child	Male	China	Oropharynx swab	Diseased	Pneumonia	SRR8369460	1576744200
PRJNA413615	Child	Female	China	Nasopharynx swab	Diseased	Pneumonia	SRR8369461	5191800
PRJNA413615	Child	Female	China	Oropharynx swab	Diseased	Pneumonia	SRR8369462	3959191600
PRJNA413615	Child	Female	China	Nasopharynx swab	Diseased	Pneumonia	SRR8369463	9627600
PRJNA413615	Child	Female	China	Oropharynx swab	Diseased	Pneumonia	SRR8369464	3428040600
PRJNA413615	Child	Female	China	Oropharynx swab	Diseased	Pneumonia	SRR8369465	3407897600
PRJNA413615	Child	Female	China	Nasopharynx swab	Diseased	Pneumonia	SRR8369466	12151200
PRJNA413615	Child	Male	China	Nasopharynx swab	Diseased	Pneumonia	SRR8369467	16565800
PRJNA413615	Child	Male	China	Oropharynx swab	Healthy	Healthy	SRR8369468	911123000
PRJNA413615	Child	Female	China	Oropharynx swab	Healthy	Healthy	SRR8369469	1799632000
PRJNA413615	Child	Male	China	Oropharynx swab	Healthy	Healthy	SRR8369470	1518510000
PRJNA413615	Child	Female	China	Oropharynx swab	Healthy	Healthy	SRR8369471	829662400
PRJNA413615	Child	Male	China	Oropharynx swab	Healthy	Healthy	SRR8369472	1425570800
PRJNA413615	Child	Male	China	Oropharynx swab	Healthy	Healthy	SRR8369473	1305103800
PRJNA413615	Child	Male	China	Lavage	Diseased	Pneumonia	SRR8369474	1560181200
PRJNA413615	Child	Male	China	Lavage	Diseased	Pneumonia	SRR8369475	67884600
PRJNA413615	Child	Male	China	Lavage	Diseased	Pneumonia	SRR8369476	21359800
PRJNA413615	Child	Female	China	Lavage	Diseased	Pneumonia	SRR8369477	30266200
PRJNA413615	Child	Female	China	Lavage	Diseased	Pneumonia	SRR8369478	30713200
PRJNA413615	Child	Male	China	Oropharynx swab	Diseased	Pneumonia	SRR8369479	2953523800
PRJNA413615	Child	Male	China	Lavage	Diseased	Pneumonia	SRR8369480	9472600
PRJNA413615	Child	Male	China	Lavage	Diseased	Pneumonia	SRR8369481	21390600
PRJNA413615	Child	Male	China	Oropharynx swab	Diseased	Pneumonia	SRR8369482	4309721800
PRJNA413615	Child	Male	China	Oropharynx swab	Healthy	Healthy	SRR8369483	2254435800
PRJNA413615	Child	Female	China	Oropharynx swab	Healthy	Healthy	SRR8369484	1381565000
PRJNA413615	Child	Male	China	Oropharynx swab	Healthy	Healthy	SRR8369485	717246800
PRJNA413615	Child	Male	China	Oropharynx swab	Healthy	Healthy	SRR8369486	1950336000
PRJNA413615	Child	Female	China	Oropharynx swab	Healthy	Healthy	SRR8369487	3551449200
PRJNA413615	Child	Female	China	Oropharynx swab	Healthy	Healthy	SRR8369488	1127310800
PRJNA413615	Child	Female	China	Oropharynx swab	Healthy	Healthy	SRR8369489	1081568400
PRJNA413615	Child	Female	China	Oropharynx swab	Healthy	Healthy	SRR8369490	3572113200
PRJNA413615	Child	Female	China	Oropharynx swab	Healthy	Healthy	SRR8369491	687457200
PRJNA413615	Child	Male	China	Oropharynx swab	Healthy	Healthy	SRR8369492	1503383800
PRJNA413615	Child	Male	China	Oropharynx swab	Healthy	Healthy	SRR8369493	817019800
PRJNA413615	Child	Female	China	Oropharynx swab	Healthy	Healthy	SRR8369494	1435786600
PRJNA413615	Child	Female	China	Oropharynx swab	Healthy	Healthy	SRR8369495	1115625600
PRJNA413615	Child	Female	China	Oropharynx swab	Diseased	Pneumonia	SRR8369496	3039703800
PRJNA413615	Child	Male	China	Oropharynx swab	Diseased	Pneumonia	SRR8369497	393785200
PRJNA413615	Child	Male	China	Oropharynx swab	Diseased	Pneumonia	SRR8369498	3650725600
PRJNA413615	Child	Male	China	Oropharynx swab	Diseased	Pneumonia	SRR8369499	4169639400
PRJNA413615	Child	Male	China	Nasopharynx swab	Diseased	Pneumonia	SRR8369500	12846400
PRJNA413615	Child	Male	China	Oropharynx swab	Diseased	Pneumonia	SRR8369501	2576570200
PRJNA413615	Child	Female	China	Oropharynx swab	Diseased	Pneumonia	SRR8369502	5154249800
PRJNA413615	Child	Female	China	Nasopharynx swab	Diseased	Pneumonia	SRR8369503	61488200
PRJNA413615	Child	Male	China	Oropharynx swab	Diseased	Pneumonia	SRR8369504	3589198800
PRJNA413615	Child	Male	China	Nasopharynx swab	Diseased	Pneumonia	SRR8369505	2873800
PRJNA413615	Child	Male	China	Oropharynx swab	Healthy	Healthy	SRR8369506	1032141000
PRJNA413615	Child	Female	China	Oropharynx swab	Healthy	Healthy	SRR8369507	689838400
PRJNA413615	Child	Female	China	Oropharynx swab	Healthy	Healthy	SRR8369508	699469000
PRJNA413615	Child	Male	China	Oropharynx swab	Healthy	Healthy	SRR8369509	1705532200
PRJNA413615	Child	Female	China	Oropharynx swab	Healthy	Healthy	SRR8369510	967310600
PRJNA413615	Child	Male	China	Oropharynx swab	Healthy	Healthy	SRR8369511	2513139200
PRJNA413615	Child	Female	China	Oropharynx swab	Healthy	Healthy	SRR8369512	1507920600
PRJNA413615	Child	Male	China	Oropharynx swab	Healthy	Healthy	SRR8369513	1780559600
PRJNA413615	Child	Female	China	Lavage	Diseased	Pneumonia	SRR8369514	13235000
PRJNA413615	Child	Male	China	Lavage	Diseased	Pneumonia	SRR8369515	12074400
PRJNA413615	Child	Male	China	Lavage	Diseased	Pneumonia	SRR8369516	12606600
PRJNA413615	Child	Male	China	Lavage	Diseased	Pneumonia	SRR8369517	11773000
PRJNA413615	Child	Female	China	Oropharynx swab	Healthy	Healthy	SRR8369518	1337195200
PRJNA413615	Child	Male	China	Oropharynx swab	Healthy	Healthy	SRR8369519	1365954200
PRJNA413615	Child	Male	China	Lavage	Diseased	Pneumonia	SRR8369520	642394000
PRJNA413615	Child	Female	China	Lavage	Diseased	Pneumonia	SRR8369521	4386800
PRJNA413615	Child	Female	China	Nasopharynx swab	Diseased	Pneumonia	SRR8369522	19949000
PRJNA413615	Child	Female	China	Oropharynx swab	Diseased	Pneumonia	SRR8369523	2784703200
PRJNA413615	Child	Female	China	Oropharynx swab	Healthy	Healthy	SRR8369524	1929666000
PRJNA413615	Child	Male	China	Oropharynx swab	Diseased	Pneumonia	SRR8369525	3247134600
PRJNA413615	Child	Female	China	Nasopharynx swab	Diseased	Pneumonia	SRR8369526	5324400
PRJNA413615	Child	Female	China	Oropharynx swab	Diseased	Pneumonia	SRR8369527	3825468200
PRJNA413615	Child	Male	China	Oropharynx swab	Diseased	Pneumonia	SRR8369528	1398860800
PRJNA413615	Child	Male	China	Oropharynx swab	Diseased	Pneumonia	SRR8369529	5046590400
PRJNA413615	Child	Female	China	Nasopharynx swab	Diseased	Pneumonia	SRR8369530	5066000
PRJNA413615	Child	Female	China	Oropharynx swab	Diseased	Pneumonia	SRR8369531	3589737400
PRJNA413615	Child	Male	China	Nasopharynx swab	Diseased	Pneumonia	SRR8369532	22149800
PRJNA413615	Child	Male	China	Oropharynx swab	Healthy	Healthy	SRR8369533	880965000
PRJNA413615	Child	Female	China	Oropharynx swab	Healthy	Healthy	SRR8369534	3457951400
PRJNA413615	Child	Male	China	Oropharynx swab	Healthy	Healthy	SRR8369535	1047261400
PRJNA413615	Child	Male	China	Oropharynx swab	Healthy	Healthy	SRR8369536	1005885000
PRJNA413615	Child	Female	China	Oropharynx swab	Healthy	Healthy	SRR8369537	1482399400
PRJNA413615	Child	Female	China	Oropharynx swab	Healthy	Healthy	SRR8369538	1178871600
PRJNA413615	Child	Female	China	Oropharynx swab	Healthy	Healthy	SRR8369539	1528963600
PRJNA413615	Child	Male	China	Oropharynx swab	Healthy	Healthy	SRR8369540	2589478200
PRJNA413615	Child	Female	China	Oropharynx swab	Healthy	Healthy	SRR8369541	1200234200
PRJNA413615	Child	Male	China	Oropharynx swab	Healthy	Healthy	SRR8369542	3256351400
PRJNA413615	Child	Female	China	Oropharynx swab	Healthy	Healthy	SRR8369543	3750684200
PRJNA413615	Child	Male	China	Nasopharynx swab	Diseased	Pneumonia	SRR8369544	1635400
PRJNA413615	Child	Male	China	Oropharynx swab	Diseased	Pneumonia	SRR8369545	2941422400
PRJNA413615	Child	Male	China	Oropharynx swab	Diseased	Pneumonia	SRR8369546	126716400
PRJNA413615	Child	Male	China	Oropharynx swab	Diseased	Pneumonia	SRR8369547	113907000
PRJNA413615	Child	Male	China	Oropharynx swab	Diseased	Pneumonia	SRR8369548	3526835800
PRJNA413615	Child	Female	China	Oropharynx swab	Diseased	Pneumonia	SRR8369549	216659400
PRJNA413615	Child	Male	China	Oropharynx swab	Diseased	Pneumonia	SRR8369550	129468200
PRJNA413615	Child	Male	China	Oropharynx swab	Diseased	Pneumonia	SRR8369551	3406964200
PRJNA413615	Child	Male	China	Oropharynx swab	Diseased	Pneumonia	SRR8369552	3678550800
PRJNA413615	Child	Female	China	Oropharynx swab	Diseased	Pneumonia	SRR8369553	4004593000
PRJNA413615	Child	Female	China	Lavage	Diseased	Pneumonia	SRR8369554	6926000
PRJNA413615	Child	Female	China	Oropharynx swab	Healthy	Healthy	SRR8369555	771216200
PRJNA413615	Child	Male	China	Oropharynx swab	Healthy	Healthy	SRR8369556	952764400
PRJNA413615	Child	Male	China	Oropharynx swab	Healthy	Healthy	SRR8369557	995469400
PRJNA413615	Child	Male	China	Oropharynx swab	Healthy	Healthy	SRR8369558	704227000
PRJNA413615	Child	Female	China	Oropharynx swab	Healthy	Healthy	SRR8369559	1380999000
PRJNA413615	Child	Female	China	Oropharynx swab	Healthy	Healthy	SRR8369560	1450092600
PRJNA413615	Child	Female	China	Oropharynx swab	Healthy	Healthy	SRR8369561	753364400
PRJNA413615	Child	Female	China	Oropharynx swab	Healthy	Healthy	SRR8369562	2330189600
PRJNA413615	Child	Male	China	Oropharynx swab	Healthy	Healthy	SRR8369563	2213951600
PRJNA413615	Child	Male	China	Oropharynx swab	Healthy	Healthy	SRR8369564	2281981000
PRJNA413615	Child	Male	China	Oropharynx swab	Healthy	Healthy	SRR8369565	3949144600
PRJNA413615	Child	Male	China	Nasopharynx swab	Diseased	Pneumonia	SRR8369566	18746200
PRJNA413615	Child	Female	China	Oropharynx swab	Diseased	Pneumonia	SRR8369567	3651817000
PRJNA413615	Child	Male	China	Nasopharynx swab	Diseased	Pneumonia	SRR8369568	6233000
PRJNA413615	Child	Male	China	Oropharynx swab	Diseased	Pneumonia	SRR8369569	3231316800
PRJNA413615	Child	Male	China	Nasopharynx swab	Diseased	Pneumonia	SRR8369570	63485200
PRJNA413615	Child	Male	China	Oropharynx swab	Diseased	Pneumonia	SRR8369571	1728045200
PRJNA413615	Child	Female	China	Nasopharynx swab	Diseased	Pneumonia	SRR8369572	3664800
PRJNA413615	Child	Male	China	Oropharynx swab	Diseased	Pneumonia	SRR8369573	1487444000
PRJNA413615	Child	Male	China	Oropharynx swab	Diseased	Pneumonia	SRR8369574	4234650400
PRJNA413615	Child	Male	China	Oropharynx swab	Diseased	Pneumonia	SRR8369575	3193333000
PRJNA413615	Child	Male	China	Oropharynx swab	Healthy	Healthy	SRR8369576	1409280200
PRJNA413615	Child	Female	China	Oropharynx swab	Healthy	Healthy	SRR8369577	2267784600
PRJNA413615	Child	Male	China	Lavage	Diseased	Pneumonia	SRR8369578	4758600
PRJNA413615	Child	Female	China	Lavage	Diseased	Pneumonia	SRR8369579	15543600
PRJNA413615	Child	Female	China	Oropharynx swab	Diseased	Pneumonia	SRR8369580	1293168200
PRJNA413615	Child	Female	China	Nasopharynx swab	Diseased	Pneumonia	SRR8369581	3050000
PRJNA413615	Child	Male	China	Oropharynx swab	Diseased	Pneumonia	SRR8369582	625086800
PRJNA413615	Child	Male	China	Nasopharynx swab	Diseased	Pneumonia	SRR8369583	3723000
PRJNA413615	Child	Male	China	Oropharynx swab	Diseased	Pneumonia	SRR8369584	3053512000
PRJNA413615	Child	Male	China	Nasopharynx swab	Diseased	Pneumonia	SRR8369585	3138400
PRJNA413615	Child	Male	China	Oropharynx swab	Healthy	Healthy	SRR8369586	1254068600
PRJNA413615	Child	Female	China	Oropharynx swab	Healthy	Healthy	SRR8369587	732717000
PRJNA413615	Child	Female	China	Oropharynx swab	Healthy	Healthy	SRR8369588	982491200
PRJNA413615	Child	Male	China	Oropharynx swab	Healthy	Healthy	SRR8369589	1655999600
PRJNA413615	Child	Male	China	Oropharynx swab	Healthy	Healthy	SRR8369590	883259200
PRJNA413615	Child	Male	China	Oropharynx swab	Healthy	Healthy	SRR8369591	693443800
PRJNA413615	Child	Male	China	Oropharynx swab	Healthy	Healthy	SRR8369592	1130401600
PRJNA413615	Child	Male	China	Oropharynx swab	Healthy	Healthy	SRR8369593	1001858400
PRJNA413615	Child	Female	China	Oropharynx swab	Healthy	Healthy	SRR8369594	846816800
PRJNA413615	Child	Female	China	Oropharynx swab	Healthy	Healthy	SRR8369595	775692000
PRJNA413615	Child	Female	China	Oropharynx swab	Healthy	Healthy	SRR8369596	1321544800
PRJNA413615	Child	Male	China	Oropharynx swab	Healthy	Healthy	SRR8369597	991662800
PRJNA413615	Child	Male	China	Oropharynx swab	Healthy	Healthy	SRR8369598	2269267200
PRJNA413615	Child	Female	China	Oropharynx swab	Healthy	Healthy	SRR8369599	850118200
PRJNA413615	Child	Female	China	Nasopharynx swab	Diseased	Pneumonia	SRR8369600	38327200
PRJNA413615	Child	Male	China	Oropharynx swab	Healthy	Healthy	SRR8369601	864533800
PRJNA413615	Child	Female	China	Oropharynx swab	Healthy	Healthy	SRR8369602	3812733200
PRJNA413615	Child	Male	China	Oropharynx swab	Healthy	Healthy	SRR8369603	982835000
PRJNA413615	Child	Male	China	Lavage	Diseased	Pneumonia	SRR8369604	7276600
PRJNA413615	Child	Female	China	Oropharynx swab	Healthy	Healthy	SRR8369605	1870387200
PRJNA413615	Child	Female	China	Oropharynx swab	Diseased	Pneumonia	SRR8369606	3165261600
PRJNA413615	Child	Male	China	Oropharynx swab	Healthy	Healthy	SRR8369607	1034039800
PRJNA413615	Child	Male	China	Oropharynx swab	Healthy	Healthy	SRR8369608	1854714000
PRJNA413615	Child	Male	China	Lavage	Diseased	Pneumonia	SRR8369609	6898200
PRJNA413615	Child	Female	China	Oropharynx swab	Healthy	Healthy	SRR8369610	1485309200
PRJNA413615	Child	Male	China	Lavage	Diseased	Pneumonia	SRR8369611	26209800
PRJNA413615	Child	Female	China	Oropharynx swab	Healthy	Healthy	SRR8369612	839107200
PRJNA413615	Child	Male	China	Oropharynx swab	Healthy	Healthy	SRR8369613	887409400
PRJNA413615	Child	Male	China	Oropharynx swab	Healthy	Healthy	SRR8369614	1644265000
PRJNA413615	Child	Male	China	Oropharynx swab	Healthy	Healthy	SRR8369615	2226750400
PRJNA413615	Child	Male	China	Oropharynx swab	Healthy	Healthy	SRR8369616	3151135400
PRJNA413615	Child	Male	China	Oropharynx swab	Healthy	Healthy	SRR8369617	3075970000
PRJNA413615	Child	Male	China	Oropharynx swab	Healthy	Healthy	SRR8369618	873489000
PRJNA413615	Child	Male	China	Oropharynx swab	Healthy	Healthy	SRR8369619	686747200
PRJNA413615	Child	Male	China	Oropharynx swab	Healthy	Healthy	SRR8369620	2136510000
PRJNA413615	Child	Female	China	Oropharynx swab	Healthy	Healthy	SRR8369621	1741185400
PRJNA413615	Child	Male	China	Oropharynx swab	Healthy	Healthy	SRR8369622	899938200
PRJNA413615	Child	Female	China	Oropharynx swab	Healthy	Healthy	SRR8369623	997346200
PRJNA413615	Child	Female	China	Oropharynx swab	Healthy	Healthy	SRR8369624	1558400600
PRJNA413615	Child	Female	China	Oropharynx swab	Healthy	Healthy	SRR8369625	952879200
PRJNA413615	Child	Female	China	Oropharynx swab	Healthy	Healthy	SRR8369626	1197503800
PRJNA413615	Child	Male	China	Oropharynx swab	Healthy	Healthy	SRR8369627	1719724200
PRJNA413615	Child	Male	China	Oropharynx swab	Healthy	Healthy	SRR8369628	1238707800
PRJNA413615	Child	Male	China	Oropharynx swab	Healthy	Healthy	SRR8369629	903037400
PRJNA413615	Child	Male	China	Oropharynx swab	Healthy	Healthy	SRR8369630	2810466800
PRJNA413615	Child	Male	China	Oropharynx swab	Healthy	Healthy	SRR8369631	784955400
PRJNA413615	Child	Female	China	Lavage	Diseased	Pneumonia	SRR8369632	7545600
PRJNA413615	Child	Female	China	Oropharynx swab	Healthy	Healthy	SRR8369633	2030611000
PRJNA413615	Child	Female	China	Oropharynx swab	Healthy	Healthy	SRR8369634	1238303200
PRJNA413615	Child	Female	China	Oropharynx swab	Healthy	Healthy	SRR8369635	791452400
PRJNA413615	Child	Male	China	Lavage	Diseased	Pneumonia	SRR8369636	8535400
PRJNA413615	Child	Female	China	Lavage	Diseased	Pneumonia	SRR8369637	6043400
PRJNA413615	Child	Male	China	Oropharynx swab	Healthy	Healthy	SRR8369638	767864600
PRJNA413615	Child	Female	China	Oropharynx swab	Healthy	Healthy	SRR8369639	872693000
PRJNA413615	Child	Female	China	Oropharynx swab	Healthy	Healthy	SRR8369640	782964600
PRJNA413615	Child	Male	China	Oropharynx swab	Healthy	Healthy	SRR8369641	698493600
PRJNA413615	Child	Male	China	Oropharynx swab	Healthy	Healthy	SRR8369642	1713535000
PRJNA413615	Child	Female	China	Oropharynx swab	Healthy	Healthy	SRR8369643	678366000
PRJNA413615	Child	Female	China	Oropharynx swab	Healthy	Healthy	SRR8369644	1443199600
PRJNA413615	Child	Female	China	Oropharynx swab	Healthy	Healthy	SRR8369645	1719860600
PRJNA413615	Child	Male	China	Nasopharynx swab	Diseased	Pneumonia	SRR8369646	8023200
PRJNA413615	Child	Male	China	Oropharynx swab	Diseased	Pneumonia	SRR8369647	3391991800
PRJNA413615	Child	Male	China	Nasopharynx swab	Diseased	Pneumonia	SRR8369648	2386800
PRJNA413615	Child	Male	China	Oropharynx swab	Diseased	Pneumonia	SRR8369649	3519040600
PRJNA413615	Child	Male	China	Oropharynx swab	Diseased	Pneumonia	SRR8369650	3265700200
PRJNA413615	Child	Male	China	Oropharynx swab	Diseased	Pneumonia	SRR8369651	3821346800
PRJNA413615	Child	Male	China	Oropharynx swab	Diseased	Pneumonia	SRR8369652	993787600
PRJNA413615	Child	Male	China	Oropharynx swab	Diseased	Pneumonia	SRR8369653	1991186200
PRJNA413615	Child	Male	China	Oropharynx swab	Diseased	Pneumonia	SRR8369654	3672882400
PRJNA413615	Child	Male	China	Nasopharynx swab	Diseased	Pneumonia	SRR8369655	1929800
PRJNA413615	Child	Male	China	Oropharynx swab	Healthy	Healthy	SRR8369656	974548000
PRJNA413615	Child	Female	China	Oropharynx swab	Healthy	Healthy	SRR8369657	3145256000
PRJNA413615	Child	Female	China	Oropharynx swab	Healthy	Healthy	SRR8369658	1916603400
PRJNA413615	Child	Female	China	Oropharynx swab	Healthy	Healthy	SRR8369659	1254198200
PRJNA413615	Child	Male	China	Lavage	Diseased	Pneumonia	SRR8369660	4551600
PRJNA413615	Child	Female	China	Oropharynx swab	Healthy	Healthy	SRR8369661	1716998400
PRJNA413615	Child	Female	China	Oropharynx swab	Healthy	Healthy	SRR8369662	907354400
PRJNA413615	Child	Female	China	Oropharynx swab	Healthy	Healthy	SRR8369663	2384857400
PRJNA413615	Child	Female	China	Oropharynx swab	Healthy	Healthy	SRR8369664	2145104000
PRJNA413615	Child	Male	China	Oropharynx swab	Healthy	Healthy	SRR8369665	910142400
PRJNA413615	Child	Female	China	Oropharynx swab	Healthy	Healthy	SRR8369666	3981698400
PRJNA413615	Child	Male	China	Oropharynx swab	Healthy	Healthy	SRR8369667	760016400
PRJNA413615	Child	Female	China	Oropharynx swab	Healthy	Healthy	SRR8369668	1894424000
PRJNA413615	Child	Female	China	Oropharynx swab	Healthy	Healthy	SRR8369669	2018100000
PRJNA413615	Child	Male	China	Oropharynx swab	Healthy	Healthy	SRR8369670	920434600
PRJNA413615	Child	Male	China	Oropharynx swab	Healthy	Healthy	SRR8369671	1048101600
PRJNA413615	Child	Female	China	Oropharynx swab	Healthy	Healthy	SRR8369672	770750600
PRJNA413615	Child	Female	China	Oropharynx swab	Healthy	Healthy	SRR8369673	1610968800
PRJNA413615	Child	Male	China	Oropharynx swab	Healthy	Healthy	SRR8369674	1338857400
PRJNA413615	Child	Female	China	Nasopharynx swab	Diseased	Pneumonia	SRR8369675	163700800
PRJNA413615	Child	Male	China	Lavage	Diseased	Pneumonia	SRR8369676	20961400
PRJNA413615	Child	Male	China	Lavage	Diseased	Pneumonia	SRR8369677	41297400
PRJNA413615	Child	Male	China	Lavage	Diseased	Pneumonia	SRR8369678	2908400
PRJNA413615	Child	Female	China	Lavage	Diseased	Pneumonia	SRR8369679	2129584200
PRJNA413615	Child	Female	China	Lavage	Diseased	Pneumonia	SRR8369680	8953600
PRJNA413615	Child	Male	China	Lavage	Diseased	Pneumonia	SRR8369681	7236400
PRJNA413615	Child	Male	China	Oropharynx swab	Healthy	Healthy	SRR8369682	1045958600
PRJNA413615	Child	Male	China	Oropharynx swab	Healthy	Healthy	SRR8369683	991493800
PRJNA413615	Child	Female	China	Oropharynx swab	Healthy	Healthy	SRR8369684	1687812800
PRJNA413615	Child	Female	China	Oropharynx swab	Healthy	Healthy	SRR8369685	3396679200
PRJNA413615	Child	Male	China	Oropharynx swab	Healthy	Healthy	SRR8369686	958141800
PRJNA413615	Child	Female	China	Oropharynx swab	Healthy	Healthy	SRR8369687	2313718600
PRJNA413615	Child	Female	China	Oropharynx swab	Healthy	Healthy	SRR8369688	3654260400
PRJNA413615	Child	Female	China	Oropharynx swab	Healthy	Healthy	SRR8369689	1658217600
PRJNA413615	Child	Male	China	Oropharynx swab	Diseased	Pneumonia	SRR8369690	3134450400
PRJNA413615	Child	Male	China	Oropharynx swab	Diseased	Pneumonia	SRR8369691	2847179400
PRJNA413615	Child	Male	China	Nasopharynx swab	Diseased	Pneumonia	SRR8369692	10207200
PRJNA413615	Child	Male	China	Oropharynx swab	Diseased	Pneumonia	SRR8369693	3533638000
PRJNA413615	Child	Female	China	Oropharynx swab	Diseased	Pneumonia	SRR8369694	3962546400
PRJNA413615	Child	Female	China	Nasopharynx swab	Diseased	Pneumonia	SRR8369695	3896400
PRJNA413615	Child	Female	China	Oropharynx swab	Diseased	Pneumonia	SRR8369696	3609860800
PRJNA413615	Child	Female	China	Nasopharynx swab	Diseased	Pneumonia	SRR8369697	11089200
PRJNA413615	Child	Male	China	Oropharynx swab	Diseased	Pneumonia	SRR8369698	3646335600
PRJNA413615	Child	Male	China	Nasopharynx swab	Diseased	Pneumonia	SRR8369699	4654800
PRJNA413615	Child	Female	China	Nasopharynx swab	Diseased	Pneumonia	SRR8369700	1460000
PRJNA413615	Child	Female	China	Oropharynx swab	Healthy	Healthy	SRR8369701	777697600
PRJNA413615	Child	Male	China	Oropharynx swab	Healthy	Healthy	SRR8369702	753811600
PRJNA413615	Child	Female	China	Oropharynx swab	Healthy	Healthy	SRR8369703	860342600
PRJNA413615	Child	Male	China	Lavage	Diseased	Pneumonia	SRR8369704	14405600
PRJNA413615	Child	Male	China	Lavage	Diseased	Pneumonia	SRR8369705	22386200
PRJNA494034	Child	-	USA	Lavage	Diseased	Cystic fibrosis	SRR7947997	1509002490
PRJNA494034	Child	-	USA	Lavage	Diseased	Cystic fibrosis	SRR7948008	1171160649
PRJNA494034	Child	-	USA	Lavage	Diseased	Cystic fibrosis	SRR7948013	783857233
PRJNA494034	Child	-	USA	Lavage	Diseased	Cystic fibrosis	SRR7948019	772696385
PRJNA494034	Child	-	USA	Lavage	Diseased	Cystic fibrosis	SRR7948021	749082480
PRJNA494034	Child	-	USA	Lavage	Diseased	Cystic fibrosis	SRR7948026	1162957461
PRJNA494034	Child	-	USA	Lavage	Diseased	Cystic fibrosis	SRR7948039	1103005690
PRJNA494034	Child	-	USA	Lavage	Diseased	Cystic fibrosis	SRR7948048	865798082
PRJNA494034	Child	-	USA	Lavage	Diseased	Cystic fibrosis	SRR7948051	1030193622
PRJNA494034	Child	-	USA	Lavage	Diseased	Cystic fibrosis	SRR7948057	1351901550
PRJNA494034	Child	-	USA	Lavage	Diseased	Cystic fibrosis	SRR7948064	436339669
PRJNA494034	Child	-	USA	Lavage	Diseased	Cystic fibrosis	SRR7948070	1195289753
PRJNA510441	-	-	USA	Sputum	Diseased	Cystic fibrosis	SRR8334091	1196390
PRJNA516442	Child	-	USA	Sputum	Diseased	Cystic fibrosis	SRR8731620	32626909
PRJNA516442	Child	-	USA	Sputum	Diseased	Cystic fibrosis	SRR8731628	48287716
PRJNA516442	Child	-	USA	Sputum	Diseased	Cystic fibrosis	SRR8731633	87169884
PRJNA516442	Child	-	USA	Sputum	Diseased	Cystic fibrosis	SRR8731640	47463262
PRJNA516442	Child	-	USA	Sputum	Diseased	Cystic fibrosis	SRR8731656	123366906
PRJNA516442	Child	-	USA	Sputum	Diseased	Cystic fibrosis	SRR8731665	126720567
PRJNA516442	Child	-	USA	Sputum	Diseased	Cystic fibrosis	SRR8731667	49342191
PRJNA516442	Child	-	USA	Sputum	Diseased	Cystic fibrosis	SRR8731673	51981526
PRJNA516442	Child	-	USA	Sputum	Diseased	Cystic fibrosis	SRR8731680	25682436
PRJNA516442	Child	-	USA	Sputum	Diseased	Cystic fibrosis	SRR8731683	9195702
PRJNA516442	Child	-	USA	Sputum	Diseased	Cystic fibrosis	SRR8731687	7121494
PRJNA516870	Old adult	Male	Italy	Sputum	Diseased	Cystic fibrosis	SRR8482112	1073116105
PRJNA516870	Adults	Male	Italy	Sputum	Diseased	Cystic fibrosis	SRR8482122	546925730
PRJNA516870	Child	Female	Italy	Sputum	Diseased	Cystic fibrosis	SRR8482126	664209216
PRJNA516870	Child	Female	Italy	Sputum	Diseased	Cystic fibrosis	SRR8482127	142922678
PRJNA516870	Adults	Female	Italy	Sputum	Diseased	Cystic fibrosis	SRR8482129	48535846
PRJNA516870	Adults	Male	Italy	Sputum	Diseased	Cystic fibrosis	SRR8482131	1194098464
PRJNA516870	Adults	Female	Italy	Sputum	Diseased	Cystic fibrosis	SRR8482134	568640141
PRJNA516870	Old adult	Female	Italy	Sputum	Diseased	Cystic fibrosis	SRR8482135	68324506
PRJNA516870	Old adult	Female	Italy	Sputum	Diseased	Cystic fibrosis	SRR8482137	22921195
PRJNA516870	Old adult	Female	Italy	Sputum	Diseased	Cystic fibrosis	SRR8482140	149056577
PRJNA516870	Young adult	Male	Italy	Sputum	Diseased	Cystic fibrosis	SRR8482146	341372520
PRJNA516870	Young adult	Female	Italy	Sputum	Diseased	Cystic fibrosis	SRR8482150	298228973
PRJNA516870	Adults	Female	Italy	Sputum	Diseased	Cystic fibrosis	SRR8482152	79729009
PRJNA516870	Adults	Female	Italy	Sputum	Diseased	Cystic fibrosis	SRR8482153	1825591861
PRJNA516870	Child	Female	Italy	Sputum	Diseased	Cystic fibrosis	SRR8482154	115186648
PRJNA516870	Old adult	Female	Italy	Sputum	Diseased	Cystic fibrosis	SRR8482155	221612327
PRJNA516870	Young adult	Male	Italy	Sputum	Diseased	Cystic fibrosis	SRR8482163	617795134
PRJNA516870	Young adult	Male	Italy	Sputum	Diseased	Cystic fibrosis	SRR8482167	306965465
PRJNA516870	Young adult	Female	Italy	Sputum	Diseased	Cystic fibrosis	SRR8482170	497294668
PRJNA516870	Adults	Female	Italy	Sputum	Diseased	Cystic fibrosis	SRR8482177	93324298
PRJNA516870	Young adult	Male	Italy	Sputum	Diseased	Cystic fibrosis	SRR8482184	534868667
PRJNA516870	Young adult	Female	Italy	Sputum	Diseased	Cystic fibrosis	SRR8482187	132563105
PRJNA644285	Child	Female	Brazil	Sputum	Diseased	Cystic fibrosis	SRR12149834	2323229639
PRJNA644285	Child	Male	Brazil	Sputum	Diseased	Cystic fibrosis	SRR12149839	2558623298
PRJNA644285	Young adult	Male	Brazil	Sputum	Diseased	Cystic fibrosis	SRR12149840	2314891300
PRJNA655567	-	-	China	Lavage	Diseased	Tuberculosis	SRR12397790	485349736
PRJNA655567	-	-	China	Lavage	Diseased	Tuberculosis	SRR12397791	741797284
PRJNA655567	-	-	China	Lavage	Diseased	Tuberculosis	SRR12397792	650632413
PRJNA655567	-	-	China	Lavage	Diseased	Tuberculosis	SRR12397793	794041283
PRJNA655567	-	-	China	Lavage	Diseased	Tuberculosis	SRR12397794	696924049
PRJNA655567	-	-	China	Lavage	Diseased	Tuberculosis	SRR12397795	560373755
PRJNA655567	-	-	China	Lavage	Diseased	Tuberculosis	SRR12397796	618059156
PRJNA655567	-	-	China	Lavage	Diseased	Tuberculosis	SRR12397797	555846824
PRJNA655567	-	-	China	Lavage	Diseased	Tuberculosis	SRR12397798	527828741
PRJNA655567	-	-	China	Lavage	Diseased	Tuberculosis	SRR12397799	496046520
PRJNA655567	-	-	China	Lavage	Diseased	Tuberculosis	SRR12397800	555076942
PRJNA655567	-	-	China	Lavage	Diseased	Tuberculosis	SRR12397801	405831385
PRJNA655567	-	-	China	Lavage	Diseased	Tuberculosis	SRR12397802	528797644
PRJNA655567	-	-	China	Lavage	Diseased	Tuberculosis	SRR12397803	412265023
PRJNA655567	-	-	China	Lavage	Diseased	Tuberculosis	SRR12397804	491450761
PRJNA655567	-	-	China	Lavage	Diseased	Tuberculosis	SRR12397805	494210273
PRJNA655567	-	-	China	Lavage	Diseased	Tuberculosis	SRR12397806	508408773
PRJNA655567	-	-	China	Lavage	Diseased	Tuberculosis	SRR12397807	456354773
PRJNA655567	-	-	China	Lavage	Diseased	Tuberculosis	SRR12397808	614433449
PRJNA655567	-	-	China	Lavage	Diseased	Tuberculosis	SRR12397809	482222893
PRJNA655567	-	-	China	Lavage	Diseased	Tuberculosis	SRR12397810	348986982
PRJNA655567	-	-	China	Lavage	Diseased	Tuberculosis	SRR12397811	644121832
PRJNA655567	-	-	China	Lavage	Diseased	Tuberculosis	SRR12397812	683751793
PRJNA655567	-	-	China	Lavage	Diseased	Tuberculosis	SRR12397813	603857096
PRJNA655567	-	-	China	Lavage	Diseased	Tuberculosis	SRR12397814	417801712
PRJNA655567	-	-	China	Lavage	Diseased	Tuberculosis	SRR12397815	651383590
PRJNA655567	-	-	China	Lavage	Diseased	Tuberculosis	SRR12397816	728697286
PRJNA655567	-	-	China	Lavage	Diseased	Tuberculosis	SRR12397817	660260240
PRJNA655567	-	-	China	Lavage	Diseased	Tuberculosis	SRR12397818	688141491
PRJNA655567	-	-	China	Lavage	Diseased	Tuberculosis	SRR12397819	664422783
PRJNA655567	-	-	China	Lavage	Diseased	Tuberculosis	SRR12397820	518609180
PRJNA655567	-	-	China	Lavage	Diseased	Tuberculosis	SRR12397821	600069499
PRJNA655567	-	-	China	Lavage	Diseased	Tuberculosis	SRR12397822	564554646
PRJNA655567	-	-	China	Lavage	Diseased	Tuberculosis	SRR12397823	638009296
PRJNA655567	-	-	China	Lavage	Diseased	Tuberculosis	SRR12397824	647860592
PRJNA655567	-	-	China	Lavage	Diseased	Tuberculosis	SRR12397825	562097511
PRJNA655567	-	-	China	Lavage	Diseased	Tuberculosis	SRR12397826	676287988
PRJNA655567	-	-	China	Lavage	Diseased	Tuberculosis	SRR12397827	640991298
PRJNA655567	-	-	China	Lavage	Diseased	Tuberculosis	SRR12397828	410391887
PRJNA655567	-	-	China	Lavage	Diseased	Tuberculosis	SRR12397829	443879250
PRJNA655567	-	-	China	Lavage	Diseased	Tuberculosis	SRR12397830	475234213
PRJNA655567	-	-	China	Undefined Swab	Diseased	Tuberculosis	SRR12397831	182905031
PRJNA655567	-	-	China	Undefined Swab	Diseased	Tuberculosis	SRR12397832	272950867
PRJNA655567	-	-	China	Undefined Swab	Diseased	Tuberculosis	SRR12397833	621057648
PRJNA655567	-	-	China	Undefined Swab	Diseased	Tuberculosis	SRR12397834	98885241
PRJNA655567	-	-	China	Undefined Swab	Diseased	Tuberculosis	SRR12397835	2717537446
PRJNA655567	-	-	China	Undefined Swab	Diseased	Tuberculosis	SRR12397836	3235664690
PRJNA655567	-	-	China	Undefined Swab	Diseased	Tuberculosis	SRR12397837	451338541
PRJNA655567	-	-	China	Lavage	Diseased	Tuberculosis	SRR12397838	1210752982
PRJNA655567	-	-	China	Undefined Swab	Diseased	Tuberculosis	SRR12397839	3447793917
PRJNA655567	-	-	China	Lavage	Diseased	Tuberculosis	SRR12397840	599040171
PRJNA655567	-	-	China	Lavage	Diseased	Tuberculosis	SRR12397841	341189075
PRJNA655567	-	-	China	Lavage	Diseased	Tuberculosis	SRR12397842	352927911
PRJNA655567	-	-	China	Lavage	Diseased	Tuberculosis	SRR12397843	330458581
PRJNA655567	-	-	China	Lavage	Diseased	Tuberculosis	SRR12397844	348252744
PRJNA655567	-	-	China	Lavage	Diseased	Tuberculosis	SRR12397845	361663889
PRJNA655567	-	-	China	Lavage	Diseased	Tuberculosis	SRR12397846	392696137
PRJNA655567	-	-	China	Lavage	Diseased	Tuberculosis	SRR12397847	435080586
PRJNA655567	-	-	China	Lavage	Diseased	Tuberculosis	SRR12397848	401262433
PRJNA655567	-	-	China	Lavage	Diseased	Tuberculosis	SRR12397849	587295049
PRJNA655567	-	-	China	Lavage	Diseased	Tuberculosis	SRR12397850	488891320
PRJNA659860	-	-	Russia	Lavage	Diseased	Tuberculosis	SRR12569811	859651562
PRJNA659860	-	-	Russia	Lavage	Diseased	Tuberculosis	SRR12569812	766787047
PRJNA659860	-	-	Russia	Lavage	Diseased	Tuberculosis	SRR12569813	704192265
PRJNA659860	-	-	Russia	Lavage	Diseased	Tuberculosis	SRR12569814	1029289962
PRJNA659860	-	-	Russia	Lavage	Diseased	Tuberculosis	SRR12569815	695691626
PRJNA659860	-	-	Russia	Lavage	Diseased	Tuberculosis	SRR12569816	844705343
PRJNA659860	-	-	Russia	Lavage	Diseased	Tuberculosis	SRR12569817	678062102
PRJNA659860	-	-	Russia	Lavage	Diseased	Tuberculosis	SRR12569818	712696636
PRJNA659860	-	-	Russia	Lavage	Diseased	Tuberculosis	SRR12569819	526361110
PRJNA659860	-	-	Russia	Lavage	Diseased	Tuberculosis	SRR12569820	697744875
PRJNA659860	-	-	Russia	Lavage	Diseased	Tuberculosis	SRR12569821	382913054
PRJNA659860	-	-	Russia	Lavage	Diseased	Tuberculosis	SRR12569822	548306046
PRJNA659860	-	-	Russia	Lavage	Diseased	Tuberculosis	SRR12569823	739393775
PRJNA659860	-	-	Russia	Lavage	Diseased	Tuberculosis	SRR12569824	529549981
PRJNA682527	-	-	Russia	Biopsy	Diseased	Diseased	SRR13214416	4031111
PRJNA682527	-	-	Russia	Biopsy	Healthy	Healthy	SRR13214417	5327122
PRJNA682527	-	-	Russia	Biopsy	Diseased	Diseased	SRR13214418	1938721
PRJNA682527	-	-	Russia	Biopsy	Healthy	Healthy	SRR13214419	2237407
PRJNA682527	-	-	Russia	Biopsy	Diseased	Diseased	SRR13214420	22003435
PRJNA682527	-	-	Russia	Biopsy	Healthy	Healthy	SRR13214421	20744844
PRJNA682527	-	-	Russia	Biopsy	Diseased	Diseased	SRR13214422	1653204
PRJNA682527	-	-	Russia	Biopsy	Diseased	Diseased	SRR13214423	72462099
PRJNA682527	-	-	Russia	Biopsy	Healthy	Healthy	SRR13214424	49761293
PRJNA682527	-	-	Russia	Biopsy	Diseased	Diseased	SRR13214425	60278007
PRJNA682527	-	-	Russia	Biopsy	Healthy	Healthy	SRR13214426	55564541
PRJNA682527	-	-	Russia	Biopsy	Diseased	Diseased	SRR13214427	45387336
PRJNA682527	-	-	Russia	Biopsy	Healthy	Healthy	SRR13214428	32751494
PRJNA682527	-	-	Russia	Biopsy	Healthy	Healthy	SRR13214429	666065
PRJNA682527	-	-	Russia	Biopsy	Diseased	Diseased	SRR13214430	45659281
PRJNA682527	-	-	Russia	Biopsy	Healthy	Healthy	SRR13214431	30693946
PRJNA682527	-	-	Russia	Biopsy	Diseased	Diseased	SRR13214432	19463233
PRJNA682527	-	-	Russia	Biopsy	Healthy	Healthy	SRR13214433	3276983
PRJNA682527	-	-	Russia	Biopsy	Diseased	Diseased	SRR13214434	20053040
PRJNA682527	-	-	Russia	Biopsy	Healthy	Healthy	SRR13214435	9267862
PRJNA682527	-	-	Russia	Biopsy	Diseased	Diseased	SRR13214436	31094076
PRJNA682527	-	-	Russia	Biopsy	Healthy	Healthy	SRR13214437	38032868
PRJNA682527	-	-	Russia	Biopsy	Diseased	Diseased	SRR13214438	1265356
PRJNA682527	-	-	Russia	Biopsy	Healthy	Healthy	SRR13214439	2246759
PRJNA682527	-	-	Russia	Biopsy	Diseased	Diseased	SRR13214440	16320439
PRJNA71831	-	-	USA	Sputum	Diseased	Cystic fibrosis	SRR1177122	175649033
PRJNA71831	-	-	USA	Sputum	Diseased	Cystic fibrosis	SRR1177382	219049900
PRJNA71831	-	-	USA	Sputum	Diseased	Cystic fibrosis	SRR1177387	52739231
PRJNA71831	-	-	USA	Sputum	Diseased	Cystic fibrosis	SRR1180012	196721565
