# Supplementary material for: Mapping bacterial diversity and metabolic functionality of the human respiratory tract microbiome
Source: J Oral Microbiol. 2022 Mar 16;14(1):2051336. doi: 10.1080/20002297.2022.2051336 (PMC8933033; doi:10.1080/20002297.2022.2051336)
Supplement: Supplemental Material [file ZJOM_A_2051336_SM1256.zip › Supplementary files/TableS2_new.xlsx]

## Sheet: TableS2
Table S2. Evaluation of the bacteria shared between different HRT compartments.
		Prevalence				Relative abundance
Phylum	Species	Nasal cavity	Sputum	Throat	Lung lavage	Nasal cavity	Sputum	Throat	Lung lavage
Proteobacteria	Mangrovicoccus unknown_species	0.01	0.03	0	0.09	0.0001	0.0006	0	0.0046
Proteobacteria	Pseudomonas unknown_species	0.02	0.36	0	0.21	0.0002	0.0157	0	0.0237
Proteobacteria	Ralstonia pickettii	0.05	0.01	0.01	0.22	0.0003	0.0002	0.0003	0.0245
Proteobacteria	Burkholderia unknown_species	0	0.01	0	0.07	0	0.0007	0	0.0259
Actinobacteria	Tetrasphaera unknown_species	0.23	0.13	0.01	0.33	0.006	0.0092	0.0001	0.0344
Actinobacteria	Tetrasphaera japonica	0.41	0.19	0.07	0.21	0.0292	0.0056	0.0013	0.0565
Firmicutes	Staphylococcus aureus	0.31	0.22	0.08	0.15	0.0742	0.0661	0.0126	0.0817
Tenericutes	Mycoplasma pneumoniae	0.07	0	0.02	0.17	0.0218	0	0.0024	0.1023
Proteobacteria	Pasteurella unknown_species	0.12	0.28	0	0.63	0.0073	0.1241	0	0.2864
Actinobacteria	Schaalia unknown_species	0.05	0.32	0.64	0.03	0.002	0.0134	0.0198	0.0007
Actinobacteria	Lancefieldella unknown_species	0.05	0.24	0.38	0.02	0.0009	0.0059	0.0108	0.0012
Actinobacteria	Rothia mucilaginosa	0.27	0.6	0.82	0.05	0.0326	0.0438	0.0649	0.0023
Actinobacteria	Rothia unknown_species	0.16	0.43	0.57	0.02	0.0093	0.0133	0.0234	0.0003
Bacteroidetes	Prevotella melaninogenica	0.15	0.51	0.74	0.12	0.0044	0.0236	0.0524	0.0231
Bacteroidetes	Prevotella histicola	0.09	0.38	0.55	0.03	0.0023	0.0191	0.0336	0.0036
Bacteroidetes	Prevotella unknown_species	0.06	0.45	0.74	0.15	0.0016	0.0104	0.025	0.0127
Bacteroidetes	Prevotella jejuni	0.06	0.34	0.51	0.09	0.0039	0.0091	0.0239	0.0081
Bacteroidetes	Prevotella pallens	0.05	0.29	0.55	0.07	0.0009	0.006	0.0208	0.0033
Bacteroidetes	Prevotella veroralis	0.04	0.15	0.41	0.02	0.0005	0.0059	0.0138	0.0007
Firmicutes	Granulicatella unknown_species	0.05	0.35	0.54	0	0.0009	0.0072	0.0113	0
Firmicutes	Streptococcus mitis	0.3	0.51	0.78	0.05	0.0152	0.0249	0.0521	0.0025
Firmicutes	Streptococcus unknown_species	0.33	0.58	0.96	0.04	0.0117	0.023	0.0424	0.002
Firmicutes	Streptococcus infantis	0.12	0.41	0.82	0.04	0.0032	0.0119	0.0273	0.0024
Firmicutes	Streptococcus pseudopneumoniae	0.15	0.13	0.43	0.04	0.0032	0.0019	0.0132	0.0007
Firmicutes	Streptococcus peroris	0.08	0.05	0.22	0	0.0019	0.0009	0.0146	0
Firmicutes	Veillonella atypica	0.14	0.47	0.64	0.07	0.0075	0.023	0.0347	0.0031
Firmicutes	Veillonella infantium	0.08	0.24	0.62	0.01	0.0012	0.0046	0.0185	0.0001
Firmicutes	Veillonella unknown_species	0.02	0.28	0.64	0.05	0.0003	0.0046	0.0132	0.0016
Fusobacteria	Fusobacterium pseudoperiodonticum	0.02	0.07	0.42	0.01	0.0002	0.0019	0.0139	0.0001
Proteobacteria	Neisseria subflava	0.08	0.08	0.55	0.09	0.0023	0.0027	0.0284	0.0055
Proteobacteria	Haemophilus parainfluenzae	0.11	0.24	0.51	0.01	0.0023	0.0123	0.017	0.0012
Proteobacteria	Haemophilus haemolyticus	0.06	0.07	0.38	0.04	0.0009	0.001	0.0116	0.0011
Firmicutes	Staphylococcus epidermidis	0.65	0.03	0.06	0.02	0.2027	0.0038	0.0093	0.0099
Proteobacteria	Haemophilus influenzae	0.21	0.08	0.11	0.07	0.0339	0.0238	0.0117	0.0339
Actinobacteria	Corynebacterium propinquum	0.13	0.01	0.01	0.01	0.0318	0.0002	0.0005	0.0031
Actinobacteria	Corynebacterium accolens	0.16	0	0.01	0.01	0.0287	0	0.0006	0.0002
Actinobacteria	Corynebacterium pseudodiphtheriticum	0.16	0.02	0.01	0	0.0284	0.0003	0.0016	0
Firmicutes	Streptococcus pneumoniae	0.18	0.04	0.26	0.05	0.0276	0.0026	0.0054	0.0089
Firmicutes	Staphylococcus haemolyticus	0.21	0.01	0.01	0.02	0.0274	0.0051	0.0023	0.0004
Firmicutes	Dolosigranulum pigrum	0.16	0	0	0	0.0236	0	0.0003	0
Proteobacteria	Alcanivorax mobilis	0.15	0.02	0.03	0	0.0199	0.0006	0.0008	0
Proteobacteria	Ralstonia insidiosa	0.24	0	0.16	0	0.0171	0	0.0033	0
Proteobacteria	Moraxella catarrhalis	0.07	0.01	0.03	0.01	0.0169	0.0033	0.0013	0.0001
Actinobacteria	Cutibacterium acnes	0.23	0.03	0.02	0.02	0.0153	0.0041	0.0004	0.0004
Proteobacteria	Pasteurella multocida	0.2	0.03	0.01	0.01	0.0135	0.0027	0.0003	0.0006
Actinobacteria	Cutibacterium granulosum	0.1	0.01	0	0	0.0117	0.0031	0	0
Proteobacteria	Pseudomonas aeruginosa	0.17	0.38	0	0.05	0.0196	0.0904	0.0007	0.0068
Firmicutes	Streptococcus parasanguinis	0.21	0.6	0.73	0.04	0.0106	0.0463	0.0365	0.0008
Firmicutes	Streptococcus salivarius	0.28	0.51	0.7	0.05	0.0134	0.0428	0.0355	0.0009
Actinobacteria	Rothia dentocariosa	0.11	0.38	0.06	0.01	0.0059	0.0193	0.0016	0.0011
Firmicutes	Streptococcus oralis	0.2	0.43	0.55	0.03	0.0094	0.0147	0.0102	0.0017
Firmicutes	Veillonella parvula	0.14	0.31	0.28	0.04	0.0051	0.0116	0.0038	0.0019
Proteobacteria	Achromobacter ruhlandii	0	0.03	0	0	0	0.0113	0	0
The table reports taxa with a relative abundance of > 1% in at least one compartment. Prevalence levels of > 50 % are highlighted in green.
