# Supplementary material for: Mapping bacterial diversity and metabolic functionality of the human respiratory tract microbiome
Source: J Oral Microbiol. 2022 Mar 16;14(1):2051336. doi: 10.1080/20002297.2022.2051336 (PMC8933033; doi:10.1080/20002297.2022.2051336)
Supplement: Supplemental Material [file ZJOM_A_2051336_SM1256.zip › Supplementary files/TableS3.xlsx]

## Sheet: TableS3
Table S3. Multivariate analysis based on taxonomy composition calculated through MaAslin2 software.
feature	metadata	value	coef	stderr	pval	qval
Abiotrophia.defectiva	Study	PRJNA516870	-0.0257647	0.00555376	4.09542e-06	0.000379584
Abiotrophia.defectiva	Nation	Italy	0.0277049	0.00531217	2.34653e-07	3.69224e-05
Acinetobacter.nosocomialis	HRT_CSTs	HRT-CST-Pj	-0.0617443	0.009162	3.07606e-11	2.97324e-08
Acinetobacter.nosocomialis	HRT_CSTs	HRT-CST-Ns	-0.0598512	0.00957791	6.76322e-10	3.81333e-07
Acinetobacter.nosocomialis	HRT_CSTs	HRT-CST-S	-0.0595519	0.0163888	0.000297499	0.0104294
Acinetobacter.nosocomialis	HRT_CSTs	HRT-CST-Pm	-0.0587416	0.00955548	1.25032e-09	5.63832e-07
Acinetobacter.nosocomialis	HRT_CSTs	HRT-CST-Ss	-0.0581449	0.0091153	3.04006e-10	2.28545e-07
Acinetobacter.nosocomialis	HRT_CSTs	HRT-CST-Rm	-0.0579596	0.00919198	4.78315e-10	2.94207e-07
Acinetobacter.nosocomialis	HRT_CSTs	Others	-0.0565642	0.00921732	1.33333e-09	5.63832e-07
Acinetobacter.nosocomialis	HRT_CSTs	HRT-CST-Hi	-0.0564648	0.0114626	1.02309e-06	0.000130607
Acinetobacter.nosocomialis	HRT_CSTs	HRT-CST-Se	-0.0561945	0.0107124	2.00191e-07	3.30365e-05
Acinetobacter.nosocomialis	HRT_CSTs	HRT-CST-Sm	-0.0560663	0.0101017	3.89927e-08	9.77128e-06
Acinetobacter.nosocomialis	HRT_CSTs	HRT-CST-Pa	-0.0549863	0.0134772	4.96318e-05	0.00270813
Acinetobacter.nosocomialis	HRT_CSTs	HRT-CST-Cp	-0.0542279	0.0171538	0.00163089	0.0367821
Acinetobacter.nosocomialis	HRT_CSTs	HRT-CST-Tj	-0.0510468	0.014341	0.000393819	0.0125688
Acinetobacter.nosocomialis	HRT_CSTs	HRT-CST-P	-0.0508744	0.0122915	3.86425e-05	0.00223466
Acinetobacter.nosocomialis	HRT_CSTs	HRT-CST-Sa	-0.0501615	0.0105645	2.4388e-06	0.000257827
Acinetobacter.unknown_species	SampleType	Sputum	0.00387648	0.00119344	0.00121074	0.0289466
Acinetobacter.unknown_species	SampleType	Nasal_Cavity	0.00567407	0.00100304	2.15725e-08	6.34606e-06
Actinomyces.naeslundii	Nation	USA	0.00283113	0.000904615	0.00181467	0.0401244
Actinomyces.unknown_species	SampleType	Throat	0.00909425	0.00242339	0.000187787	0.00756289
Actinomyces.unknown_species	HRT_CSTs	HRT-CST-Ns	0.0103002	0.00302116	0.000684302	0.0184462
Alcanivorax.mobilis	HRT_CSTs	HRT-CST-Sm	0.0576903	0.00843427	1.58961e-11	1.79256e-08
Alcanivorax.unknown_species	HRT_CSTs	HRT-CST-Sm	0.00685464	0.00131359	2.31154e-07	3.69224e-05
Alloprevotella.rava	HRT_CSTs	HRT-CST-Rm	0.00641144	0.00146537	1.37573e-05	0.000990236
Alloprevotella.rava	HRT_CSTs	HRT-CST-Pa	0.00839405	0.00214852	0.000101511	0.00460957
Alloprevotella.unknown_species	HRT_CSTs	HRT-CST-Rm	0.00630909	0.00169742	0.000215971	0.00839619
Anaerococcus.octavius	SampleType	Throat	-0.00759866	0.00154602	1.08043e-06	0.000132913
Anaerococcus.octavius	SampleType	Sputum	-0.00754016	0.00192029	9.37119e-05	0.00437005
Anaerococcus.octavius	SampleType	Nasal_Cavity	-0.00719933	0.00161393	9.35561e-06	0.000771952
Bacteroides.stercoris	Study	PRJNA516870	0.0386634	0.0111315	0.000542109	0.0155331
Bradyrhizobium.unknown_species	Nation	UK	0.00586693	0.00157937	0.000217769	0.00839619
Burkholderia.unknown_species	HRT_CSTs	HRT-CST-P	-0.0801608	0.0205737	0.00010598	0.00474876
Burkholderia.unknown_species	HRT_CSTs	Others	0.0545581	0.0154281	0.0004295	0.0133917
Burkholderia.unknown_species	Study	PRJNA655567	0.0759444	0.01877	5.72203e-05	0.00302463
Burkholderia.unknown_species	Nation	UK	0.0882193	0.0199829	1.15241e-05	0.000876092
Burkholderia.unknown_species	Nation	Italy	0.101376	0.0284935	0.000396208	0.0125857
Burkholderia.unknown_species	Nation	Russia	0.115273	0.0267755	1.87894e-05	0.00125058
Burkholderia.unknown_species	Nation	Switzerland	0.21574	0.0228956	4.75228e-20	8.03848e-17
Campylobacter.concisus	HRT_CSTs	HRT-CST-S	0.00468832	0.00118299	8.0702e-05	0.00392827
Campylobacter.unknown_species	SampleType	Throat	0.00758753	0.00209281	0.000306906	0.0107037
Capnocytophaga.endodontalis	HRT_CSTs	HRT-CST-P	0.00289658	0.000889049	0.00116979	0.0282671
Capnocytophaga.granulosa	HRT_CSTs	HRT-CST-Pm	0.00248229	0.000770578	0.00132836	0.031316
Capnocytophaga.ochracea	HRT_CSTs	HRT-CST-P	0.00114233	0.000324917	0.00046353	0.0140106
Capnocytophaga.unknown_species	HRT_CSTs	HRT-CST-P	0.00502608	0.00140774	0.000378167	0.0122425
Corallococcus.unknown_species	SampleType	Nasal_Cavity	0.00107023	0.00022037	1.44123e-06	0.000171076
Corynebacterium.kefirresidentii	Study	PRJNA655567	-0.00860684	0.00246118	0.000496805	0.0146147
Corynebacterium.kefirresidentii	SampleType	Throat	-0.00784438	0.0016862	3.85269e-06	0.00037239
Corynebacterium.kefirresidentii	SampleType	Sputum	-0.00782713	0.00209441	0.000199561	0.00794251
Corynebacterium.kefirresidentii	SampleType	Nasal_Cavity	-0.00740931	0.00176027	2.85811e-05	0.001758
Corynebacterium.propinquum	Study	PRJNA258008	0.107786	0.0343172	0.00174743	0.0387643
Corynebacterium.tuberculostearicum	Study	PRJNA258008	0.0478978	0.0112436	2.2912e-05	0.00144881
Cutibacterium.acnes	SampleType	Sputum	-0.0207094	0.0058409	0.000414848	0.0130552
Cutibacterium.acnes	SampleType	Throat	-0.0181351	0.00470247	0.000124405	0.00539569
Cutibacterium.acnes	SampleType	Nasal_Cavity	-0.0176326	0.00490905	0.00034869	0.0117375
Cutibacterium.acnes	HRT_CSTs	HRT-CST-Cp	0.0387705	0.0104994	0.000237249	0.00881992
Cutibacterium.acnes	Study	PRJNA258008	0.0630326	0.0162577	0.000114519	0.00509761
Cutibacterium.granulosum	SampleType	Throat	-0.0211105	0.0045413	3.91782e-06	0.000373352
Cutibacterium.granulosum	SampleType	Sputum	-0.0210014	0.00564071	0.000210726	0.00824147
Cutibacterium.granulosum	Study	PRJNA655567	-0.0209161	0.00662851	0.0016633	0.0373884
Cutibacterium.granulosum	SampleType	Nasal_Cavity	-0.0206366	0.0047408	1.51989e-05	0.00103874
Dolosigranulum.pigrum	HRT_CSTs	HRT-CST-P	-0.0458966	0.0124588	0.000245419	0.00892745
Dolosigranulum.pigrum	HRT_CSTs	HRT-CST-Pm	-0.0351015	0.00968554	0.000308561	0.0107063
Dolosigranulum.pigrum	HRT_CSTs	HRT-CST-Pj	-0.0347447	0.00928671	0.000196327	0.00786005
Dolosigranulum.pigrum	HRT_CSTs	HRT-CST-Ns	-0.03374	0.00970828	0.000538015	0.0154903
Dolosigranulum.pigrum	HRT_CSTs	HRT-CST-Rm	-0.0333643	0.00931709	0.000363295	0.011945
Dolosigranulum.pigrum	HRT_CSTs	HRT-CST-Ss	-0.03194	0.00923937	0.000575616	0.0160026
Erwinia.unknown_species	SampleType	Nasal_Cavity	0.0058031	0.00134818	1.8853e-05	0.00125058
Escherichia.coli	SampleType	Sputum	0.01218	0.00370426	0.0010534	0.0260168
Eubacterium.unknown_species	HRT_CSTs	HRT-CST-Rm	0.00181157	0.000591823	0.00228083	0.0483088
Eubacterium.unknown_species	HRT_CSTs	HRT-CST-Pm	0.00189677	0.000615227	0.0021204	0.0458359
Eubacterium.unknown_species	HRT_CSTs	HRT-CST-Pj	0.00207304	0.000589893	0.000466141	0.0140174
Frankia.coriariae	HRT_CSTs	HRT-CST-Ss	-0.00222152	0.000629763	0.000443702	0.0136459
Frankia.coriariae	HRT_CSTs	HRT-CST-Rm	-0.00221484	0.000635061	0.000514377	0.0150661
Frankia.coriariae	HRT_CSTs	HRT-CST-Sm	-0.00219659	0.000697909	0.0017094	0.0380454
Frankia.coriariae	HRT_CSTs	HRT-CST-Pm	-0.00218499	0.000660175	0.00097636	0.0245578
Frankia.coriariae	HRT_CSTs	HRT-CST-Ns	-0.00217578	0.000661725	0.00105359	0.0260168
Frankia.coriariae	HRT_CSTs	HRT-CST-Pj	-0.00214664	0.00063299	0.000730371	0.0193035
Frankia.coriariae	HRT_CSTs	Others	-0.0021229	0.000636812	0.000897226	0.0231703
Fusobacterium.nucleatum	SampleType	Sputum	-0.0153247	0.00362666	2.66218e-05	0.0016525
Fusobacterium.nucleatum	SampleType	Nasal_Cavity	-0.0134393	0.00304807	1.18195e-05	0.000888564
Fusobacterium.nucleatum	SampleType	Throat	-0.0130681	0.00291981	8.74061e-06	0.000748595
Fusobacterium.pseudoperiodonticum	SampleType	Throat	0.0156576	0.00356656	1.28735e-05	0.000945781
Fusobacterium.pseudoperiodonticum	HRT_CSTs	HRT-CST-Rm	0.0176113	0.00426714	4.06339e-05	0.00232139
Fusobacterium.pseudoperiodonticum	HRT_CSTs	HRT-CST-Sa	0.0189968	0.0049043	0.000116192	0.00513826
Fusobacterium.pseudoperiodonticum	HRT_CSTs	HRT-CST-Pj	0.0219799	0.00425322	3.00386e-07	4.49935e-05
Gemella.sanguinis	HRT_CSTs	HRT-CST-P	0.015048	0.00338538	1.00502e-05	0.000819273
Gemella.unknown_species	SampleType	Throat	0.00822366	0.00260802	0.00167598	0.0374247
Gemella.unknown_species	HRT_CSTs	HRT-CST-Pm	0.00989147	0.0032437	0.00236943	0.0497874
Gemella.unknown_species	HRT_CSTs	HRT-CST-Ss	0.0110414	0.00309428	0.000380984	0.012275
Gemella.unknown_species	HRT_CSTs	HRT-CST-Hi	0.0125717	0.0038911	0.00128524	0.0304054
Granulicatella.adiacens	Nation	UK	0.0269706	0.00550267	1.15575e-06	0.000139639
Granulicatella.unknown_species	HRT_CSTs	HRT-CST-Ss	0.0122099	0.00397694	0.00221282	0.04753
Haemophilus.haemolyticus	HealthyDiseased	Healthy	-0.00852175	0.00198872	2.05311e-05	0.00132298
Haemophilus.haemolyticus	SampleType	Throat	0.0142147	0.00383218	0.000222415	0.00840703
Haemophilus.influenzae	HRT_CSTs	HRT-CST-Tj	-0.15982	0.0394677	5.64275e-05	0.00300621
Haemophilus.influenzae	HRT_CSTs	HRT-CST-Pa	-0.12032	0.0370905	0.00122849	0.0292675
Haemophilus.influenzae	HRT_CSTs	HRT-CST-Sm	-0.111122	0.0278006	7.01454e-05	0.00351558
Haemophilus.influenzae	HRT_CSTs	HRT-CST-Hi	-0.109031	0.0315461	0.000577097	0.0160026
Haemophilus.influenzae	HRT_CSTs	HRT-CST-Pm	-0.10037	0.0262975	0.000145831	0.00612855
Haemophilus.influenzae	HRT_CSTs	HRT-CST-Ss	-0.0986957	0.0250861	9.0809e-05	0.00426676
Haemophilus.influenzae	HRT_CSTs	HRT-CST-Pj	-0.0975091	0.0252146	0.000119192	0.00523672
Haemophilus.influenzae	HRT_CSTs	HRT-CST-Sa	-0.0945421	0.0290744	0.00119584	0.0286917
Haemophilus.influenzae	HRT_CSTs	HRT-CST-Ns	-0.0924083	0.0263592	0.000481099	0.0143397
Haemophilus.influenzae	HRT_CSTs	HRT-CST-Rm	-0.0904912	0.0252971	0.000368589	0.0119898
Haemophilus.influenzae	HRT_CSTs	Others	-0.0792203	0.0253669	0.00185574	0.040766
Haemophilus.parainfluenzae	HRT_CSTs	HRT-CST-Ns	0.02639	0.00636672	3.7665e-05	0.00219691
Haemophilus.parainfluenzae	HRT_CSTs	HRT-CST-P	0.0274683	0.00817052	0.000811457	0.0213631
Haemophilus.unknown_species	SampleType	Nasal_Cavity	0.0112067	0.00324139	0.000574692	0.0160026
Haemophilus.unknown_species	HRT_CSTs	HRT-CST-Se	0.0150493	0.00432936	0.000536598	0.0154903
Halococcus.unknown_species	SampleType	Nasal_Cavity	0.00343499	0.000630867	6.93032e-08	1.46533e-05
Helicobacter.unknown_species	SampleType	Nasal_Cavity	0.00901265	0.00201909	9.22973e-06	0.000770968
Herbaspirillum.huttiense	HRT_CSTs	HRT-CST-Ns	0.0089316	0.00189516	2.88776e-06	0.00029162
Klebsiella.pneumoniae	HRT_CSTs	HRT-CST-Pa	-0.029967	0.00872483	0.000624274	0.0170736
Klebsiella.pneumoniae	Study	PRJNA516442	0.0878964	0.0160711	6.07268e-08	1.32541e-05
Lachnoanaerobaculum.orale	Study	PRJNA516442	-0.022924	0.00533996	1.98323e-05	0.00129024
Lachnoanaerobaculum.orale	Study	PRJNA494034	-0.0201377	0.00546548	0.000244806	0.00892745
Lachnoanaerobaculum.orale	Study	PRJNA258008	-0.018898	0.00571352	0.000983672	0.0246501
Lachnoanaerobaculum.orale	Nation	USA	0.0192322	0.00466137	4.08616e-05	0.00232139
Lachnoanaerobaculum.unknown_species	SampleType	undefined Swab	0.00371579	0.00093808	8.13777e-05	0.00393287
Lancefieldella.parvula	HRT_CSTs	HRT-CST-Sa	-0.0101124	0.00229738	1.22193e-05	0.000908527
Lancefieldella.parvula	HRT_CSTs	HRT-CST-Hi	-0.0092275	0.00249269	0.000228953	0.00855854
Lancefieldella.parvula	HRT_CSTs	Others	-0.00840612	0.00200442	3.05467e-05	0.00181297
Lancefieldella.parvula	HRT_CSTs	HRT-CST-Se	-0.00825645	0.00232954	0.000416941	0.0130603
Lancefieldella.parvula	HRT_CSTs	HRT-CST-Rm	-0.00817997	0.00199891	4.71268e-05	0.00259235
Lancefieldella.parvula	HRT_CSTs	HRT-CST-Ss	-0.00687289	0.00198223	0.000554311	0.015627
Lancefieldella.parvula	HRT_CSTs	HRT-CST-Ns	-0.00665001	0.00208283	0.0014651	0.0340647
Lancefieldella.parvula	HRT_CSTs	HRT-CST-Pj	-0.00637075	0.00199239	0.0014414	0.0336293
Lancefieldella.parvula	HRT_CSTs	HRT-CST-Pm	-0.00635954	0.00207795	0.00228478	0.0483088
Lancefieldella.unknown_species	HRT_CSTs	HRT-CST-Sa	-0.0235049	0.00552119	2.31941e-05	0.00145307
Lancefieldella.unknown_species	HRT_CSTs	HRT-CST-Hi	-0.02205	0.00599056	0.000248358	0.00898603
Lancefieldella.unknown_species	HRT_CSTs	Others	-0.0196413	0.00481713	5.01707e-05	0.00271564
Lancefieldella.unknown_species	HRT_CSTs	HRT-CST-Se	-0.0195826	0.00559847	0.000495326	0.0146147
Lancefieldella.unknown_species	HRT_CSTs	HRT-CST-Ss	-0.0166627	0.00476381	0.000495442	0.0146147
Lancefieldella.unknown_species	HRT_CSTs	HRT-CST-Rm	-0.0157896	0.00480388	0.00105805	0.0260319
Lancefieldella.unknown_species	SampleType	undefined Swab	0.03842	0.00887626	1.69537e-05	0.00114709
Leptotrichia.unknown_species	SampleType	Throat	0.00603727	0.00182231	0.000965173	0.0244583
Leptotrichia.unknown_species	HRT_CSTs	HRT-CST-Pm	0.00828581	0.00226648	0.00027339	0.00978706
Leptotrichia.unknown_species	HRT_CSTs	HRT-CST-Pj	0.00953566	0.00217315	1.29999e-05	0.000945781
Leptotrichia.unknown_species	HRT_CSTs	HRT-CST-Rm	0.0119722	0.00218026	5.38796e-08	1.25251e-05
Leptotrichia.unknown_species	HRT_CSTs	HRT-CST-S	0.0184447	0.00388729	2.47715e-06	0.000257852
Leptotrichia.wadei	HRT_CSTs	HRT-CST-Pm	0.0123357	0.0030544	5.90106e-05	0.00306009
Leptotrichia.wadei	HRT_CSTs	HRT-CST-Rm	0.013405	0.00293821	5.86575e-06	0.000525377
Leptotrichia.wadei	HRT_CSTs	HRT-CST-Pj	0.0140545	0.00292862	1.90766e-06	0.00021512
Leptotrichia.wadei	HRT_CSTs	HRT-CST-S	0.0234241	0.00523866	8.91211e-06	0.000753741
Methanosarcina.mazei	Study	PRJEB28158	-0.0113519	0.00312001	0.000292187	0.0102965
Methanosarcina.mazei	SampleType	Sputum	0.0149587	0.00469568	0.00150126	0.0346673
Methanosarcina.mazei	SampleType	Nasal_Cavity	0.0174382	0.00394654	1.13235e-05	0.000873278
Methanosarcina.mazei	HRT_CSTs	HRT-CST-Se	0.0185476	0.0052712	0.000458584	0.0139765
Methanosarcina.unknown_species	Study	PRJEB28158	-0.00996668	0.00303686	0.00107647	0.0262939
Methanosarcina.unknown_species	SampleType	Nasal_Cavity	0.0161192	0.00384136	3.02279e-05	0.00180993
Methylobacterium.symbioticum	SampleType	Sputum	0.00714217	0.00215078	0.000939111	0.0240683
Moraxella.catarrhalis	HRT_CSTs	HRT-CST-P	-0.0402569	0.012613	0.00147045	0.0340722
Moraxella.catarrhalis	SampleType	Throat	-0.031853	0.00788377	5.86039e-05	0.00306009
Moraxella.unknown_species	Study	PRJNA516442	-0.00507466	0.00141723	0.000363683	0.011945
Moraxella.unknown_species	Nation	USA	0.00459272	0.00123713	0.00021975	0.00839619
Morococcus.cerebrosus	HRT_CSTs	HRT-CST-S	0.0273465	0.00844383	0.00125131	0.0297066
Mycolicibacterium.unknown_species	SampleType	Nasal_Cavity	0.00400632	0.00074684	1.06858e-07	1.90263e-05
Mycoplasma.unknown_species	Study	PRJEB28158	-0.00812273	0.00237922	0.000672789	0.0182815
Mycoplasma.unknown_species	SampleType	Sputum	0.0124167	0.00358077	0.000553592	0.015627
Mycoplasma.unknown_species	SampleType	Nasal_Cavity	0.0197129	0.0030095	1.03627e-10	8.76429e-08
Neisseria.cinerea	HRT_CSTs	HRT-CST-Sm	0.00997842	0.00264922	0.000177845	0.0072488
Neisseria.flavescens	HRT_CSTs	HRT-CST-Sm	0.00790062	0.00214412	0.000244559	0.00892745
Neisseria.flavescens	HRT_CSTs	HRT-CST-Pj	0.00796882	0.00194468	4.60361e-05	0.00255312
Neisseria.meningitidis	SampleType	undefined Swab	0.00733149	0.00223152	0.00106329	0.0260659
Neisseria.subflava	HRT_CSTs	HRT-CST-Rm	0.0309905	0.00778288	7.46941e-05	0.00366218
Neisseria.subflava	HRT_CSTs	HRT-CST-Pj	0.0381705	0.0077575	1.05157e-06	0.000131758
Neisseria.subflava	HRT_CSTs	HRT-CST-Sm	0.0436922	0.00855311	4.07993e-07	5.54066e-05
Neisseria.unknown_species	HRT_CSTs	HRT-CST-Pj	0.00821458	0.00221725	0.000226296	0.00850623
Neisseria.unknown_species	SampleType	undefined Swab	0.0155094	0.00411027	0.000173172	0.0071444
Nocardia.unknown_species	SampleType	Nasal_Cavity	0.00703892	0.00128315	5.55354e-08	1.25251e-05
Nonomuraea.unknown_species	SampleType	Nasal_Cavity	0.00199739	0.000369002	8.23345e-08	1.63846e-05
Parvimonas.micra	Nation	Russia	0.0333368	0.010058	0.000960188	0.0244234
Pasteurella.multocida	HRT_CSTs	HRT-CST-Sm	0.0222776	0.00578723	0.000127978	0.00551526
Pasteurella.unknown_species	SampleType	Sputum	0.127383	0.0380102	0.000842671	0.0220989
Pasteurella.unknown_species	SampleType	Nasal_Cavity	0.330095	0.0319461	1.47443e-23	4.988e-20
Porphyromonas.catoniae	HRT_CSTs	HRT-CST-Tj	0.00349867	0.00103013	0.000717121	0.0190276
Prevotella.histicola	HRT_CSTs	HRT-CST-Rm	0.037632	0.00990504	0.000156293	0.00652765
Prevotella.histicola	HRT_CSTs	HRT-CST-Ns	0.0378586	0.0103209	0.000260745	0.00938403
Prevotella.histicola	HRT_CSTs	HRT-CST-Pj	0.0387448	0.00987275	9.45336e-05	0.00437005
Prevotella.histicola	HRT_CSTs	HRT-CST-Pm	0.0405596	0.0102967	8.90503e-05	0.00424287
Prevotella.histicola	HRT_CSTs	HRT-CST-S	0.0607652	0.0176602	0.000610512	0.0168003
Prevotella.histicola	HRT_CSTs	HRT-CST-Tj	0.073886	0.0154535	2.07958e-06	0.00022334
Prevotella.jejuni	HRT_CSTs	HRT-CST-Ns	0.0307643	0.00928036	0.000958373	0.0244234
Prevotella.jejuni	HRT_CSTs	HRT-CST-Pj	0.0321266	0.00887737	0.000314696	0.0108083
Prevotella.jejuni	HRT_CSTs	HRT-CST-Pm	0.0321383	0.00925862	0.000546392	0.0155331
Prevotella.jejuni	HRT_CSTs	HRT-CST-Rm	0.0393481	0.00890641	1.1358e-05	0.000873278
Prevotella.jejuni	HRT_CSTs	HRT-CST-Cp	0.0516906	0.0166209	0.00193836	0.0423063
Prevotella.jejuni	HRT_CSTs	HRT-CST-S	0.0654107	0.0158796	4.20462e-05	0.00235111
Prevotella.loescheii	SampleType	Nasal_Cavity	-0.00270725	0.00062019	1.43935e-05	0.00102512
Prevotella.loescheii	SampleType	Sputum	-0.00262306	0.000737916	0.000400984	0.0126778
Prevotella.loescheii	SampleType	Throat	-0.00258674	0.000594092	1.51238e-05	0.00103874
Prevotella.melaninogenica	HRT_CSTs	HRT-CST-Pj	0.0426491	0.0122866	0.000546363	0.0155331
Prevotella.melaninogenica	HRT_CSTs	HRT-CST-Ns	0.0491125	0.0128443	0.000141859	0.00599886
Prevotella.melaninogenica	HRT_CSTs	HRT-CST-Pm	0.0536235	0.0128143	3.17713e-05	0.00186926
Prevotella.melaninogenica	HRT_CSTs	HRT-CST-P	0.0592656	0.0164834	0.000343948	0.0116358
Prevotella.melaninogenica	HRT_CSTs	HRT-CST-Rm	0.0629609	0.0123268	4.09448e-07	5.54066e-05
Prevotella.melaninogenica	HRT_CSTs	HRT-CST-S	0.106492	0.021978	1.52176e-06	0.000177521
Prevotella.nanceiensis	HRT_CSTs	HRT-CST-Pj	0.00788319	0.00246061	0.00141104	0.033035
Prevotella.oulorum	HRT_CSTs	HRT-CST-S	0.00483636	0.00146508	0.00100647	0.0250359
Prevotella.pallens	HRT_CSTs	HRT-CST-Pj	0.0202611	0.00518125	0.000100054	0.00457408
Prevotella.pallens	HRT_CSTs	HRT-CST-Ns	0.0211281	0.00541645	0.000104083	0.00469483
Prevotella.pallens	HRT_CSTs	HRT-CST-Pm	0.0272335	0.00540376	5.78577e-07	7.67579e-05
Prevotella.pallens	HRT_CSTs	HRT-CST-Rm	0.0290965	0.0051982	3.00417e-08	7.81777e-06
Prevotella.pallens	HRT_CSTs	HRT-CST-S	0.0431228	0.0092681	3.83995e-06	0.00037239
Prevotella.salivae	HRT_CSTs	HRT-CST-Pm	0.0149052	0.00354746	2.95289e-05	0.00179993
Prevotella.salivae	HRT_CSTs	HRT-CST-Rm	0.0161616	0.00341252	2.58494e-06	0.000264996
Prevotella.salivae	HRT_CSTs	HRT-CST-S	0.0419468	0.00608433	1.1105e-11	1.50273e-08
Prevotella.scopos	HRT_CSTs	HRT-CST-Pm	0.00291439	0.00095077	0.00224871	0.0481479
Prevotella.scopos	HRT_CSTs	HRT-CST-Rm	0.00568605	0.000914601	8.21287e-10	3.96916e-07
Prevotella.scopos	HRT_CSTs	HRT-CST-S	0.00750243	0.00163068	4.90331e-06	0.000448321
Prevotella.shahii	HRT_CSTs	HRT-CST-P	0.00649727	0.00213189	0.00238339	0.0498272
Prevotella.unknown_species	HRT_CSTs	HRT-CST-Pm	0.0321454	0.01016	0.00161647	0.0365787
Prevotella.unknown_species	HRT_CSTs	HRT-CST-Rm	0.0394315	0.00977355	6.00444e-05	0.00307773
Prevotella.unknown_species	Study	PRJNA516442	0.1019	0.0263956	0.00012244	0.00534469
Prevotella.veroralis	HRT_CSTs	HRT-CST-Pm	0.0224337	0.00585275	0.000136667	0.00585247
Prevotella.veroralis	HRT_CSTs	HRT-CST-Rm	0.0226993	0.00563011	6.07362e-05	0.00308978
Prevotella.veroralis	HRT_CSTs	HRT-CST-S	0.0518402	0.0100382	3.05897e-07	4.49935e-05
Pseudomonas.aeruginosa	HRT_CSTs	HRT-CST-Ss	0.103928	0.0223808	4.01005e-06	0.000376834
Pseudomonas.unknown_species	HRT_CSTs	HRT-CST-Pa	-0.0477428	0.0154214	0.00203183	0.044062
Pseudomonas.unknown_species	SampleType	Nasal_Cavity	0.029063	0.00917736	0.00160052	0.0363394
Pseudomonas.unknown_species	Study	PRJNA516442	0.107854	0.0284062	0.0001578	0.00655016
Ralstonia.insidiosa	Study	PRJNA258008	-0.0942658	0.0216354	1.49288e-05	0.00103874
Ralstonia.insidiosa	Study	PRJNA494034	-0.0929625	0.0206962	8.12005e-06	0.000704362
Ralstonia.insidiosa	Study	PRJNA516442	-0.0709866	0.0202209	0.00047257	0.0141478
Ralstonia.insidiosa	HRT_CSTs	HRT-CST-Rm	-0.0325932	0.00748722	1.51856e-05	0.00103874
Ralstonia.insidiosa	HRT_CSTs	HRT-CST-Pj	-0.0321036	0.0074628	1.90695e-05	0.00125266
Ralstonia.insidiosa	HRT_CSTs	HRT-CST-Ns	-0.031303	0.00780157	6.58344e-05	0.00332415
Ralstonia.insidiosa	HRT_CSTs	HRT-CST-Sa	-0.0310205	0.00860519	0.000331966	0.0113439
Ralstonia.insidiosa	HRT_CSTs	HRT-CST-Pm	-0.0309991	0.0077833	7.44237e-05	0.00366218
Ralstonia.insidiosa	HRT_CSTs	HRT-CST-Sm	-0.0309973	0.00822818	0.000177377	0.0072488
Ralstonia.insidiosa	HRT_CSTs	HRT-CST-Se	-0.0276649	0.00872565	0.00158049	0.0360053
Ralstonia.insidiosa	HRT_CSTs	Others	-0.0274153	0.00750786	0.00027789	0.0098958
Ralstonia.insidiosa	HRT_CSTs	HRT-CST-Ss	-0.0262384	0.00742476	0.000433334	0.0134493
Ralstonia.insidiosa	Nation	USA	0.0913748	0.0176512	2.86924e-07	4.41211e-05
Ralstonia.pickettii	SampleType	Nasal_Cavity	0.0167001	0.00465683	0.000356276	0.0118165
Ralstonia.pickettii	HRT_CSTs	HRT-CST-Cp	0.0598019	0.00995996	2.93255e-09	1.16715e-06
Rothia.dentocariosa	SampleType	Sputum	-0.0239593	0.00657335	0.000285023	0.0100967
Rothia.dentocariosa	SampleType	Throat	-0.0208372	0.00529216	8.96735e-05	0.00424287
Rothia.dentocariosa	SampleType	Nasal_Cavity	-0.019255	0.00552464	0.000518758	0.015129
Rothia.mucilaginosa	HRT_CSTs	HRT-CST-Ss	0.0652162	0.0195398	0.000884673	0.0231108
Rothia.mucilaginosa	HRT_CSTs	HRT-CST-Sm	0.210637	0.0216542	3.39123e-21	7.64835e-18
Rothia.unknown_species	SampleType	undefined Swab	0.0579206	0.0166535	0.000532909	0.015475
Rothia.unknown_species	HRT_CSTs	HRT-CST-Sm	0.0628652	0.00990494	3.70611e-10	2.50755e-07
Schaalia.odontolytica	HRT_CSTs	HRT-CST-Sm	0.0159715	0.00303483	1.8314e-07	3.09781e-05
Solobacterium.moorei	HRT_CSTs	HRT-CST-Sm	-0.00480826	0.00140019	0.000625813	0.0170736
Staphylococcus.cohnii	Study	PRJNA516870	-0.0347026	0.00603176	1.25243e-08	3.85179e-06
Staphylococcus.cohnii	Nation	Italy	0.0359341	0.00576938	7.66099e-10	3.96916e-07
Staphylococcus.epidermidis	Study	PRJNA516870	-0.200501	0.060573	0.000975115	0.0245578
Staphylococcus.epidermidis	HRT_CSTs	HRT-CST-P	-0.185248	0.0418342	1.08462e-05	0.000862719
Staphylococcus.epidermidis	SampleType	Nasal_Cavity	-0.157563	0.0272973	1.12551e-08	3.62629e-06
Staphylococcus.epidermidis	HRT_CSTs	HRT-CST-Hi	-0.144781	0.0390131	0.000220887	0.00839619
Staphylococcus.epidermidis	SampleType	Throat	-0.140274	0.0261486	1.06791e-07	1.90263e-05
Staphylococcus.epidermidis	HRT_CSTs	HRT-CST-Rm	-0.119658	0.0312849	0.000141228	0.00599886
Staphylococcus.epidermidis	HRT_CSTs	HRT-CST-Ns	-0.117004	0.0325985	0.000352153	0.0117954
Staphylococcus.epidermidis	HRT_CSTs	HRT-CST-Pj	-0.116348	0.0311829	0.000204301	0.00808363
Staphylococcus.epidermidis	HRT_CSTs	HRT-CST-Pm	-0.105845	0.0325221	0.00118411	0.0285114
Staphylococcus.epidermidis	HRT_CSTs	HRT-CST-Sm	-0.10477	0.034381	0.00238605	0.0498272
Staphylococcus.epidermidis	HRT_CSTs	HRT-CST-Ss	-0.103089	0.031024	0.000932036	0.0239778
Staphylococcus.epidermidis	HRT_CSTs	Others	-0.0960416	0.0313712	0.00227743	0.0483088
Staphylococcus.epidermidis	Nation	Italy	0.200626	0.0579381	0.000563469	0.0158192
Staphylococcus.haemolyticus	Nation	Russia	0.0651642	0.0204763	0.00151778	0.0348112
Staphylococcus.haemolyticus	Nation	Brazil	0.196221	0.0336422	7.96244e-09	2.69369e-06
Staphylococcus.schweitzeri	HealthyDiseased	Healthy	0.000377178	0.000120704	0.00184428	0.0406462
Staphylococcus.schweitzeri	Nation	Germany	0.00050947	0.000166419	0.00227808	0.0483088
Staphylococcus.schweitzeri	HRT_CSTs	HRT-CST-Pa	0.00125559	0.00040801	0.00216082	0.0465608
Staphylococcus.schweitzeri	Nation	Italy	0.00184449	0.000515357	0.000365928	0.0119607
Stomatobaculum.longum	HRT_CSTs	HRT-CST-Sm	0.00413789	0.0010187	5.3538e-05	0.0028749
Streptococcus.anginosus	SampleType	Throat	-0.00448851	0.00131868	0.00069814	0.0186704
Streptococcus.australis	HRT_CSTs	HRT-CST-P	0.0196541	0.00558177	0.000454411	0.013912
Streptococcus.chosunense	SampleType	undefined Swab	-0.00174593	0.000485098	0.000339244	0.0115343
Streptococcus.chosunense	HRT_CSTs	HRT-CST-Tj	-0.00136624	0.000409603	0.00089119	0.0231703
Streptococcus.chosunense	Nation	Switzerland	0.00155979	0.000390686	7.15073e-05	0.00355749
Streptococcus.chosunense	Study	PRJNA655567	0.00172102	0.000320288	1.01838e-07	1.90263e-05
Streptococcus.cristatus	Nation	Brazil	0.0136122	0.00112927	7.90507e-31	5.34857e-27
Streptococcus.infantis	HRT_CSTs	HRT-CST-P	0.0288158	0.00775999	0.000218923	0.00839619
Streptococcus.intermedius	SampleType	Nasal_Cavity	-0.0193264	0.00612872	0.00167488	0.0374247
Streptococcus.intermedius	SampleType	Throat	-0.0191836	0.00587082	0.00113155	0.0275399
Streptococcus.intermedius	HRT_CSTs	HRT-CST-Tj	0.0429946	0.0109586	9.49448e-05	0.00437005
Streptococcus.oralis	SampleType	Nasal_Cavity	-0.0189476	0.00508352	0.000207406	0.00815878
Streptococcus.oralis	SampleType	Sputum	-0.0184932	0.00604849	0.00230741	0.0486353
Streptococcus.oralis	SampleType	Throat	-0.0173599	0.0048696	0.00038586	0.0123731
Streptococcus.parasanguinis	Study	PRJNA516442	-0.102267	0.0329491	0.00197887	0.0430516
Streptococcus.peroris	SampleType	undefined Swab	0.0545812	0.0158636	0.000610829	0.0168003
Streptococcus.peroris	Nation	Switzerland	0.072148	0.0127761	2.27847e-08	6.42339e-06
Streptococcus.pneumoniae	HRT_CSTs	HRT-CST-Ss	-0.0443147	0.0129891	0.000678555	0.0183644
Streptococcus.pneumoniae	HRT_CSTs	Others	-0.0433658	0.0131345	0.00100438	0.0250359
Streptococcus.pneumoniae	HRT_CSTs	HRT-CST-Pj	-0.0406416	0.0130557	0.00191924	0.0420245
Streptococcus.pseudopneumoniae	HealthyDiseased	Healthy	-0.00868855	0.00206987	3.00457e-05	0.00180993
Streptococcus.pseudopneumoniae	SampleType	Throat	0.0143081	0.00398855	0.00035474	0.0118165
Streptococcus.salivarius	HRT_CSTs	HRT-CST-Tj	0.0922982	0.0202364	5.90137e-06	0.000525377
Streptococcus.sanguinis	SampleType	Throat	-0.00663285	0.00179746	0.00023957	0.00885755
Streptococcus.sanguinis	SampleType	Nasal_Cavity	-0.00596237	0.00187642	0.00154337	0.0352786
Streptococcus.unknown_species	SampleType	Throat	0.0326648	0.00925191	0.000438684	0.0135531
Streptococcus.unknown_species	SampleType	undefined Swab	0.102743	0.0204529	6.28339e-07	8.17566e-05
Streptococcus.vestibularis	HRT_CSTs	HRT-CST-Tj	0.00574456	0.00172317	0.000896971	0.0231703
Streptomyces.unknown_species	Study	PRJEB28158	-0.00192028	0.000603002	0.00150685	0.0346781
Streptomyces.unknown_species	SampleType	Sputum	0.00295977	0.00090753	0.00115651	0.0280464
Streptomyces.unknown_species	SampleType	Nasal_Cavity	0.00390342	0.000762744	3.89086e-07	5.48449e-05
Tetrasphaera.japonica	SampleType	Sputum	-0.0684932	0.0154761	1.09657e-05	0.000862719
Tetrasphaera.japonica	SampleType	Throat	-0.0600509	0.0124597	1.72595e-06	0.000197929
Tetrasphaera.unknown_species	SampleType	Nasal_Cavity	0.0435647	0.00738766	5.49121e-09	1.95545e-06
Veillonella.atypica	HRT_CSTs	HRT-CST-Pj	0.0398149	0.00831176	1.99088e-06	0.000217263
Veillonella.atypica	HRT_CSTs	HRT-CST-Rm	0.0399548	0.00833895	1.9797e-06	0.000217263
Veillonella.atypica	HRT_CSTs	HRT-CST-Ns	0.0461856	0.00868907	1.38699e-07	2.40625e-05
Veillonella.atypica	HRT_CSTs	HRT-CST-Pm	0.0469581	0.00866872	8.05785e-08	1.63846e-05
Veillonella.atypica	HRT_CSTs	HRT-CST-S	0.0696294	0.0148679	3.32534e-06	0.000330871
Veillonella.dispar	HRT_CSTs	HRT-CST-Ns	0.0103001	0.00260685	8.4747e-05	0.00406665
Veillonella.dispar	HRT_CSTs	HRT-CST-Pm	0.011114	0.00260074	2.16082e-05	0.00137926
Veillonella.dispar	HRT_CSTs	HRT-CST-Rm	0.011243	0.0025018	8.03958e-06	0.000704362
Veillonella.dispar	HRT_CSTs	HRT-CST-P	0.0114001	0.00334541	0.000688398	0.0184829
Veillonella.dispar	HRT_CSTs	HRT-CST-Pj	0.0127958	0.00249365	3.62536e-07	5.21897e-05
Veillonella.dispar	HRT_CSTs	HRT-CST-Cp	0.0169031	0.00466879	0.000312908	0.0108017
Veillonella.infantium	HRT_CSTs	HRT-CST-Ns	0.0159017	0.0045232	0.000463844	0.0140106
Veillonella.infantium	HRT_CSTs	HRT-CST-Rm	0.0163235	0.00434094	0.000182231	0.00738306
Veillonella.infantium	HRT_CSTs	HRT-CST-Pj	0.0178441	0.00432679	4.11715e-05	0.00232139
Veillonella.infantium	HRT_CSTs	HRT-CST-Pm	0.020002	0.00451261	1.06366e-05	0.000856751
Veillonella.parvula	HRT_CSTs	HRT-CST-Ss	0.0144958	0.00452246	0.00140361	0.0329751
Veillonella.rogosae	HRT_CSTs	HRT-CST-P	0.0137393	0.00404285	0.000711822	0.0189614
Veillonella.unknown_species	HRT_CSTs	HRT-CST-Ns	0.0130782	0.00323902	5.9248e-05	0.00306009
Veillonella.unknown_species	HRT_CSTs	HRT-CST-Pj	0.017073	0.00309837	4.85424e-08	1.17299e-05
Veillonella.unknown_species	HRT_CSTs	HRT-CST-Pm	0.0173583	0.00323144	1.02754e-07	1.90263e-05
Veillonella.unknown_species	HRT_CSTs	HRT-CST-Rm	0.0175151	0.00310851	2.44354e-08	6.6132e-06
Veillonella.unknown_species	SampleType	undefined Swab	0.0339778	0.00574367	4.9246e-09	1.8511e-06
