# Supplementary material for: Mapping bacterial diversity and metabolic functionality of the human respiratory tract microbiome
Source: J Oral Microbiol. 2022 Mar 16;14(1):2051336. doi: 10.1080/20002297.2022.2051336 (PMC8933033; doi:10.1080/20002297.2022.2051336)
Supplement: Supplemental Material [file ZJOM_A_2051336_SM1256.zip › Supplementary files/TableS4.xlsx]

## Sheet: TableS4
Table S4. Multivariate analysis based on species richness calculated through MaAslin2 software.
feature	metadata	value	coef	stderr	pval	qval
Richness	HRT_CSTs	HRT-CST-Pj	1.37262e-14	3.64291e-15	0.000176884	0.000687975
Richness	HRT_CSTs	HRT-CST-Sm	1.39822e-14	4.01652e-15	0.000526717	0.00149236
Richness	HRT_CSTs	HRT-CST-Ns	1.41288e-14	3.80828e-15	0.000221797	0.000708279
Richness	HRT_CSTs	HRT-CST-Rm	1.41805e-14	3.65483e-15	0.000113211	0.000549882
Richness	HRT_CSTs	HRT-CST-Ss	1.44018e-14	3.62434e-15	7.72787e-05	0.000437913
Richness	HRT_CSTs	HRT-CST-Hi	1.53986e-14	4.55766e-15	0.000764261	0.00199884
Richness	HRT_CSTs	HRT-CST-Sa	1.55488e-14	4.20056e-15	0.000229149	0.000708279
Richness	HRT_CSTs	HRT-CST-Se	1.60174e-14	4.25936e-15	0.000182111	0.000687975
Richness	HRT_CSTs	HRT-CST-Pa	1.61148e-14	5.35868e-15	0.00272025	0.00660632
Richness	HRT_CSTs	Others	1.61529e-14	3.6649e-15	1.19078e-05	0.000101217
Richness	HRT_CSTs	HRT-CST-Pm	1.72906e-14	3.79936e-15	6.18362e-06	7.00811e-05
Richness	HRT_CSTs	HRT-CST-Cp	1.90697e-14	6.82052e-15	0.00530101	0.0112646
Richness	HRT_CSTs	HRT-CST-P	2.93438e-14	4.88723e-15	2.93349e-09	9.97388e-08
Richness	HRT_CSTs	HRT-CST-Tj	3.2211e-14	5.70213e-15	2.25494e-08	3.83339e-07
Richness	SampleType	undefined Swab	1.92892e-14	6.75311e-15	0.00439828	0.00996943
Richness	Study	PRJNA655567	-1.8325e-14	4.45877e-15	4.37347e-05	0.000297396
