# Supplementary material for: Mapping bacterial diversity and metabolic functionality of the human respiratory tract microbiome
Source: J Oral Microbiol. 2022 Mar 16;14(1):2051336. doi: 10.1080/20002297.2022.2051336 (PMC8933033; doi:10.1080/20002297.2022.2051336)
Supplement: Supplemental Material [file ZJOM_A_2051336_SM1256.zip › Supplementary files/TableS5.xlsx]

## Sheet: TableS5
Table S5. Prediction of the metabolic pathways.
Class	EC	HRT-CST-Se	HRT-CST-Sa	HRT-CST-Pj	HRT-CST-Pm	HRT-CST-Rm	HRT-CST-Ss	HRT-CST-Ph		Class	EC	Nasal cavity	Sputum	Throat	Lung lavage
Laccase.	1.10.3.2	0	0	0	0	1.2775e-06	1.14719e-06	0		Laccase.	1.10.3.2	0	1.19499e-06	2.27878e-07	0
Photosystem II.	1.10.3.9	0.000120152	0.000528821	9.39897e-06	3.29851e-06	1.30609e-06	3.2533e-06	9.42562e-07		Photosystem II.	1.10.3.9	0.000120555	1.4961e-05	2.50697e-06	0.000696239
Alcohol dehydrogenase.	1.1.1.1	0.00631511	0.00623952	0.0034353	0.00380837	0.00454494	0.00566801	0.00370273		Alcohol dehydrogenase.	1.1.1.1	0.00579057	0.0045387	0.00443731	0.00462583
3-oxoacyl-[acyl-carrier-protein] reductase.	1.1.1.100	0.00142486	0.00134756	0.00188053	0.00182844	0.0012215	0.00131804	0.00170942		3-oxoacyl-[acyl-carrier-protein] reductase.	1.1.1.100	0.00160149	0.00125627	0.00163981	0.00124594
L-threonine 3-dehydrogenase.	1.1.1.103	7.13463e-06	4.06877e-05	3.49234e-05	7.20632e-05	6.39406e-05	0.000149523	4.67105e-05		L-threonine 3-dehydrogenase.	1.1.1.103	1.06025e-05	0.000148031	5.91537e-05	3.9483e-05
All-trans-retinol dehydrogenase (NAD(+)).	1.1.1.105	0	0	0	0	3.06655e-07	0	2.31473e-07		All-trans-retinol dehydrogenase (NAD(+)).	1.1.1.105	0	0	5.47006e-08	1.6025e-07
Carnitine 3-dehydrogenase.	1.1.1.108	1.98244e-06	1.45359e-05	0	9.45996e-06	3.33225e-05	5.20004e-05	0		Carnitine 3-dehydrogenase.	1.1.1.108	0	0.000156693	7.31865e-06	0.000137868
NADH peroxidase.	1.11.1.1	3.34318e-07	3.83925e-06	1.05523e-05	2.95169e-05	2.60328e-05	3.76732e-05	2.32535e-05		NADH peroxidase.	1.11.1.1	0	4.81263e-05	8.34912e-06	4.97807e-05
Chloride peroxidase.	1.11.1.10	0	0	0	3.36941e-06	1.02218e-06	1.14298e-05	0		Chloride peroxidase.	1.11.1.10	0	8.79254e-06	1.68225e-06	0
Versatile peroxidase.	1.11.1.16	0	0	0	0	0	0	0		Versatile peroxidase.	1.11.1.16	0	0	0	0
Catalase peroxidase.	1.11.1.21	0.000137293	0.000119066	6.52485e-06	1.23306e-05	8.20576e-05	0.000171832	4.12585e-06		Catalase peroxidase.	1.11.1.21	0.000199075	0.000142375	6.57842e-05	7.96958e-05
(S)-2-hydroxypropylphosphonic acid epoxidase.	1.11.1.23	0	0	0	0	0	0	0		(S)-2-hydroxypropylphosphonic acid epoxidase.	1.11.1.23	0	0	0	0
Thioredoxin-dependent peroxiredoxin.	1.11.1.24	0.00198329	0.00174662	0.00218067	0.00179551	0.00122396	0.00107608	0.00190466		Thioredoxin-dependent peroxiredoxin.	1.11.1.24	0.00205664	0.00144012	0.00173096	0.00178083
2-deoxy-D-gluconate 3-dehydrogenase.	1.1.1.125	0	3.50189e-07	0	0	0	2.398e-08	0		2-deoxy-D-gluconate 3-dehydrogenase.	1.1.1.125	0	0	7.084e-08	0
2-dehydro-3-deoxy-D-gluconate 5-dehydrogenase.	1.1.1.127	2.79493e-05	1.81546e-05	2.33547e-06	2.70431e-06	1.48888e-05	4.29403e-05	3.4047e-07		2-dehydro-3-deoxy-D-gluconate 5-dehydrogenase.	1.1.1.127	2.97428e-05	1.60704e-05	1.3304e-05	2.34418e-05
3-dehydro-L-gulonate 2-dehydrogenase.	1.1.1.130	5.02106e-05	9.21414e-06	2.84113e-05	2.70623e-05	1.64064e-05	1.39185e-05	3.1587e-05		3-dehydro-L-gulonate 2-dehydrogenase.	1.1.1.130	4.49873e-05	6.92315e-06	2.69219e-05	2.24719e-06
GDP-mannose 6-dehydrogenase.	1.1.1.132	0	2.61076e-05	0	9.69412e-07	3.84699e-05	1.71285e-05	0		GDP-mannose 6-dehydrogenase.	1.1.1.132	0	0.000166912	2.61994e-08	0.00018986
dTDP-4-dehydrorhamnose reductase.	1.1.1.133	0.000200272	0.000411624	0.00132024	0.00136994	0.00209087	0.00154177	0.00137113		dTDP-4-dehydrorhamnose reductase.	1.1.1.133	9.64384e-05	0.00141401	0.00141943	0.000573616
UDP-N-acetylglucosamine 6-dehydrogenase.	1.1.1.136	1.37973e-06	6.39843e-06	0.000137582	0.000167822	5.54471e-05	3.32417e-05	9.22759e-05		UDP-N-acetylglucosamine 6-dehydrogenase.	1.1.1.136	0	0.000117934	0.000100346	0.000506907
L-iditol 2-dehydrogenase.	1.1.1.14	0.00012237	0.00125576	1.43228e-06	1.67657e-05	4.6104e-05	8.47405e-05	3.85384e-06		L-iditol 2-dehydrogenase.	1.1.1.14	0.000392511	0.000234277	6.71229e-05	0.000934198
Sorbitol-6-phosphate 2-dehydrogenase.	1.1.1.140	1.31881e-07	7.57939e-06	3.42122e-07	4.93537e-07	6.3706e-06	1.99086e-05	4.24914e-06		Sorbitol-6-phosphate 2-dehydrogenase.	1.1.1.140	0	5.72345e-06	6.64503e-06	3.11723e-06
20-alpha-hydroxysteroid dehydrogenase.	1.1.1.149	0	0	0	0	0	5.0993e-07	0		20-alpha-hydroxysteroid dehydrogenase.	1.1.1.149	0	5.31177e-07	0	0
Cytochrome-c peroxidase.	1.11.1.5	1.08326e-06	9.55367e-06	2.4596e-06	2.5741e-05	1.97109e-05	1.94647e-05	5.43017e-06		Cytochrome-c peroxidase.	1.11.1.5	0	4.7281e-05	6.17294e-06	3.84098e-05
Ureidoglycolate dehydrogenase.	1.1.1.154	8.82959e-05	1.66212e-05	9.45856e-06	6.00694e-06	1.67836e-05	2.3046e-05	5.85714e-06		Ureidoglycolate dehydrogenase.	1.1.1.154	9.5713e-05	2.75992e-05	1.09285e-05	2.50747e-07
3-hydroxybutyryl-CoA dehydrogenase.	1.1.1.157	0.0011059	0.000128589	0.00020897	0.000193405	0.000160055	0.000199199	0.000107534		3-hydroxybutyryl-CoA dehydrogenase.	1.1.1.157	0.000755175	0.000180583	0.000220231	0.00019808
7-alpha-hydroxysteroid dehydrogenase.	1.1.1.159	1.00118e-07	7.4518e-06	1.60458e-05	1.01807e-05	6.78811e-06	2.58332e-05	7.12288e-06		7-alpha-hydroxysteroid dehydrogenase.	1.1.1.159	4.50254e-06	5.27842e-06	1.64483e-05	1.87102e-06
Galactitol 2-dehydrogenase.	1.1.1.16	0	0	0	0	0	0	0		Galactitol 2-dehydrogenase.	1.1.1.16	0	0	0	0
Catalase.	1.11.1.6	0.0023629	0.0028757	0.000596585	0.000696705	0.000732396	0.000831825	0.000620816		Catalase.	1.11.1.6	0.00242838	0.00145511	0.000730737	0.00335842
2-dehydropantoate 2-reductase.	1.1.1.169	0.00174262	0.00150126	9.13676e-05	0.000176379	0.000444654	0.000373698	8.79451e-05		2-dehydropantoate 2-reductase.	1.1.1.169	0.00178721	0.000705185	0.000262764	0.00131611
Mannitol-1-phosphate 5-dehydrogenase.	1.1.1.17	0.000470835	0.00166474	6.02823e-05	8.29733e-05	0.000163666	0.000172448	4.29045e-05		Mannitol-1-phosphate 5-dehydrogenase.	1.1.1.17	0.00112715	0.000387491	0.000136188	0.00143679
Peroxidase.	1.11.1.7	6.5531e-08	1.0711e-06	0	9.07895e-07	8.76363e-05	2.71774e-06	2.79937e-07		Peroxidase.	1.11.1.7	0	2.19155e-05	1.57637e-05	1.24202e-06
L-rhamnose 1-dehydrogenase.	1.1.1.173	0	0	0	0	0	0	0		L-rhamnose 1-dehydrogenase.	1.1.1.173	0	0	0	0
D-xylose 1-dehydrogenase.	1.1.1.175	0	9.07995e-07	7.4634e-08	3.36941e-06	2.11832e-06	6.39369e-06	0		D-xylose 1-dehydrogenase.	1.1.1.175	0	9.97071e-06	4.05699e-07	0
D-xylose 1-dehydrogenase (NADP(+), D-xylono-1,5-lactone-forming).	1.1.1.179	0	0	0	0	1.53327e-07	0	0		D-xylose 1-dehydrogenase (NADP(+), D-xylono-1,5-lactone-forming).	1.1.1.179	0	0	2.73503e-08	0
Inositol 2-dehydrogenase.	1.1.1.18	3.54081e-06	6.73421e-05	0.000100383	0.000125017	0.000202442	0.000159164	0.000119125		Inositol 2-dehydrogenase.	1.1.1.18	5.62818e-06	0.000156671	0.000128943	3.44125e-05
Iodide peroxidase.	1.11.1.8	8.54906e-08	0	0	0	5.8724e-08	0	0		Iodide peroxidase.	1.11.1.8	0	0	2.06415e-08	0
Glutathione peroxidase.	1.11.1.9	0.000144142	0.00011511	1.88648e-05	9.7314e-05	7.56498e-05	0.000165652	7.53501e-05		Glutathione peroxidase.	1.11.1.9	0.000137257	0.000191627	3.20689e-05	0.000290945
5-amino-6-(5-phosphoribosylamino)uracil reductase.	1.1.1.193	0	0	0	0	0	0	0		5-amino-6-(5-phosphoribosylamino)uracil reductase.	1.1.1.193	0	0	0	0
Cinnamyl-alcohol dehydrogenase.	1.1.1.195	0	0	0	0	0	0	0		Cinnamyl-alcohol dehydrogenase.	1.1.1.195	0	0	0	0
Alcohol dehydrogenase (NADP(+)).	1.1.1.2	1.33661e-05	4.85942e-05	4.48357e-05	5.97105e-05	4.83742e-05	0.000132259	7.03946e-05		Alcohol dehydrogenase (NADP(+)).	1.1.1.2	1.51819e-05	0.000111752	5.66972e-05	5.59735e-05
1,3-propanediol dehydrogenase.	1.1.1.202	7.13745e-08	1.0188e-06	3.44713e-08	5.95771e-08	3.12652e-06	1.91457e-05	1.1863e-07		1,3-propanediol dehydrogenase.	1.1.1.202	0	2.01923e-06	5.44067e-06	0
IMP dehydrogenase.	1.1.1.205	0.003506	0.00317949	0.00489554	0.00445427	0.00436533	0.00415593	0.00479975		IMP dehydrogenase.	1.1.1.205	0.00344237	0.00350845	0.00463753	0.00261037
Aldose reductase.	1.1.1.21	0	0	0	0	0	0	0		Aldose reductase.	1.1.1.21	0	0	0	0
Long-chain-3-hydroxyacyl-CoA dehydrogenase.	1.1.1.211	0	0	0	0	0	0	0		Long-chain-3-hydroxyacyl-CoA dehydrogenase.	1.1.1.211	0	0	0	0
Gluconate 2-dehydrogenase.	1.1.1.215	8.54906e-08	2.25373e-07	3.21067e-08	5.2311e-06	2.00855e-05	9.44677e-06	0		Gluconate 2-dehydrogenase.	1.1.1.215	0	3.65909e-06	5.5962e-06	5.18333e-06
UDP-glucose 6-dehydrogenase.	1.1.1.22	9.96671e-05	0.000158863	0.000520778	0.000527505	0.000263228	0.000317065	0.000574303		UDP-glucose 6-dehydrogenase.	1.1.1.22	0.00010717	0.000458553	0.000376094	0.000537908
Histidinol dehydrogenase.	1.1.1.23	0.00225836	0.00204726	0.000824997	0.000720233	0.000500519	0.000740479	0.000755559		Histidinol dehydrogenase.	1.1.1.23	0.00225315	0.000854742	0.000816364	0.00200485
Hydroxyphenylpyruvate reductase.	1.1.1.237	7.13745e-08	9.15297e-06	6.61886e-08	1.25342e-07	6.18174e-07	4.28694e-06	0		Hydroxyphenylpyruvate reductase.	1.1.1.237	0	2.6111e-06	2.33252e-06	0
Fatty-acid peroxygenase.	1.11.2.4	0	0	0	0	1.73771e-06	0	0		Fatty-acid peroxygenase.	1.11.2.4	0	0	3.0997e-07	0
Cyclohexanol dehydrogenase.	1.1.1.245	0	0	0	0	0	0	0		Cyclohexanol dehydrogenase.	1.1.1.245	0	0	0	0
Shikimate dehydrogenase.	1.1.1.25	0.00163795	0.00125431	0.000671066	0.000865571	0.0023303	0.00144615	0.00074812		Shikimate dehydrogenase.	1.1.1.25	0.00154907	0.00151079	0.00112943	0.00102087
Galactitol-1-phosphate 5-dehydrogenase.	1.1.1.251	0	8.7354e-06	1.44922e-07	4.90206e-07	3.41598e-06	1.69577e-05	1.38325e-07		Galactitol-1-phosphate 5-dehydrogenase.	1.1.1.251	2.25127e-06	6.48584e-06	4.95001e-06	5.53279e-07
Glyoxylate reductase.	1.1.1.26	0	7.33349e-08	1.34188e-07	6.18562e-06	1.43555e-05	4.10034e-06	3.93799e-06		Glyoxylate reductase.	1.1.1.26	0	5.74883e-06	2.60775e-06	9.15619e-06
sn-glycerol-1-phosphate dehydrogenase.	1.1.1.261	5.00588e-08	0	0	0	0	3.7446e-08	0		sn-glycerol-1-phosphate dehydrogenase.	1.1.1.261	0	3.90063e-08	0	4.23574e-08
4-hydroxythreonine-4-phosphate dehydrogenase.	1.1.1.262	8.13413e-05	7.26274e-05	0.000458533	0.000558296	0.000374517	0.000309712	0.00033029		4-hydroxythreonine-4-phosphate dehydrogenase.	1.1.1.262	8.11482e-05	0.00041168	0.00037458	0.000355258
L-idonate 5-dehydrogenase (NAD(P)(+)).	1.1.1.264	1.31062e-07	3.99753e-06	3.73132e-08	0	0	1.86509e-06	0		L-idonate 5-dehydrogenase (NAD(P)(+)).	1.1.1.264	0	1.87295e-06	7.82308e-07	0
dTDP-4-dehydro-6-deoxyglucose reductase.	1.1.1.266	0	0	0	0	0	0	0		dTDP-4-dehydro-6-deoxyglucose reductase.	1.1.1.266	0	0	0	0
1-deoxy-D-xylulose-5-phosphate reductoisomerase.	1.1.1.267	0.000215027	0.000509766	0.00202881	0.00189735	0.00157375	0.00112449	0.00190609		1-deoxy-D-xylulose-5-phosphate reductoisomerase.	1.1.1.267	0.000215758	0.00118869	0.00169739	0.000610338
2-(R)-hydroxypropyl-CoM dehydrogenase.	1.1.1.268	0	0	0	0	5.11091e-08	0	0		2-(R)-hydroxypropyl-CoM dehydrogenase.	1.1.1.268	0	0	9.11676e-09	0
2-(S)-hydroxypropyl-CoM dehydrogenase.	1.1.1.269	0	0	0	0	0	0	0		2-(S)-hydroxypropyl-CoM dehydrogenase.	1.1.1.269	0	0	0	0
L-lactate dehydrogenase.	1.1.1.27	0.00183185	0.00348804	0.000991514	0.00116381	0.00170311	0.00198826	0.00101748		L-lactate dehydrogenase.	1.1.1.27	0.00217912	0.00188372	0.00141257	0.00264182
GDP-L-fucose synthase.	1.1.1.271	8.54906e-08	1.63197e-05	3.17816e-05	6.97174e-05	4.66852e-05	3.42731e-05	5.76719e-05		GDP-L-fucose synthase.	1.1.1.271	0	3.76074e-05	2.81466e-05	0.00010481
D-2-hydroxyacid dehydrogenase (NADP(+)).	1.1.1.272	0	0	1.45582e-07	1.86532e-05	1.03649e-05	7.44237e-06	6.08896e-06		D-2-hydroxyacid dehydrogenase (NADP(+)).	1.1.1.272	0	1.10606e-05	1.81114e-06	2.60254e-05
2,5-didehydrogluconate reductase (2-dehydro-D-gluconate-forming).	1.1.1.274	0	1.02909e-06	0	4.66226e-07	1.46093e-05	7.3189e-06	0		2,5-didehydrogluconate reductase (2-dehydro-D-gluconate-forming).	1.1.1.274	0	3.36463e-05	2.499e-07	3.60488e-05
D-lactate dehydrogenase.	1.1.1.28	0.00327369	0.00285693	0.000329248	0.000474308	0.000345081	0.000372046	0.000237484		D-lactate dehydrogenase.	1.1.1.28	0.00365782	0.000652361	0.000478264	0.00208695
GDP-4-dehydro-6-deoxy-D-mannose reductase.	1.1.1.281	0	3.47455e-06	0	1.03866e-06	3.11011e-05	1.77785e-05	0		GDP-4-dehydro-6-deoxy-D-mannose reductase.	1.1.1.281	0	0.000100629	0	0.000142394
Quinate/shikimate dehydrogenase.	1.1.1.282	2.31515e-07	7.52359e-06	7.14418e-07	4.37825e-07	5.72624e-06	1.08416e-05	9.34468e-07		Quinate/shikimate dehydrogenase.	1.1.1.282	2.25127e-06	8.50079e-06	3.28042e-06	4.80751e-07
Methylglyoxal reductase (NADPH).	1.1.1.283	1.24316e-06	1.49959e-05	7.1131e-08	5.91917e-06	2.10756e-05	7.49298e-05	2.66001e-06		Methylglyoxal reductase (NADPH).	1.1.1.283	1.30236e-06	8.61603e-05	4.04226e-06	1.33096e-05
S-(hydroxymethyl)glutathione dehydrogenase.	1.1.1.284	0.000233595	0.000234556	0.000161396	0.000214743	0.0001479	0.000133782	0.000107494		S-(hydroxymethyl)glutathione dehydrogenase.	1.1.1.284	0.000239084	0.000256308	0.000149349	0.000365113
Glycerate dehydrogenase.	1.1.1.29	6.89657e-07	1.03919e-05	1.54996e-05	2.82447e-05	3.93943e-05	3.8689e-05	5.13965e-05		Glycerate dehydrogenase.	1.1.1.29	0	0.000121442	1.36134e-05	0.000133838
4-phosphoerythronate dehydrogenase.	1.1.1.290	2.79058e-05	3.27456e-05	3.30712e-05	6.87589e-05	7.21283e-05	0.000147475	4.74786e-05		4-phosphoerythronate dehydrogenase.	1.1.1.290	2.33994e-05	0.000193232	3.84908e-05	7.94363e-05
1,5-anhydro-D-fructose reductase (1,5-anhydro-D-mannitol-forming).	1.1.1.292	0	0	0	0	5.11091e-08	1.63828e-05	0		1,5-anhydro-D-fructose reductase (1,5-anhydro-D-mannitol-forming).	1.1.1.292	0	5.29588e-06	3.06284e-06	0
3-hydroxypropionate dehydrogenase (NADP(+)).	1.1.1.298	0.000201036	0.000100905	6.79777e-05	0.000138539	0.000601442	0.00032327	0.000151219		3-hydroxypropionate dehydrogenase (NADP(+)).	1.1.1.298	0.000192191	0.000375399	0.000186602	0.000105853
Homoserine dehydrogenase.	1.1.1.3	0.00199959	0.00199808	0.00157747	0.00163299	0.00189972	0.00196678	0.00157836		Homoserine dehydrogenase.	1.1.1.3	0.00200576	0.00169282	0.00178275	0.00165783
3-hydroxybutyrate dehydrogenase.	1.1.1.30	0.0001749	0.000117009	8.47672e-06	4.08872e-05	0.000105057	0.000159838	9.07138e-06		3-hydroxybutyrate dehydrogenase.	1.1.1.30	0.000236871	0.000317025	4.63047e-05	0.000100972
2,5-diamino-6-(ribosylamino)-4(3H)-pyrimidinone 5'-phosphate reductase.	1.1.1.302	0	0	0	0	7.684e-08	0	0		2,5-diamino-6-(ribosylamino)-4(3H)-pyrimidinone 5'-phosphate reductase.	1.1.1.302	0	5.28275e-08	0	0
Diacetyl reductase ((R)-acetoin forming).	1.1.1.303	2.77049e-06	6.83001e-05	6.37006e-06	2.32521e-05	3.23634e-05	0.000175708	1.63084e-05		Diacetyl reductase ((R)-acetoin forming).	1.1.1.303	1.12564e-06	0.00019116	1.31792e-05	0.000100449
Diacetyl reductase ((S)-acetoin forming).	1.1.1.304	0.00117282	0.00130669	0.000122944	0.000203247	0.000434766	0.000616619	0.00019149		Diacetyl reductase ((S)-acetoin forming).	1.1.1.304	0.00118536	0.000482239	0.000360943	0.000973262
UDP-glucuronic acid oxidase (UDP-4-keto-hexauronic acid decarboxylating).	1.1.1.305	1.81607e-06	5.122e-05	1.17593e-06	7.6732e-06	5.33163e-05	7.01209e-05	8.25972e-07		UDP-glucuronic acid oxidase (UDP-4-keto-hexauronic acid decarboxylating).	1.1.1.305	3.70528e-06	0.000234086	1.46432e-05	0.000158685
S-(hydroxymethyl)mycothiol dehydrogenase.	1.1.1.306	0.000139791	9.22969e-05	4.54113e-05	7.77042e-05	0.000708269	0.000232978	0.000106962		S-(hydroxymethyl)mycothiol dehydrogenase.	1.1.1.306	0.000127209	0.000253243	0.000188211	3.17601e-05
Sulfopropanediol 3-dehydrogenase.	1.1.1.308	0	0	0	0	1.53327e-07	0	0		Sulfopropanediol 3-dehydrogenase.	1.1.1.308	0	0	2.73503e-08	0
3-hydroxyisobutyrate dehydrogenase.	1.1.1.31	5.50752e-05	4.22262e-05	3.46313e-06	1.05227e-05	0.000108961	9.76152e-05	2.37445e-06		3-hydroxyisobutyrate dehydrogenase.	1.1.1.31	4.75999e-05	0.000214001	3.03233e-05	0.000157544
Benzil reductase ((S)-benzoin forming).	1.1.1.320	0	2.63946e-05	0	0	0	3.98084e-06	0		Benzil reductase ((S)-benzoin forming).	1.1.1.320	0	0	1.0759e-06	3.45161e-05
5-exo-hydroxycamphor dehydrogenase.	1.1.1.327	0	0	0	0	0	0	0		5-exo-hydroxycamphor dehydrogenase.	1.1.1.327	0	0	0	0
2-deoxy-scyllo-inosamine dehydrogenase.	1.1.1.329	0	0	0	0	0	0	0		2-deoxy-scyllo-inosamine dehydrogenase.	1.1.1.329	0	0	0	0
Decaprenylphospho-beta-D-erythro-pentofuranosid-2-ulose 2-reductase.	1.1.1.333	3.24858e-05	2.51244e-05	8.01545e-07	1.0613e-06	6.47604e-06	4.39862e-05	4.3599e-07		Decaprenylphospho-beta-D-erythro-pentofuranosid-2-ulose 2-reductase.	1.1.1.333	4.41001e-05	3.24543e-06	1.6229e-05	4.52484e-08
UDP-N-acetyl-2-amino-2-deoxyglucuronate dehydrogenase.	1.1.1.335	0	3.26702e-07	1.41389e-07	2.12901e-06	5.74983e-06	2.87851e-06	5.0924e-06		UDP-N-acetyl-2-amino-2-deoxyglucuronate dehydrogenase.	1.1.1.335	0	2.1673e-05	3.34094e-07	0.000470571
UDP-N-acetyl-D-mannosamine dehydrogenase.	1.1.1.336	8.23056e-06	0.00025966	2.4868e-05	2.07088e-05	5.81705e-05	0.000100451	1.8676e-05		UDP-N-acetyl-D-mannosamine dehydrogenase.	1.1.1.336	6.0099e-05	0.000185049	3.65963e-05	0.000169201
Hydroxymethylglutaryl-CoA reductase (NADPH).	1.1.1.34	0	7.53759e-08	9.42644e-08	2.35404e-07	2.73956e-06	9.22425e-08	1.37671e-06		Hydroxymethylglutaryl-CoA reductase (NADPH).	1.1.1.34	0	1.48913e-07	5.35524e-07	1.21503e-06
1-deoxy-11-beta-hydroxypentalenate dehydrogenase.	1.1.1.340	0	0	0	0	0	0	0		1-deoxy-11-beta-hydroxypentalenate dehydrogenase.	1.1.1.340	0	0	0	0
CDP-abequose synthase.	1.1.1.341	0	0	0	0	0	0	0		CDP-abequose synthase.	1.1.1.341	0	0	0	0
Phosphogluconate dehydrogenase (NAD(+)-dependent, decarboxylating).	1.1.1.343	0	0	0	0	0	0	0		Phosphogluconate dehydrogenase (NAD(+)-dependent, decarboxylating).	1.1.1.343	0	0	0	0
2,5-didehydrogluconate reductase (2-dehydro-L-gulonate-forming).	1.1.1.346	8.06444e-05	3.71684e-05	4.20772e-06	3.58425e-05	9.39015e-05	0.000130798	1.47108e-05		2,5-didehydrogluconate reductase (2-dehydro-L-gulonate-forming).	1.1.1.346	8.52493e-05	0.000221068	1.94563e-05	5.40867e-05
3-hydroxyacyl-CoA dehydrogenase.	1.1.1.35	0.000233432	0.000156465	5.64926e-05	7.53566e-05	0.000230924	0.000253773	6.93574e-05		3-hydroxyacyl-CoA dehydrogenase.	1.1.1.35	0.000199625	0.000444455	0.000113421	0.000290622
Ureidoglycolate dehydrogenase (NAD(+)).	1.1.1.350	0	1.43064e-06	3.75187e-08	0	0	4.54028e-08	0		Ureidoglycolate dehydrogenase (NAD(+)).	1.1.1.350	1.12564e-06	0	1.61418e-07	0
Acetoacetyl-CoA reductase.	1.1.1.36	0.000232792	4.17445e-05	7.57238e-06	1.76458e-05	7.75925e-05	6.50929e-05	5.1718e-06		Acetoacetyl-CoA reductase.	1.1.1.36	0.000238839	8.0903e-05	2.84244e-05	8.09839e-05
Glucose-6-phosphate 3-dehydrogenase.	1.1.1.361	0	0	0	0	0	0	0		Glucose-6-phosphate 3-dehydrogenase.	1.1.1.361	0	0	0	0
6-hydroxycyclohex-1-ene-1-carbonyl-CoA dehydrogenase.	1.1.1.368	0	0	0	0	4.27549e-08	0	0		6-hydroxycyclohex-1-ene-1-carbonyl-CoA dehydrogenase.	1.1.1.368	0	0	7.62655e-09	0
D-chiro-inositol 1-dehydrogenase.	1.1.1.369	0	0	0	0	0	0	0		D-chiro-inositol 1-dehydrogenase.	1.1.1.369	0	0	0	0
Malate dehydrogenase.	1.1.1.37	0.00147649	0.000303275	0.000361901	0.000397822	0.000509503	0.000440023	0.000356356		Malate dehydrogenase.	1.1.1.37	0.00119625	0.000305412	0.000451961	0.000303747
Scyllo-inositol 2-dehydrogenase (NAD(+)).	1.1.1.370	0	0	0	0	0	0	0		Scyllo-inositol 2-dehydrogenase (NAD(+)).	1.1.1.370	0	0	0	0
Scyllo-inositol 2-dehydrogenase (NADP(+)).	1.1.1.371	0	1.81629e-06	0	1.3672e-06	4.90115e-07	1.20182e-05	0		Scyllo-inositol 2-dehydrogenase (NADP(+)).	1.1.1.371	0	1.38644e-05	7.21401e-08	1.99821e-06
Sulfolactaldehyde 3-reductase.	1.1.1.373	0	3.95466e-06	2.01725e-07	5.63204e-08	5.18478e-08	3.26635e-06	2.36967e-07		Sulfolactaldehyde 3-reductase.	1.1.1.373	0	6.43163e-07	1.56184e-06	0
L-arabinose 1-dehydrogenase (NAD(P)(+)).	1.1.1.376	0	0	0	0	0	0	0		L-arabinose 1-dehydrogenase (NAD(P)(+)).	1.1.1.376	0	0	0	0
L-rhamnose 1-dehydrogenase (NAD(P)(+)).	1.1.1.378	0	7.53759e-08	0	0	0	0	0		L-rhamnose 1-dehydrogenase (NAD(P)(+)).	1.1.1.378	0	0	1.38529e-08	0
Malate dehydrogenase (oxaloacetate-decarboxylating).	1.1.1.38	0.00191376	0.00270403	0.00147524	0.0016004	0.00169409	0.0019898	0.00138334		Malate dehydrogenase (oxaloacetate-decarboxylating).	1.1.1.38	0.002296	0.00210364	0.00162183	0.00187056
3-hydroxy acid dehydrogenase.	1.1.1.381	1.65105e-06	5.42371e-06	1.21317e-05	5.32496e-05	2.56343e-05	7.50811e-05	3.53876e-05		3-hydroxy acid dehydrogenase.	1.1.1.381	1.12564e-06	9.25148e-05	1.39554e-05	7.14926e-05
Dihydroanticapsin 7-dehydrogenase.	1.1.1.385	0	0	0	0	0	0	0		Dihydroanticapsin 7-dehydrogenase.	1.1.1.385	0	0	0	0
Malate dehydrogenase (decarboxylating).	1.1.1.39	0	0	0	0	0	0	0		Malate dehydrogenase (decarboxylating).	1.1.1.39	0	0	0	0
2-oxoglutarate reductase.	1.1.1.399	0	0	0	0	0	0	0		2-oxoglutarate reductase.	1.1.1.399	0	0	0	0
(R,R)-butanediol dehydrogenase.	1.1.1.4	1.15365e-05	5.64346e-05	1.38785e-05	2.36684e-05	2.21883e-05	8.86632e-05	1.2481e-05		(R,R)-butanediol dehydrogenase.	1.1.1.4	1.17694e-05	0.000111788	1.36042e-05	6.79879e-05
Malate dehydrogenase (oxaloacetate-decarboxylating) (NADP(+)).	1.1.1.40	0.00029155	0.000248028	0.00237109	0.00195122	0.000720767	0.000710328	0.00204012		Malate dehydrogenase (oxaloacetate-decarboxylating) (NADP(+)).	1.1.1.40	0.000301136	0.000936523	0.00161285	0.000742748
2-dehydro-3-deoxy-L-rhamnonate dehydrogenase (NAD(+)).	1.1.1.401	0	0	0	0	0	0	0		2-dehydro-3-deoxy-L-rhamnonate dehydrogenase (NAD(+)).	1.1.1.401	0	0	0	0
D-altritol 5-dehydrogenase.	1.1.1.407	0	0	0	0	0	6.26825e-07	0		D-altritol 5-dehydrogenase.	1.1.1.407	0	6.52943e-07	0	0
L-galactonate 5-dehydrogenase.	1.1.1.414	0	7.37407e-06	2.28489e-07	3.06011e-07	7.39345e-07	1.62409e-06	2.17995e-07		L-galactonate 5-dehydrogenase.	1.1.1.414	2.25127e-06	1.28654e-06	1.50599e-06	0
Isocitrate dehydrogenase (NADP(+)).	1.1.1.42	0.000735236	0.000898064	0.000498016	0.000595007	0.000501879	0.000658411	0.000308398		Isocitrate dehydrogenase (NADP(+)).	1.1.1.42	0.000815726	0.00079177	0.000550183	0.000919526
Phosphogluconate 2-dehydrogenase.	1.1.1.43	0	0	0	0	0	0	0		Phosphogluconate 2-dehydrogenase.	1.1.1.43	0	0	0	0
Phosphogluconate dehydrogenase (NADP(+)-dependent, decarboxylating).	1.1.1.44	0.00275161	0.00236125	0.00134207	0.0016932	0.00287256	0.00232331	0.00143025		Phosphogluconate dehydrogenase (NADP(+)-dependent, decarboxylating).	1.1.1.44	0.00255206	0.00205443	0.00195904	0.0019905
Glucose 1-dehydrogenase (NAD(P)(+)).	1.1.1.47	0.00165559	0.000174224	5.192e-05	0.000116422	0.000253291	0.000567891	3.57447e-05		Glucose 1-dehydrogenase (NAD(P)(+)).	1.1.1.47	0.00143595	0.00074876	0.000154734	0.000316448
D-galactose 1-dehydrogenase.	1.1.1.48	0	0	0	1.68462e-06	9.99189e-07	2.47446e-06	0		D-galactose 1-dehydrogenase.	1.1.1.48	0	3.90429e-06	1.80032e-07	0
Glucose-6-phosphate dehydrogenase (NADP(+)).	1.1.1.49	0.00303067	0.00240313	0.000815235	0.00114519	0.00249094	0.00213531	0.00107866		Glucose-6-phosphate dehydrogenase (NADP(+)).	1.1.1.49	0.00290679	0.00183243	0.00154345	0.00197728
Lactaldehyde reductase (NADPH).	1.1.1.55	0	0	0	0	0	5.63862e-07	0		Lactaldehyde reductase (NADPH).	1.1.1.55	0	5.87356e-07	0	0
Fructuronate reductase.	1.1.1.57	2.17372e-07	4.28851e-05	4.96705e-07	6.21906e-06	6.6694e-06	5.29326e-05	8.07211e-07		Fructuronate reductase.	1.1.1.57	2.25127e-06	1.77095e-05	1.98099e-05	1.68611e-05
Tagaturonate reductase.	1.1.1.58	2.82807e-06	2.738e-05	0.000115621	0.000109919	7.53255e-05	8.38046e-05	0.00012746		Tagaturonate reductase.	1.1.1.58	2.25127e-06	4.69785e-05	0.000106108	3.14346e-05
Glycerol dehydrogenase.	1.1.1.6	3.92002e-06	1.42554e-05	2.28256e-05	5.31579e-05	3.39132e-05	9.84431e-05	2.52775e-05		Glycerol dehydrogenase.	1.1.1.6	1.12564e-06	9.45829e-05	2.74668e-05	4.03756e-05
2-hydroxy-3-oxopropionate reductase.	1.1.1.60	9.15814e-05	8.75278e-05	1.343e-05	3.76057e-05	7.07782e-05	7.87574e-05	6.05269e-06		2-hydroxy-3-oxopropionate reductase.	1.1.1.60	0.000147994	0.000133573	3.27639e-05	7.0193e-05
4-hydroxybutyrate dehydrogenase.	1.1.1.61	0	5.60302e-07	0	5.53265e-08	0	5.55662e-08	0		4-hydroxybutyrate dehydrogenase.	1.1.1.61	0	0	1.29357e-07	0
Pyridoxine 4-dehydrogenase.	1.1.1.65	0	6.71288e-06	3.44713e-08	3.34739e-06	3.01805e-06	1.70801e-06	0		Pyridoxine 4-dehydrogenase.	1.1.1.65	1.12564e-06	1.43594e-05	1.44593e-06	2.15682e-06
Gluconate 5-dehydrogenase.	1.1.1.69	6.26376e-05	4.79459e-05	0.000135129	0.000129488	5.80707e-05	8.66969e-05	0.000105795		Gluconate 5-dehydrogenase.	1.1.1.69	6.10983e-05	7.76486e-05	0.000105284	5.71442e-05
(R)-aminopropanol dehydrogenase.	1.1.1.75	0	0	0	0	0	0	0		(R)-aminopropanol dehydrogenase.	1.1.1.75	0	0	0	0
Lactaldehyde reductase.	1.1.1.77	0.000718158	0.000133675	0.00101377	0.000752746	0.000255263	0.000379079	0.000976241		Lactaldehyde reductase.	1.1.1.77	0.000734537	0.000310861	0.000720785	0.000126706
Glyoxylate reductase (NADP(+)).	1.1.1.79	1.1232e-06	5.57205e-05	1.69753e-06	2.39275e-05	4.58235e-05	7.07e-05	1.58733e-05		Glyoxylate reductase (NADP(+)).	1.1.1.79	4.50254e-06	0.000153946	1.2964e-05	8.94036e-05
Glycerol-3-phosphate dehydrogenase (NAD(+)).	1.1.1.8	0	7.70415e-07	1.19655e-07	7.93187e-07	1.03054e-07	3.85424e-07	4.55223e-07		Glycerol-3-phosphate dehydrogenase (NAD(+)).	1.1.1.8	0	1.09479e-05	3.77122e-07	8.97543e-07
Isopropanol dehydrogenase (NADP(+)).	1.1.1.80	1.70109e-06	3.83569e-05	2.14018e-05	3.37214e-05	4.88446e-05	5.20709e-05	3.56187e-05		Isopropanol dehydrogenase (NADP(+)).	1.1.1.80	0	5.61792e-05	2.65304e-05	5.97204e-05
Hydroxypyruvate reductase.	1.1.1.81	2.82084e-07	9.16976e-06	2.26505e-06	8.65158e-06	2.61111e-05	1.31438e-05	3.73805e-06		Hydroxypyruvate reductase.	1.1.1.81	0	3.23687e-05	3.98757e-06	8.88997e-06
D-malate dehydrogenase (decarboxylating).	1.1.1.83	0	1.50582e-06	3.05173e-08	0	1.81318e-07	1.54722e-06	2.31473e-07		D-malate dehydrogenase (decarboxylating).	1.1.1.83	0	9.16989e-07	5.00717e-07	1.6025e-07
3-isopropylmalate dehydrogenase.	1.1.1.85	0.00191024	0.00197828	0.00175138	0.00162634	0.00205809	0.00193668	0.00206666		3-isopropylmalate dehydrogenase.	1.1.1.85	0.00204175	0.00154612	0.00193823	0.00160723
Ketol-acid reductoisomerase (NADP(+)).	1.1.1.86	0.00171086	0.00207577	0.00190943	0.00194399	0.00232423	0.00222244	0.00196162		Ketol-acid reductoisomerase (NADP(+)).	1.1.1.86	0.00153781	0.00190706	0.00212915	0.00190072
Hydroxymethylglutaryl-CoA reductase.	1.1.1.88	0.00229109	0.00205114	0.000734308	0.000855698	0.00111385	0.00158713	0.000820633		Hydroxymethylglutaryl-CoA reductase.	1.1.1.88	0.00218518	0.00127347	0.0010918	0.00155881
D-xylulose reductase.	1.1.1.9	0	9.07995e-07	0	0	0	2.3266e-06	0		D-xylulose reductase.	1.1.1.9	0	1.23922e-05	0	0
Aryl-alcohol dehydrogenase.	1.1.1.90	0	0	0	0	0	8.23815e-07	0		Aryl-alcohol dehydrogenase.	1.1.1.90	0	8.58141e-07	0	0
Aryl-alcohol dehydrogenase (NADP(+)).	1.1.1.91	0	1.1206e-06	0	0	5.15272e-08	1.99972e-07	0		Aryl-alcohol dehydrogenase (NADP(+)).	1.1.1.91	0	0	2.69187e-07	0
Tartrate dehydrogenase.	1.1.1.93	8.5464e-05	3.65413e-05	2.43746e-05	2.76543e-05	7.71872e-05	6.19553e-05	1.11605e-05		Tartrate dehydrogenase.	1.1.1.93	8.98919e-05	0.000145966	3.79174e-05	0.000162826
Glycerol-3-phosphate dehydrogenase (NAD(P)(+)).	1.1.1.94	0.00176895	0.0016785	0.00200705	0.00211132	0.00222335	0.0022102	0.00196133		Glycerol-3-phosphate dehydrogenase (NAD(P)(+)).	1.1.1.94	0.00168929	0.00189379	0.00209985	0.00154837
Phosphoglycerate dehydrogenase.	1.1.1.95	0.00215489	0.00198612	0.000584194	0.00061275	0.000694977	0.000588618	0.000571695		Phosphoglycerate dehydrogenase.	1.1.1.95	0.00213377	0.00075871	0.000695234	0.00181597
Hydrogen dehydrogenase.	1.12.1.2	5.00588e-08	0	0	1.21103e-05	1.00258e-05	7.6233e-06	5.65606e-06		Hydrogen dehydrogenase.	1.12.1.2	0	1.23363e-05	1.68612e-06	1.42708e-05
Cytochrome-c3 hydrogenase.	1.12.2.1	0	0	0	0	0	0	0		Cytochrome-c3 hydrogenase.	1.12.2.1	0	0	0	0
L-lactate dehydrogenase (cytochrome).	1.1.2.3	6.486e-07	1.98634e-05	2.45182e-06	6.21757e-06	3.66243e-05	1.81432e-05	1.43791e-06		L-lactate dehydrogenase (cytochrome).	1.1.2.3	1.12564e-06	0.000106381	3.82936e-06	8.31514e-05
D-lactate dehydrogenase (cytochrome).	1.1.2.4	0	0	0	0	0	5.63862e-07	0		D-lactate dehydrogenase (cytochrome).	1.1.2.4	0	5.87356e-07	0	0
Hydrogen:quinone oxidoreductase.	1.12.5.1	0	1.5593e-07	5.93728e-05	3.95257e-05	2.60306e-05	7.04233e-06	2.55234e-05		Hydrogen:quinone oxidoreductase.	1.12.5.1	0	6.69095e-06	3.6393e-05	8.48736e-06
Polyvinyl alcohol dehydrogenase (cytochrome).	1.1.2.6	0	0	0	0	0	0	0		Polyvinyl alcohol dehydrogenase (cytochrome).	1.1.2.6	0	0	0	0
Ferredoxin hydrogenase.	1.12.7.2	1.02615e-06	3.3005e-05	5.88774e-05	0.000101294	7.05856e-05	5.40417e-05	7.731e-05		Ferredoxin hydrogenase.	1.12.7.2	1.12564e-06	9.53198e-05	5.33055e-05	8.70797e-05
Alcohol dehydrogenase (cytochrome c).	1.1.2.8	3.01564e-05	1.65159e-05	3.78054e-07	7.67815e-06	7.28103e-05	2.81866e-05	1.04364e-06		Alcohol dehydrogenase (cytochrome c).	1.1.2.8	3.09616e-05	0.00014044	5.14256e-06	7.54305e-05
Coenzyme F420 hydrogenase.	1.12.98.1	0	0	0	0	0	0	0		Coenzyme F420 hydrogenase.	1.12.98.1	0	0	0	0
5,10-methenyltetrahydromethanopterin hydrogenase.	1.12.98.2	0	0	0	0	0	0	0		5,10-methenyltetrahydromethanopterin hydrogenase.	1.12.98.2	0	0	0	0
Methanosarcina-phenazine hydrogenase.	1.12.98.3	0	0	0	0	0	0	0		Methanosarcina-phenazine hydrogenase.	1.12.98.3	0	0	0	0
Hydrogenase (acceptor).	1.12.99.6	1.00483e-06	9.74199e-05	0.000107822	0.000153009	0.000145749	7.92909e-05	0.000122214		Hydrogenase (acceptor).	1.12.99.6	4.50254e-06	0.000161072	0.000105754	7.63428e-05
Pyranose oxidase.	1.1.3.10	0	0	0	0	0	0	0		Pyranose oxidase.	1.1.3.10	0	0	0	0
Catechol 1,2-dioxygenase.	1.13.11.1	1.98589e-05	3.1704e-05	2.94747e-06	7.67787e-06	2.74015e-05	5.74619e-05	8.63293e-07		Catechol 1,2-dioxygenase.	1.13.11.1	1.99834e-05	0.000125659	1.57003e-05	9.69311e-05
Tryptophan 2,3-dioxygenase.	1.13.11.11	3.29353e-05	9.07141e-05	3.31139e-06	1.11736e-05	7.6852e-05	4.73856e-05	1.27091e-06		Tryptophan 2,3-dioxygenase.	1.13.11.11	9.41358e-05	0.000130392	1.50659e-05	0.000165928
3,4-dihydroxyphenylacetate 2,3-dioxygenase.	1.13.11.15	0.000280947	5.71308e-05	2.82806e-06	5.37577e-06	5.53776e-05	0.000121252	6.88882e-07		3,4-dihydroxyphenylacetate 2,3-dioxygenase.	1.13.11.15	0.000297211	0.000120642	4.10327e-05	0.000124262
3-carboxyethylcatechol 2,3-dioxygenase.	1.13.11.16	0	1.18913e-05	1.75769e-07	1.74639e-07	4.4068e-06	2.94603e-05	7.1761e-07		3-carboxyethylcatechol 2,3-dioxygenase.	1.13.11.16	1.12564e-06	2.20686e-05	6.98377e-06	2.18727e-05
Catechol 2,3-dioxygenase.	1.13.11.2	5.98541e-07	6.3819e-07	9.36509e-07	3.62826e-07	5.43138e-06	7.53549e-06	0		Catechol 2,3-dioxygenase.	1.13.11.2	9.058e-07	9.32411e-06	1.0957e-06	6.86637e-05
Cysteine dioxygenase.	1.13.11.20	2.23084e-05	5.07866e-06	5.13852e-07	2.26099e-06	5.45944e-06	1.45436e-05	5.92618e-07		Cysteine dioxygenase.	1.13.11.20	2.22e-05	2.11653e-05	3.53984e-06	1.67887e-06
Quercetin 2,3-dioxygenase.	1.13.11.24	7.13745e-08	1.04298e-05	2.33166e-07	7.81974e-06	3.26032e-06	2.06466e-05	1.08998e-07		Quercetin 2,3-dioxygenase.	1.13.11.24	3.37691e-06	1.634e-05	4.93167e-06	1.95393e-05
4-hydroxyphenylpyruvate dioxygenase.	1.13.11.27	0.000119694	0.000107075	9.1433e-06	2.68456e-05	9.79415e-05	0.000105282	3.24082e-06		4-hydroxyphenylpyruvate dioxygenase.	1.13.11.27	0.000127471	0.000191759	3.62837e-05	0.000178623
Stizolobate synthase.	1.13.11.29	1.00637e-05	5.19274e-05	0.000163865	0.000185885	0.000124578	0.000105531	0.000104957		Stizolobate synthase.	1.13.11.29	2.25127e-06	0.000133449	0.000146015	2.91487e-05
Protocatechuate 3,4-dioxygenase.	1.13.11.3	0.000227987	5.2947e-05	4.84292e-06	1.01441e-05	0.000103477	0.00014235	2.54743e-06		Protocatechuate 3,4-dioxygenase.	1.13.11.3	0.000234236	0.00020199	3.46399e-05	0.000132241
Arachidonate 15-lipoxygenase.	1.13.11.33	0	0	0	0	0	6.01473e-06	0		Arachidonate 15-lipoxygenase.	1.13.11.33	0	6.26535e-06	0	0
Hydroxyquinol 1,2-dioxygenase.	1.13.11.37	0	3.87332e-08	0	0	2.52564e-07	5.09666e-06	0		Hydroxyquinol 1,2-dioxygenase.	1.13.11.37	0	5.36794e-06	3.68847e-08	0
Biphenyl-2,3-diol 1,2-dioxygenase.	1.13.11.39	0	7.74663e-08	0	2.39083e-06	1.27125e-05	1.77582e-06	0		Biphenyl-2,3-diol 1,2-dioxygenase.	1.13.11.39	0	1.18401e-05	3.58311e-08	1.03216e-06
Gentisate 1,2-dioxygenase.	1.13.11.4	5.84398e-07	1.38102e-05	0	7.22109e-06	2.02713e-05	1.53062e-05	2.31473e-07		Gentisate 1,2-dioxygenase.	1.13.11.4	0	9.38522e-05	1.05457e-06	4.0313e-05
3-hydroxy-2-methylquinolin-4-one 2,4-dioxygenase.	1.13.11.48	0	0	0	0	0	0	0		3-hydroxy-2-methylquinolin-4-one 2,4-dioxygenase.	1.13.11.48	0	0	0	0
Homogentisate 1,2-dioxygenase.	1.13.11.5	0.000117327	0.000195975	5.22543e-06	1.73091e-05	0.000114845	9.92374e-05	3.00011e-06		Homogentisate 1,2-dioxygenase.	1.13.11.5	0.000358918	0.0002006	3.49734e-05	6.33309e-05
Acetylacetone-cleaving enzyme.	1.13.11.50	0	0	0	0	0	0	0		Acetylacetone-cleaving enzyme.	1.13.11.50	0	2.77851e-06	0	0
Indoleamine 2,3-dioxygenase.	1.13.11.52	0	0	0	0	0	0	0		Indoleamine 2,3-dioxygenase.	1.13.11.52	0	0	0	0
Acireductone dioxygenase (Ni(2+)-requiring).	1.13.11.53	0	0	0	0	1.54582e-07	1.52659e-06	0		Acireductone dioxygenase (Ni(2+)-requiring).	1.13.11.53	0	0	4.40166e-07	0
Acireductone dioxygenase (Fe(2+)-requiring).	1.13.11.54	2.73164e-05	1.35496e-05	0	1.38475e-07	4.19574e-06	1.53335e-05	0		Acireductone dioxygenase (Fe(2+)-requiring).	1.13.11.54	2.86172e-05	2.2799e-05	3.3864e-06	2.1144e-05
1,2-dihydroxynaphthalene dioxygenase.	1.13.11.56	0	0	0	0	0	0	0		1,2-dihydroxynaphthalene dioxygenase.	1.13.11.56	0	0	0	0
Gallate dioxygenase.	1.13.11.57	2.11909e-05	4.31548e-06	0	5.05421e-06	6.57816e-06	6.64985e-05	2.31473e-07		Gallate dioxygenase.	1.13.11.57	2.44513e-05	3.86093e-05	1.07042e-05	1.6025e-07
3-hydroxyanthranilate 3,4-dioxygenase.	1.13.11.6	4.76097e-07	3.74784e-05	0	9.69412e-07	1.54428e-05	1.13104e-05	0		3-hydroxyanthranilate 3,4-dioxygenase.	1.13.11.6	0	1.97354e-05	3.18395e-06	4.85659e-05
Linolenate 9R-lipoxygenase.	1.13.11.61	0	0	0	0	0	0	0		Linolenate 9R-lipoxygenase.	1.13.11.61	0	0	0	0
Beta-carotene 15,15'-dioxygenase.	1.13.11.63	0	0	0	0	2.72771e-07	2.89515e-06	0		Beta-carotene 15,15'-dioxygenase.	1.13.11.63	0	0	8.3113e-07	0
Hydroquinone 1,2-dioxygenase.	1.13.11.66	0	0	0	0	0	0	0		Hydroquinone 1,2-dioxygenase.	1.13.11.66	0	0	0	0
2-aminophenol 1,6-dioxygenase.	1.13.11.74	0	0	0	0	0	0	0		2-aminophenol 1,6-dioxygenase.	1.13.11.74	0	0	0	0
Aerobic 5,6-dimethylbenzimidazole synthase.	1.13.11.79	5.49819e-05	6.61318e-06	3.98563e-06	3.17169e-06	2.96399e-05	3.33921e-05	4.49259e-06		Aerobic 5,6-dimethylbenzimidazole synthase.	1.13.11.79	4.89147e-05	5.61489e-05	1.20409e-05	0.000161494
Protocatechuate 4,5-dioxygenase.	1.13.11.8	0	1.06293e-06	0	7.39545e-07	9.95392e-07	3.92413e-06	1.62031e-06		Protocatechuate 4,5-dioxygenase.	1.13.11.8	0	4.53229e-06	2.69037e-07	0.000370385
8'-apo-carotenoid 13,14-cleaving dioxygenase.	1.13.11.82	0	0	0	0	3.1373e-06	0	0		8'-apo-carotenoid 13,14-cleaving dioxygenase.	1.13.11.82	0	0	5.59626e-07	0
2,5-dihydroxypyridine 5,6-dioxygenase.	1.13.11.9	0	0	3.52685e-08	1.19325e-07	4.21759e-07	2.52125e-06	0		2,5-dihydroxypyridine 5,6-dioxygenase.	1.13.11.9	0	2.91626e-06	3.76641e-08	2.15522e-05
Tryptophan 2-monooxygenase.	1.13.12.3	0	0	0	0	0	0	0		Tryptophan 2-monooxygenase.	1.13.12.3	0	0	0	0
Lactate 2-monooxygenase.	1.13.12.4	0	0	0	0	0	0	0		Lactate 2-monooxygenase.	1.13.12.4	0	0	0	0
Firefly luciferase.	1.13.12.7	0	9.07995e-07	3.56807e-08	5.21683e-08	1.8781e-07	2.4154e-05	0		Firefly luciferase.	1.13.12.7	0	2.58132e-05	5.50425e-08	0
(S)-2-hydroxy-acid oxidase.	1.1.3.15	2.67968e-07	4.94321e-06	8.92647e-05	0.000132297	2.69322e-05	5.72997e-05	0.000154028		(S)-2-hydroxy-acid oxidase.	1.1.3.15	0	7.26474e-05	5.75396e-05	0.000154225
Glycerol-3-phosphate oxidase.	1.1.3.21	0.00013431	0.00018128	3.72367e-07	7.80757e-06	1.09574e-05	4.34288e-05	1.11025e-06		Glycerol-3-phosphate oxidase.	1.1.3.21	0.000153853	6.20992e-05	1.32462e-05	0.000128135
5-(hydroxymethyl)furfural oxidase.	1.1.3.47	0	0	0	0	1.46875e-07	1.83963e-07	0		5-(hydroxymethyl)furfural oxidase.	1.1.3.47	0	1.91628e-07	2.61994e-08	0
Cholesterol oxidase.	1.1.3.6	0	0	0	0	0	1.31534e-06	0		Cholesterol oxidase.	1.1.3.6	0	1.37014e-06	0	0
Inositol oxygenase.	1.13.99.1	0	0	0	5.87012e-08	0	0	0		Inositol oxygenase.	1.13.99.1	0	0	1.20575e-08	0
Gamma-butyrobetaine dioxygenase.	1.14.11.1	0	2.72459e-06	0	0	4.27549e-08	1.74038e-06	0		Gamma-butyrobetaine dioxygenase.	1.14.11.1	0	1.30683e-05	7.62655e-09	2.15522e-05
Taurine dioxygenase.	1.14.11.17	6.01862e-06	4.01e-05	1.06987e-06	1.927e-06	5.32552e-05	6.51736e-05	1.07174e-06		Taurine dioxygenase.	1.14.11.17	8.84221e-06	0.000148208	1.54039e-05	3.714e-05
DNA oxidative demethylase.	1.14.11.33	0.000107208	1.08426e-05	2.20578e-06	6.98517e-06	1.4779e-05	2.79118e-05	6.68475e-07		DNA oxidative demethylase.	1.14.11.33	0.000106576	2.32105e-05	1.13642e-05	2.15522e-05
1-deoxypentalenic acid 11-beta-hydroxylase.	1.14.11.35	0	0	0	0	0	0	0		1-deoxypentalenic acid 11-beta-hydroxylase.	1.14.11.35	0	0	0	0
Procollagen-lysine 5-dioxygenase.	1.14.11.4	0	0	0	0	0	0	0		Procollagen-lysine 5-dioxygenase.	1.14.11.4	0	0	0	0
(S)-dichlorprop dioxygenase (2-oxoglutarate).	1.14.11.43	0	0	0	0	0	0	0		(S)-dichlorprop dioxygenase (2-oxoglutarate).	1.14.11.43	0	0	0	0
(R)-dichlorprop dioxygenase (2-oxoglutarate).	1.14.11.44	0	0	0	0	0	0	0		(R)-dichlorprop dioxygenase (2-oxoglutarate).	1.14.11.44	0	0	0	0
[50S ribosomal protein L16]-arginine 3-hydroxylase.	1.14.11.47	0	1.41134e-05	1.7006e-07	5.53265e-08	3.23284e-06	2.68585e-05	0		[50S ribosomal protein L16]-arginine 3-hydroxylase.	1.14.11.47	4.50254e-06	6.68742e-06	8.24934e-06	6.23414e-08
Ectoine hydroxylase.	1.14.11.55	0	9.49529e-07	0	1.85111e-06	5.06139e-06	2.52795e-07	0		Ectoine hydroxylase.	1.14.11.55	0	2.01549e-05	1.74508e-07	2.18288e-05
L-proline cis-4-hydroxylase.	1.14.11.56	0	0	0	0	0	0	0		L-proline cis-4-hydroxylase.	1.14.11.56	0	0	0	0
Trimethyllysine dioxygenase.	1.14.11.8	0	0	0	0	0	0	0		Trimethyllysine dioxygenase.	1.14.11.8	0	0	0	0
Flavanone 3-dioxygenase.	1.14.11.9	0	0	0	0	5.82443e-07	0	0		Flavanone 3-dioxygenase.	1.14.11.9	0	8.41919e-08	8.20509e-08	0
Anthranilate 1,2-dioxygenase (deaminating, decarboxylating).	1.14.12.1	0	2.75321e-05	0	1.573e-06	4.70684e-05	3.86772e-05	0		Anthranilate 1,2-dioxygenase (deaminating, decarboxylating).	1.14.12.1	3.37691e-06	0.000170785	1.29922e-06	0.000148461
Benzoate 1,2-dioxygenase.	1.14.12.10	0.000105011	4.5334e-05	2.93972e-06	1.62946e-05	6.33748e-05	8.80417e-05	1.92579e-06		Benzoate 1,2-dioxygenase.	1.14.12.10	0.000119338	0.000220338	1.96801e-05	0.000131605
Nitric oxide dioxygenase.	1.14.12.17	8.87273e-05	7.37316e-05	2.97841e-07	9.52266e-06	6.40633e-05	7.95024e-05	9.24325e-07		Nitric oxide dioxygenase.	1.14.12.17	9.22087e-05	0.000164374	1.92156e-05	0.00013371
Biphenyl 2,3-dioxygenase.	1.14.12.18	0	0	5.67532e-07	0	0	6.589e-07	0		Biphenyl 2,3-dioxygenase.	1.14.12.18	0	1.50218e-06	0	0
3-phenylpropanoate dioxygenase.	1.14.12.19	0	8.99274e-06	4.52134e-07	1.25342e-07	1.04289e-05	3.08551e-06	0		3-phenylpropanoate dioxygenase.	1.14.12.19	0	9.13877e-06	2.17018e-06	0
Phthalate 4,5-dioxygenase.	1.14.12.7	0	0	0	0	0	2.52795e-07	0		Phthalate 4,5-dioxygenase.	1.14.12.7	0	2.63329e-07	0	0
Salicylate 1-monooxygenase.	1.14.13.1	0	5.44918e-06	0	0	0	0	0		Salicylate 1-monooxygenase.	1.14.13.1	0	3.85984e-06	0	0
2,6-dihydroxypyridine 3-monooxygenase.	1.14.13.10	0	0	0	0	0	0	0		2,6-dihydroxypyridine 3-monooxygenase.	1.14.13.10	0	0	0	0
6-hydroxynicotinate 3-monooxygenase.	1.14.13.114	7.69549e-07	5.06175e-08	3.52685e-08	3.4622e-07	1.78861e-06	1.5134e-06	0		6-hydroxynicotinate 3-monooxygenase.	1.14.13.114	0	9.22741e-06	1.32076e-07	1.07749e-05
3-(3-hydroxy-phenyl)propanoic acid hydroxylase.	1.14.13.127	2.87927e-07	7.31532e-06	9.55014e-08	5.53265e-08	4.25518e-06	2.88995e-05	0		3-(3-hydroxy-phenyl)propanoic acid hydroxylase.	1.14.13.127	0	6.30434e-06	8.35965e-06	0
Pyrrole-2-carboxylate monooxygenase.	1.14.13.130	0	0	0	0	0	0	0		Pyrrole-2-carboxylate monooxygenase.	1.14.13.130	0	0	0	0
Phenylacetyl-CoA 1,2-epoxidase.	1.14.13.149	0.000166812	3.28174e-05	5.19942e-06	9.80556e-06	4.27564e-05	8.26774e-05	2.64948e-06		Phenylacetyl-CoA 1,2-epoxidase.	1.14.13.149	0.000158716	8.21014e-05	3.3503e-05	2.26135e-05
6-hydroxy-3-succinoylpyridine 3-monooxygenase.	1.14.13.163	0	0	0	0	0	0	0		6-hydroxy-3-succinoylpyridine 3-monooxygenase.	1.14.13.163	0	0	0	0
2-heptyl-3-hydroxy-4(1H)-quinolone synthase.	1.14.13.182	0	1.64983e-05	0	1.29714e-06	3.26339e-05	1.34006e-05	0		2-heptyl-3-hydroxy-4(1H)-quinolone synthase.	1.14.13.182	0	9.41602e-05	0	3.56974e-05
L-ornithine N(5)-monooxygenase (NADPH).	1.14.13.195	0	1.39217e-05	0	1.66185e-06	2.76667e-05	2.27325e-05	0		L-ornithine N(5)-monooxygenase (NADPH).	1.14.13.195	0	9.93954e-05	5.32104e-08	7.06313e-05
4-hydroxybenzoate 3-monooxygenase.	1.14.13.2	6.63395e-05	5.41349e-05	6.94625e-06	1.61426e-05	6.0688e-05	0.000115848	4.44409e-06		4-hydroxybenzoate 3-monooxygenase.	1.14.13.2	6.08782e-05	0.000177207	3.30646e-05	7.49253e-05
2,4-dichlorophenol 6-monooxygenase.	1.14.13.20	0	4.34471e-07	0	0	2.93847e-07	1.31786e-06	0		2,4-dichlorophenol 6-monooxygenase.	1.14.13.20	0	1.88254e-06	0	0
Benzoyl-CoA 2,3-epoxidase.	1.14.13.208	2.71125e-06	4.56854e-07	4.30105e-06	8.96802e-06	1.87904e-05	3.81896e-06	8.79041e-07		Benzoyl-CoA 2,3-epoxidase.	1.14.13.208	0	4.7136e-05	3.38895e-06	3.38619e-05
Cyclohexanone monooxygenase.	1.14.13.22	4.33717e-05	1.05332e-05	6.40899e-07	7.76671e-06	2.69357e-05	1.98463e-05	3.41198e-07		Cyclohexanone monooxygenase.	1.14.13.22	4.53058e-05	4.08167e-05	5.37781e-06	8.52078e-06
Carnitine monooxygenase.	1.14.13.239	2.14712e-05	2.04001e-05	1.28186e-07	4.15714e-07	2.20616e-06	1.83144e-05	0		Carnitine monooxygenase.	1.14.13.239	2.47449e-05	1.8549e-06	7.24693e-06	8.83764e-06
3-hydroxybenzoate 6-monooxygenase.	1.14.13.24	5.98541e-07	5.17284e-06	0	3.04673e-06	1.1642e-05	2.42181e-06	1.38325e-07		3-hydroxybenzoate 6-monooxygenase.	1.14.13.24	1.12564e-06	5.0775e-05	1.27065e-06	3.32416e-05
2-polyprenylphenol 6-hydroxylase.	1.14.13.240	2.16553e-07	1.2191e-05	3.05173e-08	1.10653e-07	1.96184e-06	1.71758e-05	1.08998e-07		2-polyprenylphenol 6-hydroxylase.	1.14.13.240	2.25127e-06	4.22793e-06	5.95051e-06	0
Methane monooxygenase (soluble).	1.14.13.25	0	3.39767e-07	0	0	0	9.22359e-07	0		Methane monooxygenase (soluble).	1.14.13.25	0	1.03071e-06	4.43016e-08	0
Nitric-oxide synthase (NADPH).	1.14.13.39	5.54594e-05	0.000108617	0	6.23192e-07	3.23151e-06	3.2856e-06	3.29502e-07		Nitric-oxide synthase (NADPH).	1.14.13.39	6.80173e-05	1.48658e-05	5.76196e-06	7.89141e-05
L-lysine N(6)-monooxygenase (NADPH).	1.14.13.59	0	6.41387e-06	0	2.03968e-06	1.05258e-07	1.85856e-05	0		L-lysine N(6)-monooxygenase (NADPH).	1.14.13.59	4.50254e-06	4.62526e-06	4.88011e-06	3.44052e-07
Alkene monooxygenase.	1.14.13.69	0	0	0	0	0	0	0		Alkene monooxygenase.	1.14.13.69	0	0	0	0
Phenol 2-monooxygenase (NADPH).	1.14.13.7	0	5.04492e-07	0	0	0	9.26385e-07	0		Phenol 2-monooxygenase (NADPH).	1.14.13.7	0	9.64984e-07	9.27175e-08	0
Flavin-containing monooxygenase.	1.14.13.8	0	0	0	1.89254e-07	1.46875e-07	4.74205e-07	0		Flavin-containing monooxygenase.	1.14.13.8	0	4.93963e-07	2.61994e-08	2.76602e-07
Magnesium-protoporphyrin IX monomethyl ester (oxidative) cyclase.	1.14.13.81	5.3604e-07	0.000328727	0	1.97176e-07	1.09821e-05	5.89761e-06	0		Magnesium-protoporphyrin IX monomethyl ester (oxidative) cyclase.	1.14.13.81	0	6.35394e-06	2.03252e-06	0.000429703
Vanillate monooxygenase.	1.14.13.82	0	9.07995e-07	0	0	5.23749e-07	7.87437e-06	0		Vanillate monooxygenase.	1.14.13.82	0	9.06411e-06	3.67382e-08	0
Precorrin-3B synthase.	1.14.13.83	3.22029e-07	2.35413e-05	2.95309e-08	7.77507e-06	3.71237e-05	3.95919e-05	6.18968e-06		Precorrin-3B synthase.	1.14.13.83	0	0.000111902	8.43501e-06	2.27471e-05
Unspecific monooxygenase.	1.14.14.1	2.16553e-07	0.000165805	1.42847e-07	2.35404e-07	5.83013e-07	1.5396e-05	0		Unspecific monooxygenase.	1.14.14.1	1.12564e-06	7.98096e-07	4.13704e-06	0.000216257
3-hydroxy-9,10-secoandrosta-1,3,5(10)-triene-9,17-dione monooxygenase.	1.14.14.12	0	0	0	0	0	0	0		3-hydroxy-9,10-secoandrosta-1,3,5(10)-triene-9,17-dione monooxygenase.	1.14.14.12	0	0	0	0
Squalene monooxygenase.	1.14.14.17	0	0	0	0	0	0	0		Squalene monooxygenase.	1.14.14.17	0	0	0	0
Heme oxygenase (biliverdin-producing).	1.14.14.18	2.15388e-05	2.11221e-05	1.5683e-05	1.28587e-05	1.41659e-06	9.77372e-06	8.22263e-06		Heme oxygenase (biliverdin-producing).	1.14.14.18	1.69063e-05	2.57692e-06	1.28772e-05	2.2508e-05
Bacterial luciferase.	1.14.14.3	6.148e-05	8.13322e-05	3.4071e-06	1.50443e-05	8.28071e-05	8.4707e-05	4.73634e-06		Bacterial luciferase.	1.14.14.3	4.43234e-05	8.027e-05	2.7944e-05	8.08876e-05
Pimeloyl-[acyl-carrier protein] synthase.	1.14.14.46	0	0	0	0	5.11091e-08	7.83111e-07	0		Pimeloyl-[acyl-carrier protein] synthase.	1.14.14.46	0	8.15741e-07	9.11676e-09	0
Alkanesulfonate monooxygenase.	1.14.14.5	1.03528e-06	2.54974e-05	4.57104e-07	5.53801e-06	4.62011e-05	6.02895e-05	2.32201e-07		Alkanesulfonate monooxygenase.	1.14.14.5	4.50254e-06	0.000120792	1.02914e-05	9.49392e-05
Flavonoid 3',5'-hydroxylase.	1.14.14.81	0	0	0	0	0	0	0		Flavonoid 3',5'-hydroxylase.	1.14.14.81	0	0	0	0
4-hydroxyphenylacetate 3-monooxygenase.	1.14.14.9	4.08642e-05	0.000122064	0.000208852	0.000286205	0.000216163	0.000260982	0.000192712		4-hydroxyphenylacetate 3-monooxygenase.	1.14.14.9	4.32703e-05	0.000470783	0.000193015	0.000305158
Pulcherriminic acid synthase.	1.14.15.13	0	0	0	0	0	0	0		Pulcherriminic acid synthase.	1.14.15.13	0	0	0	0
Alkane 1-monooxygenase.	1.14.15.3	0	0	0	0	2.09547e-06	0	0		Alkane 1-monooxygenase.	1.14.15.3	0	0	3.73787e-07	0
3-ketosteroid 9-alpha-monooxygenase.	1.14.15.30	0	1.83481e-07	0	1.92002e-06	0	2.7321e-06	0		3-ketosteroid 9-alpha-monooxygenase.	1.14.15.30	0	4.1369e-06	4.47963e-08	3.44052e-07
6-deoxyerythronolide B hydroxylase.	1.14.15.35	0	0	0	0	9.71073e-07	3.34397e-06	0		6-deoxyerythronolide B hydroxylase.	1.14.15.35	0	3.4833e-06	1.73218e-07	0
Spheroidene monooxygenase.	1.14.15.9	0	0	0	0	0	0	0		Spheroidene monooxygenase.	1.14.15.9	0	0	0	0
Phenylalanine 4-monooxygenase.	1.14.16.1	0.000166067	2.35801e-05	3.14926e-06	6.60478e-06	7.83985e-05	6.7569e-05	8.52507e-07		Phenylalanine 4-monooxygenase.	1.14.16.1	0.00017116	0.000126006	1.98626e-05	6.90933e-05
Tyrosine 3-monooxygenase.	1.14.16.2	0	0	0	0	0	0	0		Tyrosine 3-monooxygenase.	1.14.16.2	0	0	0	0
Peptidylglycine monooxygenase.	1.14.17.3	0	0	0	0	0	0	0		Peptidylglycine monooxygenase.	1.14.17.3	0	0	0	0
Stearoyl-CoA 9-desaturase.	1.14.19.1	0	0	0	7.74201e-07	1.044e-07	2.9665e-07	0		Stearoyl-CoA 9-desaturase.	1.14.19.1	0	3.09011e-07	1.29295e-07	3.44052e-07
Stearoyl-[acyl-carrier-protein] 9-desaturase.	1.14.19.2	4.74968e-05	8.32701e-05	5.30324e-06	1.91094e-05	2.54537e-05	3.05015e-05	3.72053e-06		Stearoyl-[acyl-carrier-protein] 9-desaturase.	1.14.19.2	0.000105315	6.87404e-05	1.64304e-05	0.000124975
Prostaglandin-endoperoxide synthase.	1.14.99.1	0	0	0	0	0	0	0		Prostaglandin-endoperoxide synthase.	1.14.99.1	0	0	0	0
Pyrimidine monooxygenase.	1.14.99.46	1.36906e-07	1.31103e-05	1.27163e-07	1.80669e-07	1.34238e-05	1.68872e-05	0		Pyrimidine monooxygenase.	1.14.99.46	2.25127e-06	3.21646e-06	8.37881e-06	1.07749e-05
Heme oxygenase (staphylobilin-producing).	1.14.99.48	2.1782e-06	0.000749287	6.99109e-07	6.21236e-06	2.62405e-05	2.25517e-05	1.39321e-06		Heme oxygenase (staphylobilin-producing).	1.14.99.48	0.000356891	7.94081e-05	3.61922e-05	0.000501608
Heme oxygenase (biliverdin-IX-beta and delta-forming).	1.14.99.58	0	1.12088e-06	0	1.38475e-07	1.44971e-05	7.50423e-06	2.31473e-07		Heme oxygenase (biliverdin-IX-beta and delta-forming).	1.14.99.58	0	2.84771e-05	4.15432e-08	7.06532e-05
3-demethoxyubiquinol 3-hydroxylase.	1.14.99.60	0	8.36758e-06	6.50123e-08	1.60295e-07	1.47684e-06	1.2174e-05	0		3-demethoxyubiquinol 3-hydroxylase.	1.14.99.60	0	5.42433e-06	4.46222e-06	0
Superoxide dismutase.	1.15.1.1	0.000584475	0.00074141	0.00038837	0.000434429	0.000449168	0.000523204	0.000331482		Superoxide dismutase.	1.15.1.1	0.000628895	0.000626605	0.000418987	0.000637571
D-lactate dehydrogenase (quinone).	1.1.5.12	0	0	0	0	0	0	0		D-lactate dehydrogenase (quinone).	1.1.5.12	0	0	0	0
Superoxide reductase.	1.15.1.2	0	0	4.80682e-07	4.48057e-06	8.35203e-07	5.51316e-06	1.34874e-06		Superoxide reductase.	1.15.1.2	0	5.36786e-06	6.48236e-07	5.89788e-06
Quinoprotein glucose dehydrogenase (PQQ, quinone).	1.1.5.2	3.06557e-07	3.2251e-05	3.03901e-07	1.55413e-07	9.3689e-06	4.96619e-05	3.84994e-07		Quinoprotein glucose dehydrogenase (PQQ, quinone).	1.1.5.2	3.37691e-06	2.29331e-05	1.48602e-05	3.27311e-07
Glycerol-3-phosphate dehydrogenase.	1.1.5.3	0.000569638	0.000632379	0.000849942	0.000942791	0.00115424	0.000897946	0.00145893		Glycerol-3-phosphate dehydrogenase.	1.1.5.3	0.000467842	0.000998424	0.00095857	0.000693302
Malate dehydrogenase (quinone).	1.1.5.4	0.00899819	0.00417159	0.000333278	0.000493225	0.00123776	0.000791663	0.000277705		Malate dehydrogenase (quinone).	1.1.5.4	0.00840737	0.00128006	0.000875416	0.00385568
Mercury(II) reductase.	1.16.1.1	0.000505626	0.00043737	4.42545e-05	8.53979e-05	0.000375539	0.000299447	8.23962e-05		Mercury(II) reductase.	1.16.1.1	0.000521356	0.000710586	6.6857e-05	0.000536423
Ferric-chelate reductase (NADPH).	1.16.1.9	0	9.12082e-06	9.90825e-08	7.00158e-08	2.15718e-07	3.25461e-06	0		Ferric-chelate reductase (NADPH).	1.16.1.9	3.37691e-06	2.5733e-06	1.59471e-06	0
Ferroxidase.	1.16.3.1	4.71865e-07	3.26824e-05	9.90713e-08	5.81969e-06	1.6344e-05	4.69428e-05	8.03416e-07		Ferroxidase.	1.16.3.1	2.25127e-06	4.27204e-05	1.07163e-05	1.73187e-05
Bacterial non-heme ferritin.	1.16.3.2	1.85608e-07	3.60697e-06	9.94167e-07	4.18988e-06	4.09269e-06	9.39577e-06	1.9513e-06		Bacterial non-heme ferritin.	1.16.3.2	0	3.01081e-06	4.2082e-06	4.73823e-06
Manganese oxidase.	1.16.3.3	0	0	0	0	2.05599e-07	1.92987e-07	0		Manganese oxidase.	1.16.3.3	0	0	8.88332e-08	0
4-hydroxybenzoyl-CoA reductase.	1.1.7.1	0	0	0	6.07935e-06	2.50486e-06	4.69998e-06	2.9791e-06		4-hydroxybenzoyl-CoA reductase.	1.1.7.1	0	7.64909e-06	4.24544e-07	6.02313e-06
CDP-4-dehydro-6-deoxyglucose reductase.	1.17.1.1	0	0	0	0	0	0	0		CDP-4-dehydro-6-deoxyglucose reductase.	1.17.1.1	0	0	0	0
Xanthine dehydrogenase.	1.17.1.4	0.000192271	0.000274776	0.00072415	0.0007802	0.000579198	0.000745441	0.000925459		Xanthine dehydrogenase.	1.17.1.4	0.000171732	0.000798126	0.000717085	0.000464836
4-hydroxy-tetrahydrodipicolinate reductase.	1.17.1.8	0.00158817	0.00134459	0.00170062	0.00164568	0.00158028	0.00148092	0.00163434		4-hydroxy-tetrahydrodipicolinate reductase.	1.17.1.8	0.00159984	0.00128563	0.00164731	0.00132986
Formate dehydrogenase.	1.17.1.9	0.00329452	0.00448258	0.000341291	0.000463324	0.000735549	0.000618255	0.00026517		Formate dehydrogenase.	1.17.1.9	0.00370108	0.00142729	0.000626205	0.00385179
Ribonucleoside-diphosphate reductase.	1.17.4.1	0.0072905	0.00627395	0.0090449	0.00831651	0.00763513	0.00739661	0.00904436		Ribonucleoside-diphosphate reductase.	1.17.4.1	0.00759308	0.00707472	0.00833135	0.00569944
Ribonucleoside-triphosphate reductase (thioredoxin).	1.17.4.2	0.00329897	0.00423391	0.00516097	0.00450605	0.00465333	0.00549006	0.00508887		Ribonucleoside-triphosphate reductase (thioredoxin).	1.17.4.2	0.00301305	0.00446879	0.00513438	0.00317528
Formate dehydrogenase-N.	1.17.5.3	0.000204245	0.000302558	0.000289845	0.000357579	0.000487904	0.000312609	0.000202318		Formate dehydrogenase-N.	1.17.5.3	0.000214959	0.000782862	0.000321458	0.000406051
(E)-4-hydroxy-3-methylbut-2-enyl-diphosphate synthase (ferredoxin).	1.17.7.1	0.000306013	0.000483568	0.00220041	0.00214065	0.00198894	0.00135779	0.00220456		(E)-4-hydroxy-3-methylbut-2-enyl-diphosphate synthase (ferredoxin).	1.17.7.1	0.000245518	0.00141058	0.00188071	0.00100175
(E)-4-hydroxy-3-methylbut-2-enyl-diphosphate synthase (flavodoxin).	1.17.7.3	1.07464e-06	1.53258e-05	1.01545e-05	1.46724e-05	1.08404e-05	1.43017e-05	5.63119e-06		(E)-4-hydroxy-3-methylbut-2-enyl-diphosphate synthase (flavodoxin).	1.17.7.3	3.37691e-06	9.40881e-06	1.40224e-05	1.6025e-07
4-hydroxy-3-methylbut-2-enyl diphosphate reductase.	1.17.7.4	0.000275258	0.000418037	0.00148931	0.00163161	0.00183187	0.00120464	0.00139331		4-hydroxy-3-methylbut-2-enyl diphosphate reductase.	1.17.7.4	0.000227113	0.00142137	0.00135827	0.000975383
Epoxyqueuosine reductase.	1.17.99.6	0.00170257	0.00156643	0.000388492	0.000460036	0.000799053	0.00102814	0.000428497		Epoxyqueuosine reductase.	1.17.99.6	0.00164336	0.000890444	0.000638718	0.00153112
Rubredoxin--NAD(+) reductase.	1.18.1.1	0	0	0	0	0	3.01638e-06	0		Rubredoxin--NAD(+) reductase.	1.18.1.1	0	3.14206e-06	0	0
Ferredoxin--NADP(+) reductase.	1.18.1.2	1.35276e-06	0.000176503	1.43744e-06	4.42417e-05	2.57898e-05	0.000142783	1.87023e-05		Ferredoxin--NADP(+) reductase.	1.18.1.2	2.25127e-06	0.000147141	1.02956e-05	0.000273975
Nitrogenase.	1.18.6.1	8.54906e-08	9.30745e-07	8.00068e-06	7.83876e-06	1.73527e-05	1.10139e-05	1.61317e-05		Nitrogenase.	1.18.6.1	0	1.42489e-05	7.2174e-06	1.06918e-05
Flavodoxin--NADP(+) reductase.	1.19.1.1	0	1.15562e-06	3.27181e-08	0	3.01457e-07	4.35047e-07	0		Flavodoxin--NADP(+) reductase.	1.19.1.1	0	0	3.95941e-07	0
Glucose-6-phosphate dehydrogenase (coenzyme-F420).	1.1.98.2	1.56865e-07	7.56739e-07	0	0	6.7876e-07	1.73104e-05	0		Glucose-6-phosphate dehydrogenase (coenzyme-F420).	1.1.98.2	0	1.36664e-06	4.60271e-06	0
Decaprenylphospho-beta-D-ribofuranose 2-dehydrogenase.	1.1.98.3	0	9.44252e-06	4.91699e-07	7.67164e-07	4.46971e-06	2.28177e-05	1.08998e-07		Decaprenylphospho-beta-D-ribofuranose 2-dehydrogenase.	1.1.98.3	3.37691e-06	2.52517e-06	7.92544e-06	6.20942e-07
Ribonucleoside-triphosphate reductase (formate).	1.1.98.6	0	0	0	0	0	0	0		Ribonucleoside-triphosphate reductase (formate).	1.1.98.6	0	0	0	0
Choline dehydrogenase.	1.1.99.1	0.00301015	0.00243638	2.68317e-05	8.82896e-05	0.000362856	0.000475607	2.04204e-05		Choline dehydrogenase.	1.1.99.1	0.00301239	0.000967044	0.000286866	0.00199117
Glucoside 3-dehydrogenase.	1.1.99.13	0	0	0	0	0	0	0		Glucoside 3-dehydrogenase.	1.1.99.13	0	0	0	0
Glycolate dehydrogenase.	1.1.99.14	0.000278164	0.000100291	1.25471e-05	3.74113e-05	0.00022059	0.000168618	6.17987e-06		Glycolate dehydrogenase.	1.1.99.14	0.000268637	0.00050505	5.8948e-05	0.000322109
L-2-hydroxyglutarate dehydrogenase.	1.1.99.2	1.04564e-06	9.57252e-07	4.36891e-05	6.69525e-05	1.82204e-05	2.59049e-05	2.23494e-05		L-2-hydroxyglutarate dehydrogenase.	1.1.99.2	0	4.21205e-05	3.14499e-05	1.67299e-05
Alcohol dehydrogenase (nicotinoprotein).	1.1.99.36	0	2.11521e-06	0	3.93723e-06	2.11149e-06	2.01965e-05	2.31473e-07		Alcohol dehydrogenase (nicotinoprotein).	1.1.99.36	0	2.54094e-05	3.23298e-07	9.90131e-07
Methanol dehydrogenase (nicotinoprotein).	1.1.99.37	0	0	0	0	0	0	0		Methanol dehydrogenase (nicotinoprotein).	1.1.99.37	0	0	0	0
Dehydrogluconate dehydrogenase.	1.1.99.4	0	0	0	0	5.8724e-08	9.36769e-07	0		Dehydrogluconate dehydrogenase.	1.1.99.4	0	5.05754e-06	1.04751e-08	0
Phosphonate dehydrogenase.	1.20.1.1	0	9.7662e-07	0	6.36984e-06	2.12882e-05	1.95998e-05	3.21057e-06		Phosphonate dehydrogenase.	1.20.1.1	0	3.00989e-05	2.59356e-06	2.63155e-05
Arsenate reductase (glutathione/glutaredoxin).	1.20.4.1	4.11255e-05	6.63775e-05	0.000109562	0.00012097	0.000131378	0.000143003	7.2928e-05		Arsenate reductase (glutathione/glutaredoxin).	1.20.4.1	4.93947e-05	0.000162421	0.000114167	7.11213e-05
Arsenate reductase (thioredoxin).	1.20.4.4	0.00113356	0.000480449	5.57111e-07	2.421e-05	3.39948e-05	4.89413e-05	1.0261e-06		Arsenate reductase (thioredoxin).	1.20.4.4	0.00105895	6.55314e-05	6.49348e-05	0.00033858
Arsenate reductase (azurin).	1.20.9.1	1.51022e-07	1.90556e-07	3.23963e-07	4.86084e-06	1.83382e-06	2.5519e-07	4.55223e-07		Arsenate reductase (azurin).	1.20.9.1	0	1.1991e-07	6.41384e-07	6.68941e-06
Acetaldehyde dehydrogenase (acetylating).	1.2.1.10	3.25069e-06	7.06381e-05	0.000140171	0.000180822	7.45864e-05	9.799e-05	7.80295e-05		Acetaldehyde dehydrogenase (acetylating).	1.2.1.10	3.37691e-06	0.000115074	0.000119558	0.000111279
Aspartate-semialdehyde dehydrogenase.	1.2.1.11	0.00202906	0.00199354	0.00304742	0.00284828	0.00277132	0.0023626	0.00284553		Aspartate-semialdehyde dehydrogenase.	1.2.1.11	0.00199152	0.00216918	0.00283953	0.00184935
Glyceraldehyde-3-phosphate dehydrogenase (phosphorylating).	1.2.1.12	0.000942446	0.00122751	0.00100646	0.00124973	0.00237452	0.00145705	0.00116193		Glyceraldehyde-3-phosphate dehydrogenase (phosphorylating).	1.2.1.12	0.000902841	0.00181319	0.00121312	0.00144308
Succinate-semialdehyde dehydrogenase (NAD(P)(+)).	1.2.1.16	0.00144607	0.00187185	1.94039e-05	5.12166e-05	0.000148292	0.000165274	2.61412e-05		Succinate-semialdehyde dehydrogenase (NAD(P)(+)).	1.2.1.16	0.00175842	0.000468601	0.000152966	0.00153008
Malonate-semialdehyde dehydrogenase (acetylating).	1.2.1.18	0	0	0	0	0	0	0		Malonate-semialdehyde dehydrogenase (acetylating).	1.2.1.18	0	0	0	0
Aminobutyraldehyde dehydrogenase.	1.2.1.19	0.000146632	9.63649e-05	5.71119e-05	8.65745e-05	0.000131027	0.000240424	6.8341e-05		Aminobutyraldehyde dehydrogenase.	1.2.1.19	0.000152059	0.000231575	9.65733e-05	0.000217887
Glycolaldehyde dehydrogenase.	1.2.1.21	0	0	0	0	0	0	0		Glycolaldehyde dehydrogenase.	1.2.1.21	0	0	0	0
Lactaldehyde dehydrogenase.	1.2.1.22	0.000174859	5.50537e-05	8.49287e-05	0.000123504	0.000113249	0.000163634	7.03311e-05		Lactaldehyde dehydrogenase.	1.2.1.22	0.000179192	0.000185375	9.25734e-05	0.000105989
Succinate-semialdehyde dehydrogenase (NAD(+)).	1.2.1.24	3.23489e-05	2.16441e-05	1.53218e-06	1.55578e-05	1.79017e-05	4.50168e-05	4.89275e-06		Succinate-semialdehyde dehydrogenase (NAD(+)).	1.2.1.24	3.68211e-05	2.96061e-05	1.36977e-05	1.90371e-05
Branched-chain alpha-keto acid dehydrogenase system.	1.2.1.25	0	0	0	0	0	0	0		Branched-chain alpha-keto acid dehydrogenase system.	1.2.1.25	0	0	0	0
2,5-dioxovalerate dehydrogenase.	1.2.1.26	5.00588e-08	0	0	0	0	3.77722e-06	0		2,5-dioxovalerate dehydrogenase.	1.2.1.26	0	1.59502e-06	6.07028e-07	4.23574e-08
Methylmalonate-semialdehyde dehydrogenase (CoA acylating).	1.2.1.27	0.000449931	0.000284934	0.000162806	0.000232839	0.000608737	0.000536666	0.000174402		Methylmalonate-semialdehyde dehydrogenase (CoA acylating).	1.2.1.27	0.000449624	0.000955127	0.000279006	0.000525583
Benzaldehyde dehydrogenase (NAD(+)).	1.2.1.28	0	0	0	1.68462e-06	1.9998e-07	1.00202e-05	2.31473e-07		Benzaldehyde dehydrogenase (NAD(+)).	1.2.1.28	0	1.17714e-05	3.56721e-08	1.6025e-07
Aryl-aldehyde dehydrogenase.	1.2.1.29	0	0	0	0	0	4.18965e-07	0		Aryl-aldehyde dehydrogenase.	1.2.1.29	0	4.36422e-07	0	0
L-aminoadipate-semialdehyde dehydrogenase.	1.2.1.31	0	0	0	0	0	8.91162e-07	0		L-aminoadipate-semialdehyde dehydrogenase.	1.2.1.31	0	8.65538e-07	1.62825e-08	0
Isopenicillin-N synthase.	1.21.3.1	6.30437e-05	3.62467e-06	0	4.43128e-07	1.2295e-05	1.07615e-05	0		Isopenicillin-N synthase.	1.21.3.1	6.60458e-05	7.52548e-05	0	3.44052e-07
N-acetyl-gamma-glutamyl-phosphate reductase.	1.2.1.38	0.00143184	0.0017754	0.000666744	0.000646851	0.000436448	0.000667684	0.000692983		N-acetyl-gamma-glutamyl-phosphate reductase.	1.2.1.38	0.00202084	0.000751821	0.000677199	0.0014311
Phenylacetaldehyde dehydrogenase.	1.2.1.39	0	6.42801e-06	1.66509e-07	5.53265e-08	3.45236e-06	3.54258e-05	0		Phenylacetaldehyde dehydrogenase.	1.2.1.39	0	5.13968e-06	1.01117e-05	1.07749e-05
Glutamate-5-semialdehyde dehydrogenase.	1.2.1.41	0.000594211	0.000498398	0.00111368	0.00118167	0.00111408	0.00141475	0.00118317		Glutamate-5-semialdehyde dehydrogenase.	1.2.1.41	0.000480345	0.00121171	0.00118941	0.000496733
D-proline reductase.	1.21.4.1	1.75194e-05	7.43797e-05	0.00033162	0.000255058	0.000390251	0.000237446	0.00021688		D-proline reductase.	1.21.4.1	1.22698e-05	0.00033359	0.000263703	5.10169e-05
Glycine reductase.	1.21.4.2	0.000128677	5.42434e-05	0.000149752	0.000183043	0.000196027	0.000182518	0.000103658		Glycine reductase.	1.21.4.2	0.000127989	0.000209306	0.000142312	4.38938e-05
Sarcosine reductase.	1.21.4.3	3.42016e-07	3.23693e-06	1.84838e-05	2.41795e-05	2.24127e-05	1.94991e-05	1.20324e-05		Sarcosine reductase.	1.21.4.3	0	2.41091e-05	1.68397e-05	5.94719e-06
Betaine reductase.	1.21.4.4	0	6.71574e-07	2.39205e-06	7.14557e-06	1.19731e-05	1.26843e-05	4.61334e-06		Betaine reductase.	1.21.4.4	0	1.74786e-05	3.23271e-06	6.43587e-06
Formaldehyde dehydrogenase.	1.2.1.46	6.55209e-06	2.2748e-05	6.89426e-08	3.20797e-06	5.9611e-05	9.35857e-05	0		Formaldehyde dehydrogenase.	1.2.1.46	6.59538e-06	0.000231628	1.3062e-06	4.52823e-05
Aldehyde dehydrogenase (NAD(P)(+)).	1.2.1.5	5.97188e-05	2.49362e-05	1.05621e-06	5.3597e-06	1.78029e-05	8.71596e-05	3.84377e-06		Aldehyde dehydrogenase (NAD(P)(+)).	1.2.1.5	5.33066e-05	9.58448e-05	1.46435e-05	4.24843e-05
Long-chain-fatty-acyl-CoA reductase.	1.2.1.50	6.50971e-06	0	7.59688e-08	0	1.07654e-06	2.02145e-07	0		Long-chain-fatty-acyl-CoA reductase.	1.2.1.50	6.59538e-06	3.90063e-08	2.90343e-07	0
Phenylglyoxylate dehydrogenase (acylating).	1.2.1.58	0	0	0	0	0	0	0		Phenylglyoxylate dehydrogenase (acylating).	1.2.1.58	0	0	0	0
Glyceraldehyde-3-phosphate dehydrogenase (NAD(P)(+)) (phosphorylating).	1.2.1.59	1.10566e-07	4.67164e-06	1.09636e-06	1.97554e-05	3.39943e-05	7.53146e-05	1.17883e-05		Glyceraldehyde-3-phosphate dehydrogenase (NAD(P)(+)) (phosphorylating).	1.2.1.59	3.28375e-07	6.86729e-05	1.05276e-05	5.46396e-05
5-carboxymethyl-2-hydroxymuconic-semialdehyde dehydrogenase.	1.2.1.60	0.000109237	2.82413e-05	2.65841e-06	5.54356e-06	3.80764e-05	4.45571e-05	1.75467e-06		5-carboxymethyl-2-hydroxymuconic-semialdehyde dehydrogenase.	1.2.1.60	0.00011342	0.000124516	1.38349e-05	2.4908e-05
Vanillin dehydrogenase.	1.2.1.67	7.31572e-07	2.37956e-06	6.64694e-07	8.66073e-06	2.79331e-06	5.67898e-06	8.14991e-07		Vanillin dehydrogenase.	1.2.1.67	2.25127e-06	4.55548e-06	2.36196e-06	1.18875e-05
Coniferyl-aldehyde dehydrogenase.	1.2.1.68	0	9.83371e-07	0	2.30882e-06	1.14904e-05	1.13014e-05	1.06701e-07		Coniferyl-aldehyde dehydrogenase.	1.2.1.68	0	1.34415e-05	1.80765e-06	3.37442e-06
Glutamyl-tRNA reductase.	1.2.1.70	0.00177369	0.00160035	0.00106055	0.00105907	0.00148525	0.00082942	0.00106877		Glutamyl-tRNA reductase.	1.2.1.70	0.00175124	0.00106714	0.00115451	0.00132865
Succinylglutamate-semialdehyde dehydrogenase.	1.2.1.71	1.92808e-07	4.6467e-05	1.63505e-07	3.12761e-06	4.61561e-05	0.000100805	2.77058e-06		Succinylglutamate-semialdehyde dehydrogenase.	1.2.1.71	1.12564e-05	0.000152758	2.8574e-05	8.5047e-05
Erythrose-4-phosphate dehydrogenase.	1.2.1.72	1.81121e-07	3.28992e-05	2.23968e-07	1.02989e-05	4.3354e-05	4.43492e-05	6.82171e-06		Erythrose-4-phosphate dehydrogenase.	1.2.1.72	1.12564e-06	0.000151989	8.04932e-06	7.61597e-05
Malonyl CoA reductase (malonate semialdehyde-forming).	1.2.1.75	0	0	0	0	0	0	0		Malonyl CoA reductase (malonate semialdehyde-forming).	1.2.1.75	0	0	0	0
Succinate-semialdehyde dehydrogenase (NADP(+)).	1.2.1.79	4.01216e-05	0.000111114	2.66187e-05	3.86966e-05	4.25025e-05	5.45412e-05	1.53164e-05		Succinate-semialdehyde dehydrogenase (NADP(+)).	1.2.1.79	4.43915e-05	4.48222e-05	3.65142e-05	0.000151735
Betaine-aldehyde dehydrogenase.	1.2.1.8	0.00208742	0.00182307	9.12034e-06	6.22732e-05	0.000163446	0.000248509	2.5903e-05		Betaine-aldehyde dehydrogenase.	1.2.1.8	0.00209277	0.000541393	0.000178495	0.00145443
Long-chain acyl-[acyl-carrier-protein] reductase.	1.2.1.80	5.00588e-08	0	0	0	0	0	0		Long-chain acyl-[acyl-carrier-protein] reductase.	1.2.1.80	0	0	0	4.23574e-08
2-hydroxymuconate-6-semialdehyde dehydrogenase.	1.2.1.85	8.54906e-08	6.78001e-06	1.58583e-06	5.52176e-06	7.67167e-06	1.17387e-05	1.49138e-06		2-hydroxymuconate-6-semialdehyde dehydrogenase.	1.2.1.85	0	5.05677e-05	1.55387e-06	4.21132e-05
L-glutamate gamma-semialdehyde dehydrogenase.	1.2.1.88	0.00204825	0.00214307	3.52141e-05	7.65534e-05	0.000153364	0.00016395	3.12592e-05		L-glutamate gamma-semialdehyde dehydrogenase.	1.2.1.88	0.00218945	0.000341298	0.000199064	0.00173077
D-glyceraldehyde dehydrogenase (NADP(+)).	1.2.1.89	7.13745e-08	9.4403e-07	0	0	7.25754e-06	2.69398e-06	0		D-glyceraldehyde dehydrogenase (NADP(+)).	1.2.1.89	0	3.41727e-06	1.31803e-06	0
Glyceraldehyde-3-phosphate dehydrogenase (NADP(+)).	1.2.1.9	4.76097e-07	6.17024e-05	2.52536e-06	1.042e-05	1.31488e-05	8.61647e-05	5.44699e-06		Glyceraldehyde-3-phosphate dehydrogenase (NADP(+)).	1.2.1.9	0	9.51876e-05	5.51525e-06	8.68565e-05
3-oxo-5,6-dehydrosuberyl-CoA semialdehyde dehydrogenase.	1.2.1.91	0	0	0	0	0	0	0		3-oxo-5,6-dehydrosuberyl-CoA semialdehyde dehydrogenase.	1.2.1.91	0	0	0	0
3,6-anhydro-alpha-L-galactose dehydrogenase.	1.2.1.92	0	0	0	0	4.32636e-08	0	0		3,6-anhydro-alpha-L-galactose dehydrogenase.	1.2.1.92	0	0	7.71729e-09	0
4-(gamma-glutamylamino)butanal dehydrogenase.	1.2.1.99	0	0	0	0	0	0	0		4-(gamma-glutamylamino)butanal dehydrogenase.	1.2.1.99	0	0	0	0
Formate dehydrogenase (cytochrome).	1.2.2.1	8.02159e-05	0.00110629	6.96872e-07	1.56386e-05	3.13033e-05	2.93222e-05	0		Formate dehydrogenase (cytochrome).	1.2.2.1	0.000203807	0.000194567	3.62677e-05	0.00110319
Pyruvate oxidase.	1.2.3.3	0.00303987	0.0025477	0.000567356	0.000750837	0.00118916	0.00181948	0.000777502		Pyruvate oxidase.	1.2.3.3	0.00303655	0.00128939	0.00113347	0.00162807
Pyruvate dehydrogenase (acetyl-transferring).	1.2.4.1	0.00179024	0.00197497	0.00107743	0.0015152	0.00328954	0.00188293	0.00126555		Pyruvate dehydrogenase (acetyl-transferring).	1.2.4.1	0.00164967	0.00246337	0.00164796	0.00198723
Oxoglutarate dehydrogenase (succinyl-transferring).	1.2.4.2	0.00406979	0.00371944	0.00071067	0.000964229	0.000778585	0.000657781	0.000435965		Oxoglutarate dehydrogenase (succinyl-transferring).	1.2.4.2	0.00421335	0.00134879	0.000890867	0.00339003
3-methyl-2-oxobutanoate dehydrogenase (2-methylpropanoyl-transferring).	1.2.4.4	0.00102074	0.00177799	5.13146e-05	0.000140097	0.000967116	0.00042854	0.000141645		3-methyl-2-oxobutanoate dehydrogenase (2-methylpropanoyl-transferring).	1.2.4.4	0.00126204	0.000682021	0.000305464	0.00143266
Pyruvate dehydrogenase (quinone).	1.2.5.1	6.21991e-05	0.000153985	0.000810745	0.000597312	0.000321206	0.000479736	0.000909087		Pyruvate dehydrogenase (quinone).	1.2.5.1	4.37685e-05	0.000442426	0.000608863	0.000179697
Aldehyde dehydrogenase (quinone).	1.2.5.2	3.09371e-05	1.13385e-05	4.9716e-07	3.58716e-06	4.55892e-05	2.12572e-05	2.79937e-07		Aldehyde dehydrogenase (quinone).	1.2.5.2	3.09616e-05	4.00378e-05	9.03508e-06	1.37557e-05
Aerobic carbon monoxide dehydrogenase.	1.2.5.3	0	0	0	0	6.36317e-07	9.30355e-08	0		Aerobic carbon monoxide dehydrogenase.	1.2.5.3	0	4.28967e-07	2.73503e-08	0
Pyruvate synthase.	1.2.7.1	0.00256809	0.000178844	0.000168284	0.000404759	0.000180479	0.000352986	0.000413948		Pyruvate synthase.	1.2.7.1	0.00283553	0.000348156	0.000146647	0.000690677
Formylmethanofuran dehydrogenase.	1.2.7.12	0	0	0	0	2.51242e-05	5.50785e-07	0		Formylmethanofuran dehydrogenase.	1.2.7.12	0	6.68658e-07	4.45698e-06	0
2-oxoglutarate synthase.	1.2.7.3	5.80557e-06	2.88157e-05	0.000647746	0.000541719	0.000164439	0.000170327	0.000639156		2-oxoglutarate synthase.	1.2.7.3	2.57965e-06	0.00020951	0.000407089	0.000294486
Anaerobic carbon-monoxide dehydrogenase.	1.2.7.4	3.04537e-05	0.000164661	0.00129879	0.000955542	0.00041976	0.000558733	0.00141806		Anaerobic carbon-monoxide dehydrogenase.	1.2.7.4	1.12564e-05	0.000429768	0.000955375	0.000206568
Aldehyde ferredoxin oxidoreductase.	1.2.7.5	8.54906e-08	1.48683e-05	5.99006e-07	2.73409e-06	1.00961e-06	7.92152e-07	2.54665e-07		Aldehyde ferredoxin oxidoreductase.	1.2.7.5	2.25127e-06	5.19171e-06	2.33775e-06	4.52484e-08
Glyceraldehyde-3-phosphate dehydrogenase (ferredoxin).	1.2.7.6	0	0	0	0	0	0	0		Glyceraldehyde-3-phosphate dehydrogenase (ferredoxin).	1.2.7.6	0	0	0	0
3-methyl-2-oxobutanoate dehydrogenase (ferredoxin).	1.2.7.7	0	1.52677e-07	5.74712e-06	2.77201e-05	7.05195e-06	2.12798e-05	2.60746e-05		3-methyl-2-oxobutanoate dehydrogenase (ferredoxin).	1.2.7.7	0	2.45096e-05	4.2954e-06	4.80787e-05
Indolepyruvate ferredoxin oxidoreductase.	1.2.7.8	3.81088e-05	2.31823e-05	0.000168827	0.000102729	0.000106298	9.2978e-05	0.000104555		Indolepyruvate ferredoxin oxidoreductase.	1.2.7.8	3.52125e-05	0.000167253	9.94272e-05	8.45278e-05
Formaldehyde dismutase.	1.2.98.1	0	1.52059e-06	0	0	2.35872e-07	5.04744e-07	0		Formaldehyde dismutase.	1.2.98.1	0	9.12819e-07	2.21112e-07	0
Carboxylate reductase.	1.2.99.6	4.98907e-07	6.6361e-06	6.41161e-07	2.7227e-06	9.42581e-05	3.40834e-05	6.67463e-07		Carboxylate reductase.	1.2.99.6	0	5.0068e-05	1.8594e-05	1.42092e-05
Dihydrouracil dehydrogenase (NAD(+)).	1.3.1.1	0.000108387	0.000186497	3.09744e-05	4.07514e-05	7.80687e-05	8.98323e-05	3.20256e-05		Dihydrouracil dehydrogenase (NAD(+)).	1.3.1.1	0.000108815	0.000143916	4.91625e-05	0.000244236
Enoyl-[acyl-carrier-protein] reductase (NADPH, Si-specific).	1.3.1.10	0.00132566	0.00100838	3.29108e-05	7.66302e-05	0.000163536	0.000207514	9.31973e-05		Enoyl-[acyl-carrier-protein] reductase (NADPH, Si-specific).	1.3.1.10	0.00142673	0.000241351	0.000142584	0.000705693
Cobalt-precorrin-6A reductase.	1.3.1.106	6.69484e-06	2.458e-05	6.70823e-05	2.75396e-05	2.36062e-05	5.06485e-05	2.72681e-05		Cobalt-precorrin-6A reductase.	1.3.1.106	6.59538e-06	5.43049e-05	4.61386e-05	6.87846e-05
(4-alkanoyl-5-oxo-2,5-dihydrofuran-3-yl)methyl phosphate reductase.	1.3.1.113	0	0	0	0	0	0	0		(4-alkanoyl-5-oxo-2,5-dihydrofuran-3-yl)methyl phosphate reductase.	1.3.1.113	0	0	0	0
Prephenate dehydrogenase.	1.3.1.12	0.00168607	0.00154272	0.000581067	0.000751594	0.00160461	0.00144608	0.00074006		Prephenate dehydrogenase.	1.3.1.12	0.00161073	0.00108914	0.00104187	0.00100322
Dihydroorotate dehydrogenase (NAD(+)).	1.3.1.14	0.000389729	0.000374677	0.00245796	0.00202647	0.001139	0.00144411	0.00226672		Dihydroorotate dehydrogenase (NAD(+)).	1.3.1.14	0.00030269	0.00106085	0.00193638	0.000496287
Dihydroorotate dehydrogenase (NADP(+)).	1.3.1.15	0	0	0	0	0	0	0		Dihydroorotate dehydrogenase (NADP(+)).	1.3.1.15	0	0	0	0
7-dehydrocholesterol reductase.	1.3.1.21	0	8.88378e-06	0	1.78236e-06	0	0	1.48955e-06		7-dehydrocholesterol reductase.	1.3.1.21	0	7.19022e-06	1.22731e-08	1.51661e-05
1,6-dihydroxycyclohexa-2,4-diene-1-carboxylate dehydrogenase.	1.3.1.25	9.37122e-05	8.17794e-05	3.69272e-06	1.03379e-05	3.11325e-05	6.18004e-05	2.58614e-06		1,6-dihydroxycyclohexa-2,4-diene-1-carboxylate dehydrogenase.	1.3.1.25	0.000159685	0.000101978	1.81296e-05	7.27297e-05
2,3-dihydro-2,3-dihydroxybenzoate dehydrogenase.	1.3.1.28	0	2.02106e-05	2.31311e-06	3.22953e-06	4.13228e-05	5.2276e-05	1.86796e-06		2,3-dihydro-2,3-dihydroxybenzoate dehydrogenase.	1.3.1.28	3.37691e-06	2.95846e-05	1.76954e-05	1.40442e-05
Protochlorophyllide reductase.	1.3.1.33	0	5.01491e-05	7.21429e-08	0	5.9545e-08	5.01868e-07	0		Protochlorophyllide reductase.	1.3.1.33	0	5.63716e-07	2.69073e-08	6.55796e-05
2,4-dienoyl-CoA reductase ((2E)-enoyl-CoA-producing).	1.3.1.34	0.000208653	8.28114e-05	3.44363e-06	1.91379e-05	6.68826e-05	0.000132155	6.15369e-06		2,4-dienoyl-CoA reductase ((2E)-enoyl-CoA-producing).	1.3.1.34	0.000212998	0.000306542	1.83076e-05	0.000210606
12-oxophytodienoate reductase.	1.3.1.42	0	0	0	0	8.25361e-07	4.90949e-06	0		12-oxophytodienoate reductase.	1.3.1.42	0	4.73234e-06	2.46266e-07	0
Arogenate dehydrogenase.	1.3.1.43	4.27533e-07	5.17483e-08	0	5.97508e-08	9.46997e-06	2.34993e-06	0		Arogenate dehydrogenase.	1.3.1.43	0	1.72683e-06	1.94894e-06	0
Precorrin-6A reductase.	1.3.1.54	1.12359e-05	4.79099e-05	0.000539489	0.000424459	0.000211543	0.000234157	0.0005043		Precorrin-6A reductase.	1.3.1.54	3.37691e-06	0.000219096	0.000389399	0.000102897
Cis-2,3-dihydrobiphenyl-2,3-diol dehydrogenase.	1.3.1.56	0	0	0	0	0	0	0		Cis-2,3-dihydrobiphenyl-2,3-diol dehydrogenase.	1.3.1.56	0	0	0	0
Fumarate reductase (NADH).	1.3.1.6	2.72035e-07	4.33179e-06	3.18459e-05	2.90396e-05	3.0943e-05	2.05397e-05	2.64903e-05		Fumarate reductase (NADH).	1.3.1.6	0	2.5391e-05	2.26238e-05	2.38816e-05
Pimeloyl-CoA dehydrogenase.	1.3.1.62	2.53237e-05	8.59468e-06	1.53337e-06	2.48021e-05	3.03393e-05	2.58801e-05	4.46275e-06		Pimeloyl-CoA dehydrogenase.	1.3.1.62	1.93062e-05	6.96933e-05	7.08642e-06	4.22563e-05
Delta(24(24(1)))-sterol reductase.	1.3.1.71	0	0	0	0	0	0	0		Delta(24(24(1)))-sterol reductase.	1.3.1.71	0	0	0	0
2-alkenal reductase (NAD(P)(+)).	1.3.1.74	0	0	0	0	0	0	0		2-alkenal reductase (NAD(P)(+)).	1.3.1.74	0	0	0	0
3,8-divinyl protochlorophyllide a 8-vinyl-reductase (NADPH).	1.3.1.75	0	0	0	0	0	0	0		3,8-divinyl protochlorophyllide a 8-vinyl-reductase (NADPH).	1.3.1.75	0	0	0	0
Precorrin-2 dehydrogenase.	1.3.1.76	0	9.46788e-06	1.29373e-07	0	1.56211e-07	9.52127e-07	1.08998e-07		Precorrin-2 dehydrogenase.	1.3.1.76	3.37691e-06	1.92992e-06	1.20004e-06	0
Acrylyl-CoA reductase (NADPH).	1.3.1.84	5.00588e-08	4.47261e-06	6.32354e-08	2.61265e-07	0	4.79238e-07	0		Acrylyl-CoA reductase (NADPH).	1.3.1.84	1.12564e-06	1.28654e-06	5.67187e-07	4.23574e-08
Crotonyl-CoA carboxylase/reductase.	1.3.1.85	0	2.66875e-07	7.40931e-08	8.49804e-07	2.4174e-05	2.18269e-06	0		Crotonyl-CoA carboxylase/reductase.	1.3.1.85	0	5.99651e-06	4.48191e-06	1.24202e-06
3-(cis-5,6-dihydroxycyclohexa-1,3-dien-1-yl)propanoate dehydrogenase.	1.3.1.87	0	2.24122e-06	6.32354e-08	0	0	1.25465e-07	0		3-(cis-5,6-dihydroxycyclohexa-1,3-dien-1-yl)propanoate dehydrogenase.	1.3.1.87	0	1.30693e-07	4.35485e-07	0
Enoyl-[acyl-carrier-protein] reductase (NADH).	1.3.1.9	2.85403e-05	7.36198e-05	0.000248475	0.00027437	0.000165098	0.000157934	0.00014521		Enoyl-[acyl-carrier-protein] reductase (NADH).	1.3.1.9	2.89538e-05	0.000164505	0.00020372	0.000101983
tRNA-dihydrouridine(20) synthase (NAD(P)(+)).	1.3.1.91	0.00024762	9.36247e-05	0.000391677	0.000411123	0.000248422	0.000221094	0.000286953		tRNA-dihydrouridine(20) synthase (NAD(P)(+)).	1.3.1.91	0.000247885	0.000335725	0.000323623	0.000138802
Acryloyl-CoA reductase (NADH).	1.3.1.95	0.00159121	0.00169778	5.06931e-06	6.30061e-05	0.00015478	0.000154898	5.89911e-06		Acryloyl-CoA reductase (NADH).	1.3.1.95	0.00174363	0.00032479	0.000169109	0.00142788
UDP-N-acetylmuramate dehydrogenase.	1.3.1.98	0.00226471	0.001895	0.00193005	0.00185789	0.00182015	0.00190834	0.00188843		UDP-N-acetylmuramate dehydrogenase.	1.3.1.98	0.0022685	0.00169227	0.00192607	0.00174163
Pyrroloquinoline-quinone synthase.	1.3.3.11	2.61825e-06	2.01132e-05	7.86734e-07	1.05746e-05	3.10098e-05	2.87098e-05	4.93992e-07		Pyrroloquinoline-quinone synthase.	1.3.3.11	4.83092e-06	8.6851e-05	7.28595e-06	5.84605e-05
Coproporphyrinogen oxidase.	1.3.3.3	8.8706e-05	9.79214e-05	0.000137886	0.000171857	0.000154666	0.000130451	8.46963e-05		Coproporphyrinogen oxidase.	1.3.3.3	0.000146272	0.000212891	0.000137637	0.000138088
Protoporphyrinogen oxidase.	1.3.3.4	0.00186262	0.00192605	0.00257757	0.00205891	0.00150281	0.000980095	0.00244172		Protoporphyrinogen oxidase.	1.3.3.4	0.00186065	0.00110756	0.00202853	0.00195258
Bilirubin oxidase.	1.3.3.5	0	0	0	0	0	0	0		Bilirubin oxidase.	1.3.3.5	0	0	0	0
Acyl-CoA oxidase.	1.3.3.6	0	0	3.79894e-06	8.36093e-06	1.53961e-05	1.01737e-05	7.91325e-06		Acyl-CoA oxidase.	1.3.3.6	0	1.25908e-05	4.78664e-06	9.58268e-06
Succinate dehydrogenase (quinone).	1.3.5.1	0.00264633	0.00246796	0.00345261	0.00318931	0.00218376	0.0014748	0.00296269		Succinate dehydrogenase (quinone).	1.3.5.1	0.00252983	0.00214355	0.00271997	0.00333191
Dihydroorotate dehydrogenase (quinone).	1.3.5.2	0.00179016	0.00160138	0.00051387	0.000533058	0.000928276	0.000605028	0.000392145		Dihydroorotate dehydrogenase (quinone).	1.3.5.2	0.0018015	0.000724265	0.000668973	0.00117351
Protoporphyrinogen IX dehydrogenase (quinone).	1.3.5.3	1.01608e-05	1.83542e-05	4.62622e-05	7.05192e-05	4.78103e-05	2.53025e-05	2.60056e-05		Protoporphyrinogen IX dehydrogenase (quinone).	1.3.5.3	1.27539e-05	4.23114e-05	4.69064e-05	3.9797e-06
Fumarate reductase (quinol).	1.3.5.4	1.98506e-05	0.000145528	0.000223901	0.000295625	0.000241862	0.000142957	0.000150029		Fumarate reductase (quinol).	1.3.5.4	6.42803e-06	0.000217527	0.00022092	0.000102271
15-cis-phytoene desaturase.	1.3.5.5	5.00588e-08	1.54368e-05	0	0	0	0	0		15-cis-phytoene desaturase.	1.3.5.5	0	0	0	2.02289e-05
9,9'-di-cis-zeta-carotene desaturase.	1.3.5.6	0	3.96212e-05	4.50393e-07	5.63313e-05	3.91949e-05	4.12827e-05	4.54505e-05		9,9'-di-cis-zeta-carotene desaturase.	1.3.5.6	0	5.18015e-05	6.27304e-06	0.000155673
6-hydroxynicotinate reductase.	1.3.7.1	0	0	0	0	0	0	0		6-hydroxynicotinate reductase.	1.3.7.1	0	0	0	0
Chlorophyllide a reductase.	1.3.7.15	1.25762e-06	9.61008e-07	0	1.37505e-05	4.31578e-05	5.53441e-06	3.30172e-07		Chlorophyllide a reductase.	1.3.7.15	3.28375e-07	6.55441e-06	7.79209e-06	2.02571e-05
15,16-dihydrobiliverdin:ferredoxin oxidoreductase.	1.3.7.2	0	0	0	0	0	0	0		15,16-dihydrobiliverdin:ferredoxin oxidoreductase.	1.3.7.2	0	0	0	0
Phycoerythrobilin:ferredoxin oxidoreductase.	1.3.7.3	0	0	0	0	0	0	0		Phycoerythrobilin:ferredoxin oxidoreductase.	1.3.7.3	0	0	0	0
Phycocyanobilin:ferredoxin oxidoreductase.	1.3.7.5	0	0	0	0	0	0	0		Phycocyanobilin:ferredoxin oxidoreductase.	1.3.7.5	0	0	0	0
Ferredoxin:protochlorophyllide reductase (ATP-dependent).	1.3.7.7	6.86236e-07	2.76325e-07	1.2318e-06	1.75322e-07	2.38907e-05	3.10853e-06	3.56157e-07		Ferredoxin:protochlorophyllide reductase (ATP-dependent).	1.3.7.7	0	3.52213e-06	4.77892e-06	5.08323e-07
Benzoyl-CoA reductase.	1.3.7.8	6.05069e-08	7.67331e-06	3.30064e-06	7.87171e-06	1.78098e-05	3.20402e-05	1.02101e-05		Benzoyl-CoA reductase.	1.3.7.8	1.12564e-06	2.55464e-05	8.33912e-06	1.4231e-05
Short-chain acyl-CoA dehydrogenase.	1.3.8.1	5.61588e-07	3.3306e-05	5.98276e-08	1.61788e-05	0.000115615	0.000102678	9.25891e-07		Short-chain acyl-CoA dehydrogenase.	1.3.8.1	0	0.00028326	1.1106e-05	0.000256007
Crotonobetainyl-CoA reductase.	1.3.8.13	1.98468e-05	4.77547e-05	1.51155e-05	2.62217e-05	5.77329e-05	5.77617e-05	4.9255e-05		Crotonobetainyl-CoA reductase.	1.3.8.13	3.37691e-06	2.53924e-05	4.37577e-05	1.69486e-05
Isovaleryl-CoA dehydrogenase.	1.3.8.4	2.25381e-05	4.77798e-05	3.21511e-06	1.49438e-05	9.7971e-05	0.000140031	2.87079e-06		Isovaleryl-CoA dehydrogenase.	1.3.8.4	1.62336e-05	0.000229653	3.27233e-05	4.98487e-05
Medium-chain acyl-CoA dehydrogenase.	1.3.8.7	4.98932e-06	7.14973e-05	2.25069e-06	1.81678e-05	6.69785e-05	0.000201203	2.47029e-06		Medium-chain acyl-CoA dehydrogenase.	1.3.8.7	7.87945e-06	0.000244358	2.844e-05	5.54438e-05
Long-chain-acyl-CoA dehydrogenase.	1.3.8.8	8.54906e-08	4.08514e-06	7.03795e-08	1.15865e-05	8.01371e-07	1.10409e-05	0		Long-chain-acyl-CoA dehydrogenase.	1.3.8.8	0	1.24302e-05	7.17469e-07	1.67318e-05
Dihydroorotate oxidase (fumarate).	1.3.98.1	0.000212843	0.000273891	0.000735307	0.000803677	0.000731529	0.00114304	0.000742592		Dihydroorotate oxidase (fumarate).	1.3.98.1	0.000103222	0.000733094	0.000840742	0.000115712
Coproporphyrinogen dehydrogenase.	1.3.98.3	0.0001012	0.000203054	0.00116995	0.00128591	0.000588768	0.00063091	0.00114284		Coproporphyrinogen dehydrogenase.	1.3.98.3	7.90522e-05	0.000834499	0.000910904	0.000620571
3-oxosteroid 1-dehydrogenase.	1.3.99.4	0	7.99385e-07	3.26329e-08	2.35404e-07	8.6833e-07	9.06847e-06	6.94418e-07		3-oxosteroid 1-dehydrogenase.	1.3.99.4	0	9.51537e-06	2.96059e-07	8.24804e-07
3-oxo-5-alpha-steroid 4-dehydrogenase (acceptor).	1.3.99.5	0	0	0	0	0	0	0		3-oxo-5-alpha-steroid 4-dehydrogenase (acceptor).	1.3.99.5	0	0	0	0
Alanine dehydrogenase.	1.4.1.1	0.00191598	0.00274114	0.000407364	0.000474244	0.000780074	0.00102282	0.000369656		Alanine dehydrogenase.	1.4.1.1	0.00225433	0.000932264	0.00070857	0.00186383
L-erythro-3,5-diaminohexanoate dehydrogenase.	1.4.1.11	0	2.01021e-06	7.24314e-05	8.95647e-05	2.3059e-05	1.2525e-05	3.20589e-05		L-erythro-3,5-diaminohexanoate dehydrogenase.	1.4.1.11	0	3.09316e-05	4.93444e-05	1.58386e-05
2,4-diaminopentanoate dehydrogenase.	1.4.1.12	0	2.45138e-07	8.38646e-06	7.62813e-06	1.12787e-05	2.78172e-06	4.57958e-06		2,4-diaminopentanoate dehydrogenase.	1.4.1.12	0	6.83041e-06	6.23154e-06	6.23107e-06
Glutamate synthase (NADPH).	1.4.1.13	0.00672733	0.00674031	0.00379014	0.00288374	0.00169856	0.00221389	0.00404203		Glutamate synthase (NADPH).	1.4.1.13	0.00696255	0.00274146	0.00323198	0.00714764
Glutamate synthase (NADH).	1.4.1.14	2.73769e-05	1.27496e-06	1.56795e-06	2.39912e-06	6.89359e-07	5.93167e-06	1.7219e-06		Glutamate synthase (NADH).	1.4.1.14	2.86172e-05	8.04159e-06	1.1263e-06	0
Diaminopimelate dehydrogenase.	1.4.1.16	3.96752e-05	0.00010885	0.00213394	0.00158611	0.000491032	0.000477489	0.00195405		Diaminopimelate dehydrogenase.	1.4.1.16	2.88277e-05	0.000554493	0.00138446	0.000407221
Tryptophan dehydrogenase.	1.4.1.19	0	0	0	0	0	2.58992e-07	0		Tryptophan dehydrogenase.	1.4.1.19	0	2.69784e-07	0	0
Glutamate dehydrogenase.	1.4.1.2	0.00119206	0.00101312	0.000142129	0.000206433	0.000508053	0.000337994	0.000131867		Glutamate dehydrogenase.	1.4.1.2	0.00121542	0.000463793	0.00026114	0.000870587
Aspartate dehydrogenase.	1.4.1.21	0.000100455	2.01457e-05	6.0114e-06	1.2541e-05	2.08959e-05	4.76947e-05	3.45234e-06		Aspartate dehydrogenase.	1.4.1.21	9.97359e-05	2.49727e-05	2.12682e-05	1.71747e-05
3-dehydroquinate synthase II.	1.4.1.24	1.50176e-07	0	0	0	1.46875e-07	0	0		3-dehydroquinate synthase II.	1.4.1.24	0	0	2.61994e-08	1.27072e-07
L-arginine dehydrogenase.	1.4.1.25	0	4.96639e-06	0	2.23856e-06	2.63419e-05	9.86712e-06	0		L-arginine dehydrogenase.	1.4.1.25	0	7.23505e-05	0	2.33801e-05
Glutamate dehydrogenase (NAD(P)(+)).	1.4.1.3	1.18688e-05	1.56736e-05	1.79388e-06	9.60136e-06	1.71594e-05	3.26043e-05	3.92048e-06		Glutamate dehydrogenase (NAD(P)(+)).	1.4.1.3	1.61308e-05	2.00077e-05	1.06801e-05	1.2338e-05
Glutamate dehydrogenase (NADP(+)).	1.4.1.4	0.000800065	0.00079432	0.00387665	0.00358654	0.00231823	0.00267208	0.00352152		Glutamate dehydrogenase (NADP(+)).	1.4.1.4	0.000593631	0.00207137	0.00327238	0.00109586
Valine dehydrogenase (NADP(+)).	1.4.1.8	0	0	0	0	0	0	0		Valine dehydrogenase (NADP(+)).	1.4.1.8	0	0	0	0
Leucine dehydrogenase.	1.4.1.9	0	2.73925e-05	0	3.78559e-07	7.50534e-06	1.11264e-05	0		Leucine dehydrogenase.	1.4.1.9	0	5.74608e-06	3.02192e-06	3.51868e-05
L-aspartate oxidase.	1.4.3.16	0.000184222	0.000220522	0.00153093	0.00142685	0.000377709	0.000430363	0.00132289		L-aspartate oxidase.	1.4.3.16	0.000178547	0.000571419	0.00106156	0.00067999
Glycine oxidase.	1.4.3.19	0.00157403	0.000206294	6.23306e-05	9.52851e-05	0.000833061	0.000253441	7.89487e-05		Glycine oxidase.	1.4.3.19	0.00122899	0.000329117	0.000264635	0.000258131
L-amino-acid oxidase.	1.4.3.2	0	0	0	0	0	0	0		L-amino-acid oxidase.	1.4.3.2	0	0	0	0
L-lysine 6-oxidase.	1.4.3.20	0	0	0	0	2.40405e-06	0	0		L-lysine 6-oxidase.	1.4.3.20	0	0	4.2883e-07	0
Primary-amine oxidase.	1.4.3.21	1.37495e-05	3.12613e-05	2.25842e-07	5.47398e-06	3.76982e-06	0.000113942	0		Primary-amine oxidase.	1.4.3.21	1.12564e-05	2.32397e-05	3.09294e-05	1.2947e-05
Monoamine oxidase.	1.4.3.4	0	0	0	8.594e-06	1.07024e-05	7.98535e-06	0		Monoamine oxidase.	1.4.3.4	0	8.4634e-07	3.84768e-06	1.25605e-05
Pyridoxal 5'-phosphate synthase.	1.4.3.5	1.99609e-05	5.16802e-05	0.000176198	0.000251577	0.000243784	0.000183969	0.000115143		Pyridoxal 5'-phosphate synthase.	1.4.3.5	9.63374e-06	0.000234208	0.000188732	0.000112681
Glycine dehydrogenase (aminomethyl-transferring).	1.4.4.2	0.00478482	0.00462466	0.00222168	0.00232821	0.0033865	0.00160834	0.00199539		Glycine dehydrogenase (aminomethyl-transferring).	1.4.4.2	0.00522406	0.00251248	0.00230769	0.00459906
D-amino acid dehydrogenase (quinone).	1.4.5.1	1.24893e-06	1.35514e-05	1.46071e-05	2.5218e-05	8.41652e-06	1.61604e-05	1.53215e-05		D-amino acid dehydrogenase (quinone).	1.4.5.1	0	2.41617e-05	1.46231e-05	1.13598e-05
Glutamate synthase (ferredoxin).	1.4.7.1	0.00036896	0.000152205	2.47355e-05	4.22062e-05	8.69599e-05	9.2188e-05	1.39406e-05		Glutamate synthase (ferredoxin).	1.4.7.1	0.000362782	0.000275304	4.603e-05	0.000285921
Methylamine dehydrogenase (amicyanin).	1.4.9.1	0	0	0	2.76972e-07	1.31646e-06	1.69646e-06	0		Methylamine dehydrogenase (amicyanin).	1.4.9.1	0	1.46776e-05	1.08156e-07	1.07749e-05
Aralkylamine dehydrogenase (azurin).	1.4.9.2	0	0	0	0	0	0	0		Aralkylamine dehydrogenase (azurin).	1.4.9.2	0	0	0	0
Glycine dehydrogenase (cyanide-forming).	1.4.99.5	0	2.63945e-05	0	1.7311e-06	5.65427e-05	1.44877e-05	0		Glycine dehydrogenase (cyanide-forming).	1.4.99.5	0	0.000136133	2.61994e-08	9.56313e-05
D-arginine dehydrogenase.	1.4.99.6	3.49696e-05	4.58847e-05	2.4065e-06	1.22171e-05	8.36758e-05	7.99933e-05	2.78886e-06		D-arginine dehydrogenase.	1.4.99.6	3.64269e-05	0.000323068	1.04309e-05	0.000112509
Saccharopine dehydrogenase (NADP(+), L-glutamate-forming).	1.5.1.10	0	0	0	0	0	0	0		Saccharopine dehydrogenase (NADP(+), L-glutamate-forming).	1.5.1.10	0	0	0	0
Pyrroline-5-carboxylate reductase.	1.5.1.2	0.00136034	0.00121259	0.000772079	0.000813949	0.000854641	0.00103684	0.000854214		Pyrroline-5-carboxylate reductase.	1.5.1.2	0.00132146	0.000953422	0.000884394	0.00098125
Methylenetetrahydrofolate reductase (NAD(P)H).	1.5.1.20	0.0031913	0.00269385	0.00105682	0.00116601	0.00105288	0.00130896	0.00103858		Methylenetetrahydrofolate reductase (NAD(P)H).	1.5.1.20	0.00312079	0.00130361	0.00122935	0.00237567
N(5)-(carboxyethyl)ornithine synthase.	1.5.1.24	0	0	0	0	7.07615e-07	3.20289e-07	0		N(5)-(carboxyethyl)ornithine synthase.	1.5.1.24	0	6.78525e-07	2.12788e-07	0
Dihydrofolate reductase.	1.5.1.3	0.000714342	0.000672408	1.84933e-06	1.65762e-05	5.84901e-05	8.8203e-05	1.21766e-05		Dihydrofolate reductase.	1.5.1.3	0.000795339	0.000147039	5.10824e-05	0.000578282
Flavin reductase (NADPH).	1.5.1.30	0	4.96581e-06	0	1.26336e-07	5.15272e-08	1.27666e-06	0		Flavin reductase (NADPH).	1.5.1.30	0	2.06061e-06	7.58175e-07	0
Pteridine reductase.	1.5.1.33	1.53397e-05	6.03019e-06	4.59877e-06	7.58117e-06	1.10524e-05	2.92349e-06	1.97398e-07		Pteridine reductase.	1.5.1.33	1.60701e-05	7.70014e-06	5.16366e-06	2.24643e-05
6,7-dihydropteridine reductase.	1.5.1.34	7.96512e-05	0.000136753	6.35036e-05	8.68651e-05	3.14208e-05	4.51353e-05	5.07656e-05		6,7-dihydropteridine reductase.	1.5.1.34	0.000148452	5.13035e-05	6.66896e-05	3.91899e-05
Flavin reductase (NADH).	1.5.1.36	0	1.32738e-06	0	1.46348e-06	4.71958e-06	4.42725e-05	6.0597e-06		Flavin reductase (NADH).	1.5.1.36	0	4.83229e-05	9.80717e-07	3.0099e-06
FAD reductase (NADH).	1.5.1.37	0	0	0	0	0	0	0		FAD reductase (NADH).	1.5.1.37	0	0	0	0
FMN reductase (NADPH).	1.5.1.38	0.000598523	0.00106171	0.00011128	0.000162585	0.000131551	0.000224163	6.66511e-05		FMN reductase (NADPH).	1.5.1.38	0.000730785	0.000362051	0.000160248	0.000873139
FMN reductase (NAD(P)H).	1.5.1.39	0.000107412	4.33543e-05	8.98013e-06	2.5708e-05	9.57371e-05	3.87098e-05	2.02316e-05		FMN reductase (NAD(P)H).	1.5.1.39	0.000102853	5.49056e-05	2.53069e-05	5.44414e-05
Riboflavin reductase (NAD(P)H).	1.5.1.41	1.60624e-07	6.19369e-06	6.20576e-08	1.95358e-07	1.47186e-06	1.16401e-05	2.34033e-07		Riboflavin reductase (NAD(P)H).	1.5.1.41	0	2.19751e-06	4.06989e-06	8.47148e-08
Methylenetetrahydrofolate dehydrogenase (NADP(+)).	1.5.1.5	0.000333294	0.000370937	0.00110254	0.00113711	0.000811086	0.00100977	0.00108436		Methylenetetrahydrofolate dehydrogenase (NADP(+)).	1.5.1.5	0.000285219	0.000907055	0.000985796	0.000559622
Dihydromonapterin reductase.	1.5.1.50	5.00588e-08	1.31218e-05	0	1.344e-06	1.89477e-05	2.30424e-05	2.13401e-07		Dihydromonapterin reductase.	1.5.1.50	1.12564e-06	5.65107e-05	4.5946e-06	4.56684e-05
N-((2S)-2-amino-2-carboxyethyl)-L-glutamate dehydrogenase.	1.5.1.51	3.61056e-06	0.000586926	2.61363e-07	5.12406e-06	1.62304e-05	1.62101e-05	9.28803e-07		N-((2S)-2-amino-2-carboxyethyl)-L-glutamate dehydrogenase.	1.5.1.51	0.000115083	7.13956e-05	2.1441e-05	0.00051395
Formyltetrahydrofolate dehydrogenase.	1.5.1.6	0	0	0	0	5.03246e-07	0	0		Formyltetrahydrofolate dehydrogenase.	1.5.1.6	0	0	8.97681e-08	0
Saccharopine dehydrogenase (NAD(+), L-lysine-forming).	1.5.1.7	6.05831e-06	2.45046e-05	0.000147036	0.000266132	0.000141365	0.000152461	0.000200765		Saccharopine dehydrogenase (NAD(+), L-lysine-forming).	1.5.1.7	2.57965e-06	0.000177517	0.000126448	0.000264345
Saccharopine dehydrogenase (NADP(+), L-lysine-forming).	1.5.1.8	0	0	0	0	0	0	0		Saccharopine dehydrogenase (NADP(+), L-lysine-forming).	1.5.1.8	0	0	0	0
Saccharopine dehydrogenase (NAD(+), L-glutamate-forming).	1.5.1.9	0	0	0	0	0	0	0		Saccharopine dehydrogenase (NAD(+), L-glutamate-forming).	1.5.1.9	0	0	0	0
Sarcosine oxidase.	1.5.3.1	0	9.52794e-07	3.71692e-07	2.15469e-06	5.30279e-05	1.78486e-05	3.46242e-07		Sarcosine oxidase.	1.5.3.1	0	2.06654e-05	9.71117e-06	0
N-methyl-L-amino-acid oxidase.	1.5.3.2	4.46111e-05	1.79506e-05	1.342e-07	2.44247e-06	9.62503e-06	3.91727e-05	4.73988e-07		N-methyl-L-amino-acid oxidase.	1.5.3.2	4.61681e-05	2.78324e-06	1.37707e-05	1.26123e-05
Electron-transferring-flavoprotein dehydrogenase.	1.5.5.1	2.59092e-06	1.55814e-05	2.97374e-05	4.85938e-05	5.18595e-05	6.01252e-05	3.95675e-05		Electron-transferring-flavoprotein dehydrogenase.	1.5.5.1	1.12564e-06	6.5895e-05	3.53767e-05	4.05897e-05
Proline dehydrogenase.	1.5.5.2	0.000433194	0.000137947	0.000640354	0.00082397	0.000592278	0.000461396	0.000380898		Proline dehydrogenase.	1.5.5.2	0.00045113	0.000652674	0.000592498	0.00041743
5,10-methylenetetrahydromethanopterin reductase.	1.5.98.2	0	0	0	0	0	0	0		5,10-methylenetetrahydromethanopterin reductase.	1.5.98.2	0	0	0	0
Dihydromethanopterin reductase (acceptor).	1.5.99.15	0	0	0	0	0	0	0		Dihydromethanopterin reductase (acceptor).	1.5.99.15	0	0	0	0
Nicotine dehydrogenase.	1.5.99.4	0	0	0	0	0	0	0		Nicotine dehydrogenase.	1.5.99.4	0	0	0	0
NAD(P)(+) transhydrogenase (Re/Si-specific).	1.6.1.2	0.000167866	0.000118541	0.000178624	0.000254926	0.000262456	0.000259596	0.000135001		NAD(P)(+) transhydrogenase (Re/Si-specific).	1.6.1.2	0.000157835	0.000329945	0.000218536	0.000204235
NADPH--hemoprotein reductase.	1.6.2.4	0	0	0	0	0	0	0		NADPH--hemoprotein reductase.	1.6.2.4	0	0	0	0
NADPH dehydrogenase (quinone).	1.6.5.10	1.82423e-06	2.37045e-05	4.10006e-05	6.00415e-05	9.34116e-05	6.41297e-05	4.89676e-05		NADPH dehydrogenase (quinone).	1.6.5.10	2.25127e-06	9.67386e-05	4.64784e-05	4.67904e-05
NAD(P)H dehydrogenase (quinone).	1.6.5.2	0.000105641	3.25724e-05	0.0001229	0.000154155	0.000104308	0.000110467	6.9254e-05		NAD(P)H dehydrogenase (quinone).	1.6.5.2	0.000112629	0.000134025	0.000117325	0.00010706
NADPH:quinone reductase.	1.6.5.5	5.57591e-05	3.41722e-05	6.46983e-06	2.77974e-05	0.000116157	0.000152214	6.11007e-06		NADPH:quinone reductase.	1.6.5.5	4.35203e-05	0.000195231	4.22317e-05	0.000105994
NADH:ubiquinone reductase (non-electrogenic).	1.6.5.9	1.26038e-07	1.69383e-05	1.45395e-06	2.32182e-06	9.28606e-06	2.67975e-05	2.58722e-06		NADH:ubiquinone reductase (non-electrogenic).	1.6.5.9	1.12564e-06	1.38766e-05	9.4477e-06	2.12078e-06
NADPH dehydrogenase.	1.6.99.1	4.63179e-06	6.03193e-05	4.46622e-06	3.5105e-05	4.48665e-05	9.62378e-05	5.73856e-06		NADPH dehydrogenase.	1.6.99.1	0	0.000148653	1.28069e-05	0.00010007
PreQ(1) synthase.	1.7.1.13	0.00113043	0.000900375	0.00151258	0.0013232	0.000587651	0.00075023	0.00134999		PreQ(1) synthase.	1.7.1.13	0.00116307	0.000772142	0.00119496	0.000806644
Nitrite reductase (NADH).	1.7.1.15	0.000251398	0.000199541	2.56925e-05	6.94606e-05	0.000486435	0.000326424	6.38383e-05		Nitrite reductase (NADH).	1.7.1.15	0.000370969	0.00027309	0.000171318	0.000128021
FMN-dependent NADH-azoreductase.	1.7.1.17	2.73164e-05	1.69973e-05	1.55154e-07	1.91098e-06	4.4332e-05	3.19637e-05	0		FMN-dependent NADH-azoreductase.	1.7.1.17	3.08684e-05	0.000137476	2.27036e-06	3.58345e-05
Nitrate reductase (NAD(P)H).	1.7.1.2	1.02316e-06	5.38078e-06	7.53852e-07	7.39755e-06	1.63991e-05	1.70633e-05	0		Nitrate reductase (NAD(P)H).	1.7.1.2	0	1.81666e-05	4.99758e-06	5.24475e-06
Nitrate reductase (NADPH).	1.7.1.3	2.53641e-06	9.07995e-07	0	0	4.08873e-07	3.78261e-07	0		Nitrate reductase (NADPH).	1.7.1.3	2.60475e-06	1.03718e-06	7.29341e-08	4.23574e-08
Nitrite reductase (NAD(P)H).	1.7.1.4	0.00250682	0.00369648	2.48444e-06	4.3452e-05	0.000135318	0.000185838	8.72429e-06		Nitrite reductase (NAD(P)H).	1.7.1.4	0.00310636	0.000582064	0.000217012	0.00293971
GMP reductase.	1.7.1.7	0.00158573	0.00164776	0.00120796	0.00119147	0.00115748	0.00184364	0.00142111		GMP reductase.	1.7.1.7	0.00148051	0.0014161	0.00141348	0.00105427
Nitrite reductase (NO-forming).	1.7.2.1	3.79008e-05	7.83041e-05	0.000288074	0.000369276	0.000256756	0.000170944	0.000186465		Nitrite reductase (NO-forming).	1.7.2.1	3.43915e-05	0.000380089	0.000244217	0.000138032
Nitrite reductase (cytochrome; ammonia-forming).	1.7.2.2	0.000174548	0.000214644	0.00270426	0.00225129	0.000849417	0.000548821	0.00227386		Nitrite reductase (cytochrome; ammonia-forming).	1.7.2.2	0.00015906	0.000886681	0.00179489	0.000572428
Trimethylamine-N-oxide reductase.	1.7.2.3	4.80379e-05	7.24287e-05	0.000157797	0.000182355	0.000117042	4.96168e-05	0.000100648		Trimethylamine-N-oxide reductase.	1.7.2.3	3.91695e-05	0.000103717	0.000135972	6.52942e-05
Nitrous-oxide reductase.	1.7.2.4	4.01874e-05	0.000107178	0.00138048	0.00100497	0.000400763	0.000278222	0.00153291		Nitrous-oxide reductase.	1.7.2.4	1.61147e-05	0.00058195	0.000927297	0.000429098
Nitric-oxide reductase (cytochrome c).	1.7.2.5	0	0	0	0	2.16318e-07	3.64679e-06	0		Nitric-oxide reductase (cytochrome c).	1.7.2.5	0	3.79874e-06	3.85865e-08	0
Factor independent urate hydroxylase.	1.7.3.3	0	0	0	0	0	0	0		Factor independent urate hydroxylase.	1.7.3.3	0	0	0	0
Nitrate reductase (quinone).	1.7.5.1	0.00267294	0.00295255	0.00103416	0.00108724	0.00183443	0.00144605	0.00135863		Nitrate reductase (quinone).	1.7.5.1	0.00286999	0.0017073	0.00130794	0.00272589
Ferredoxin--nitrite reductase.	1.7.7.1	3.00373e-07	0.000114118	3.35979e-08	5.87012e-08	5.81346e-07	9.34952e-06	0		Ferredoxin--nitrite reductase.	1.7.7.1	0	2.32997e-06	2.05709e-06	0.00014944
Ferredoxin--nitrate reductase.	1.7.7.2	0	0	0	0	5.51228e-07	9.40273e-07	0		Ferredoxin--nitrate reductase.	1.7.7.2	0	4.90799e-06	9.3879e-09	0
Hydroxylamine reductase.	1.7.99.1	6.88952e-05	0.000279009	0.00384726	0.00269204	0.000825807	0.000986456	0.00315081		Hydroxylamine reductase.	1.7.99.1	4.18922e-05	0.00088895	0.00249086	0.000631103
CoA-disulfide reductase.	1.8.1.14	0.00365973	0.00418905	0.000189497	0.000239573	0.000283875	0.000388832	0.000143474		CoA-disulfide reductase.	1.8.1.14	0.00471072	0.000648384	0.000398669	0.00299127
Mycothione reductase.	1.8.1.15	0.000224889	0.000137252	7.11921e-05	0.000114927	0.00101009	0.000389937	0.000141538		Mycothione reductase.	1.8.1.15	0.000222267	0.000339418	0.000287246	4.58768e-05
Assimilatory sulfite reductase (NADPH).	1.8.1.2	0.00503348	0.00281959	0.000543999	0.00072668	0.000500113	0.000346456	0.000334501		Assimilatory sulfite reductase (NADPH).	1.8.1.2	0.00487344	0.000668021	0.000714918	0.00224578
4,4'-dithiodibutanoate disulfide reductase.	1.8.1.20	0	9.07995e-07	0	2.35404e-07	0	9.10442e-07	0		4,4'-dithiodibutanoate disulfide reductase.	1.8.1.20	0	1.59154e-06	0	3.44052e-07
Dihydrolipoyl dehydrogenase.	1.8.1.4	0.00700428	0.00431323	0.0019435	0.00256923	0.0034824	0.00338512	0.00205609		Dihydrolipoyl dehydrogenase.	1.8.1.4	0.0066911	0.00311826	0.00276374	0.00389033
2-oxopropyl-CoM reductase (carboxylating).	1.8.1.5	0	0	0	0	0	0	0		2-oxopropyl-CoM reductase (carboxylating).	1.8.1.5	0	0	0	0
Glutathione-disulfide reductase.	1.8.1.7	0.000717182	0.000876112	0.000726446	0.000917455	0.00119349	0.00168265	0.0007876		Glutathione-disulfide reductase.	1.8.1.7	0.000623525	0.00131695	0.00103802	0.000743143
Protein-disulfide reductase.	1.8.1.8	0.000387017	0.000237398	0.000476666	0.000537137	0.000368941	0.00030893	0.000292475		Protein-disulfide reductase.	1.8.1.8	0.000503116	0.000607011	0.000408473	0.000265622
Thioredoxin-disulfide reductase.	1.8.1.9	0.00169375	0.00197815	0.00175587	0.00190445	0.00231843	0.00207518	0.00175714		Thioredoxin-disulfide reductase.	1.8.1.9	0.00165842	0.00185558	0.00194711	0.00189425
Sulfite dehydrogenase (cytochrome).	1.8.2.1	1.69017e-06	1.87716e-06	2.17748e-07	1.84715e-07	2.74551e-05	1.03895e-06	0		Sulfite dehydrogenase (cytochrome).	1.8.2.1	0	1.45477e-05	5.29491e-06	0
Sulfide-cytochrome-c reductase (flavocytochrome c).	1.8.2.3	0	0	3.395e-08	5.25495e-08	6.601e-07	6.589e-07	0		Sulfide-cytochrome-c reductase (flavocytochrome c).	1.8.2.3	0	6.86354e-07	1.41204e-07	0
Thiosulfate reductase (cytochrome).	1.8.2.5	0	0	0	0	3.10691e-07	6.589e-07	0		Thiosulfate reductase (cytochrome).	1.8.2.5	0	6.86354e-07	5.54205e-08	0
Methanethiol oxidase.	1.8.3.4	0	0	0	0	0	0	0		Methanethiol oxidase.	1.8.3.4	0	0	0	0
Peptide-methionine (S)-S-oxide reductase.	1.8.4.11	0.00247852	0.002143	0.00017865	0.000256124	0.000571722	0.000492098	0.000224232		Peptide-methionine (S)-S-oxide reductase.	1.8.4.11	0.00255556	0.000683347	0.000431038	0.00159291
Peptide-methionine (R)-S-oxide reductase.	1.8.4.12	0.00115693	0.00122346	0.00257065	0.00247014	0.00248578	0.0028701	0.00247621		Peptide-methionine (R)-S-oxide reductase.	1.8.4.12	0.000891913	0.00218596	0.00261189	0.000930153
L-methionine (S)-S-oxide reductase.	1.8.4.13	1.26038e-07	2.82393e-05	1.66933e-07	2.51678e-07	3.40461e-06	2.56826e-05	0		L-methionine (S)-S-oxide reductase.	1.8.4.13	2.25127e-06	8.03546e-06	1.07758e-05	0
L-methionine (R)-S-oxide reductase.	1.8.4.14	1.71008e-07	1.57627e-05	1.68497e-07	1.05908e-05	1.4899e-05	3.88014e-05	7.25461e-06		L-methionine (R)-S-oxide reductase.	1.8.4.14	2.25127e-06	4.11925e-05	5.23846e-06	2.00945e-05
Protein-disulfide reductase (glutathione).	1.8.4.2	0	0	0	0	0	6.94576e-06	0		Protein-disulfide reductase (glutathione).	1.8.4.2	0	7.23517e-06	0	0
Phosphoadenylyl-sulfate reductase (thioredoxin).	1.8.4.8	0.0013004	0.000226958	0.000133442	0.000190686	0.000164308	0.000152676	8.52695e-05		Phosphoadenylyl-sulfate reductase (thioredoxin).	1.8.4.8	0.00108424	0.000173658	0.000176201	0.000382047
Respiratory dimethylsulfoxide reductase.	1.8.5.3	8.99652e-05	5.53511e-05	1.37008e-05	2.09407e-05	1.75185e-05	9.01266e-05	5.78682e-06		Respiratory dimethylsulfoxide reductase.	1.8.5.3	9.22552e-05	1.90455e-05	4.08474e-05	4.64688e-05
Bacterial sulfide:quinone reductase.	1.8.5.4	0	0	0	0	0	0	0		Bacterial sulfide:quinone reductase.	1.8.5.4	0	0	0	0
Sulfite dehydrogenase (quinone).	1.8.5.6	0	0	0	0	9.50275e-07	4.93871e-07	0		Sulfite dehydrogenase (quinone).	1.8.5.6	0	8.04409e-07	9.42758e-08	0
Glutathionyl-hydroquinone reductase.	1.8.5.7	7.07612e-07	1.13655e-05	9.71715e-08	5.53265e-08	1.17993e-05	3.10306e-05	0		Glutathionyl-hydroquinone reductase.	1.8.5.7	1.12564e-06	2.05525e-05	8.22134e-06	1.07749e-05
Assimilatory sulfite reductase (ferredoxin).	1.8.7.1	2.85726e-07	9.60164e-06	3.26203e-07	5.59822e-06	1.97264e-05	2.98855e-05	1.25808e-06		Assimilatory sulfite reductase (ferredoxin).	1.8.7.1	0	4.58602e-05	3.97634e-06	5.7874e-06
Ferredoxin:thioredoxin reductase.	1.8.7.2	0	1.73456e-05	2.12081e-07	1.17402e-07	0	0	0		Ferredoxin:thioredoxin reductase.	1.8.7.2	0	0	1.03215e-07	2.26827e-05
Dihydromethanophenazine:CoB--CoM heterodisulfide reductase.	1.8.98.1	0	0	0	1.22793e-06	8.64521e-07	7.14981e-06	4.03575e-06		Dihydromethanophenazine:CoB--CoM heterodisulfide reductase.	1.8.98.1	0	7.61838e-06	1.09934e-07	4.58865e-06
Adenylyl-sulfate reductase.	1.8.99.2	5.49357e-06	1.05275e-05	0.000383689	0.000234498	2.05576e-05	4.95156e-05	0.00036561		Adenylyl-sulfate reductase.	1.8.99.2	0	3.31418e-05	0.000237634	1.23267e-05
Nitrate reductase (cytochrome).	1.9.6.1	6.47914e-05	5.55242e-05	0.000113167	0.00013587	0.000129311	8.44292e-05	8.88208e-05		Nitrate reductase (cytochrome).	1.9.6.1	6.12592e-05	0.000238611	0.000100677	7.27777e-05
Photosystem I.	1.97.1.12	3.00993e-05	0.000625857	2.1653e-05	6.79522e-06	3.4721e-06	7.5171e-06	1.74187e-06		Photosystem I.	1.97.1.12	2.22e-05	4.92223e-05	4.82693e-06	0.000828162
Pyrogallol hydroxytransferase.	1.97.1.2	0	0	0	0	0	0	0		Pyrogallol hydroxytransferase.	1.97.1.2	0	0	0	0
[Formate-C-acetyltransferase]-activating enzyme.	1.97.1.4	0.00166792	0.00155161	0.00258382	0.00228704	0.00152639	0.00186322	0.00254886		[Formate-C-acetyltransferase]-activating enzyme.	1.97.1.4	0.00171366	0.00156308	0.00226375	0.0010425
Selenate reductase.	1.97.1.9	1.57967e-06	4.31051e-05	4.87223e-06	8.86034e-06	7.97553e-06	2.96925e-05	1.28329e-06		Selenate reductase.	1.97.1.9	5.62818e-06	1.22501e-05	1.7302e-05	3.19522e-06
Molybdopterin molybdotransferase.	2.10.1.1	0.000110239	0.000346057	8.99595e-05	0.000115455	9.13301e-05	0.000104384	5.7124e-05		Molybdopterin molybdotransferase.	2.10.1.1	0.000231026	9.65775e-05	0.000103695	0.000271548
Homocysteine S-methyltransferase.	2.1.1.10	9.20665e-05	0.000223179	0.000616522	0.000458396	0.000217964	0.000458446	0.000669924		Homocysteine S-methyltransferase.	2.1.1.10	9.06561e-05	0.000343274	0.000494875	0.000161659
Protein-S-isoprenylcysteine O-methyltransferase.	2.1.1.100	0	0	0	0	0	0	0		Protein-S-isoprenylcysteine O-methyltransferase.	2.1.1.100	0	0	0	0
Macrocin O-methyltransferase.	2.1.1.101	0	0	0	0	0	0	0		Macrocin O-methyltransferase.	2.1.1.101	0	0	0	0
Tryptophan 2-C-methyltransferase.	2.1.1.106	0	0	0	0	0	0	0		Tryptophan 2-C-methyltransferase.	2.1.1.106	0	0	0	0
Uroporphyrinogen-III C-methyltransferase.	2.1.1.107	0.00271561	0.00166072	0.000763527	0.00076044	0.00103819	0.000802681	0.000836859		Uroporphyrinogen-III C-methyltransferase.	2.1.1.107	0.00247644	0.00105392	0.000885689	0.00168951
Magnesium protoporphyrin IX methyltransferase.	2.1.1.11	0	1.0146e-05	4.15723e-08	5.87012e-08	7.56419e-06	9.56906e-07	0		Magnesium protoporphyrin IX methyltransferase.	2.1.1.11	0	9.96777e-07	1.42195e-06	1.2947e-05
Site-specific DNA-methyltransferase (cytosine-N(4)-specific).	2.1.1.113	1.08911e-06	2.92573e-07	9.0177e-06	9.49683e-06	3.33971e-05	1.28973e-05	6.48497e-06		Site-specific DNA-methyltransferase (cytosine-N(4)-specific).	2.1.1.113	0	1.28204e-05	1.22787e-05	3.51867e-06
Methionine synthase.	2.1.1.13	0.000568228	0.000515529	0.00142219	0.00132703	0.000791775	0.00092198	0.00125377		Methionine synthase.	2.1.1.13	0.000659083	0.00122694	0.00112034	0.00111132
Precorrin-2 C(20)-methyltransferase.	2.1.1.130	1.13661e-05	4.63302e-05	0.000605071	0.000443657	0.000132682	0.000197869	0.000602793		Precorrin-2 C(20)-methyltransferase.	2.1.1.130	2.25127e-06	0.000225219	0.000415318	0.000103508
Precorrin-3B C(17)-methyltransferase.	2.1.1.131	2.32475e-05	7.8461e-05	0.000632748	0.000666647	0.000381369	0.000330938	0.00075874		Precorrin-3B C(17)-methyltransferase.	2.1.1.131	7.71657e-06	0.000446197	0.000493746	0.00045606
Precorrin-6B C(5,15)-methyltransferase (decarboxylating).	2.1.1.132	5.36604e-07	1.21992e-06	2.75229e-05	4.63148e-05	6.79378e-05	4.25644e-05	4.90513e-05		Precorrin-6B C(5,15)-methyltransferase (decarboxylating).	2.1.1.132	0	7.87009e-05	3.58759e-05	0.000257122
Precorrin-4 C(11)-methyltransferase.	2.1.1.133	1.28898e-05	6.85166e-05	0.000726488	0.00062986	0.000410872	0.00032068	0.000688562		Precorrin-4 C(11)-methyltransferase.	2.1.1.133	5.95655e-06	0.000413381	0.000550688	0.000217238
Arsenite methyltransferase.	2.1.1.137	0	0	0	0	1.62533e-07	3.33899e-07	0		Arsenite methyltransferase.	2.1.1.137	0	4.59553e-07	0	0
5-methyltetrahydropteroyltriglutamate--homocysteine S-methyltransferase.	2.1.1.14	0.00496368	0.00526834	0.00337135	0.00357872	0.00586379	0.00517585	0.00368422		5-methyltetrahydropteroyltriglutamate--homocysteine S-methyltransferase.	2.1.1.14	0.00504346	0.00473295	0.00430053	0.0038639
Trans-aconitate 2-methyltransferase.	2.1.1.144	5.54871e-06	1.11752e-05	2.82016e-06	1.72021e-05	1.50702e-05	9.44158e-05	1.71844e-06		Trans-aconitate 2-methyltransferase.	2.1.1.144	0	7.98658e-05	1.59874e-05	4.84188e-05
Thymidylate synthase (FAD).	2.1.1.148	2.40536e-05	0.000121759	6.83857e-05	5.38389e-05	2.71056e-05	3.59296e-05	2.90043e-05		Thymidylate synthase (FAD).	2.1.1.148	3.42023e-05	9.16587e-06	5.63918e-05	0.000118784
Cobalt-factor II C(20)-methyltransferase.	2.1.1.151	1.66419e-06	8.59771e-06	1.8303e-05	2.91736e-05	5.07798e-05	4.85829e-05	1.60565e-05		Cobalt-factor II C(20)-methyltransferase.	2.1.1.151	1.12564e-06	4.72971e-05	2.56653e-05	2.53536e-05
Precorrin-6A synthase (deacetylating).	2.1.1.152	2.15329e-05	5.52803e-06	8.30081e-07	9.6097e-07	1.60125e-05	5.0688e-05	3.20673e-06		Precorrin-6A synthase (deacetylating).	2.1.1.152	2.67025e-05	5.94128e-06	1.605e-05	1.43798e-05
Demethylmenaquinone methyltransferase.	2.1.1.163	0.00117508	0.000917659	4.65018e-05	0.000132084	0.000682746	0.000340344	0.000128866		Demethylmenaquinone methyltransferase.	2.1.1.163	0.00118732	0.000361499	0.000257988	0.000753886
23S rRNA (uridine(2552)-2'-O)-methyltransferase.	2.1.1.166	1.21261e-05	4.05121e-05	0.000152376	0.000192712	0.000128855	7.16349e-05	9.62048e-05		23S rRNA (uridine(2552)-2'-O)-methyltransferase.	2.1.1.166	1.43075e-05	0.000158639	0.000129878	9.69501e-05
Phosphatidylethanolamine N-methyltransferase.	2.1.1.17	0	9.07995e-07	0	1.68462e-06	0	2.5996e-06	0		Phosphatidylethanolamine N-methyltransferase.	2.1.1.17	0	4.68473e-06	0	0
16S rRNA (guanine(527)-N(7))-methyltransferase.	2.1.1.170	0.000800281	0.00102689	0.000611555	0.000559997	0.000519531	0.000782487	0.000662623		16S rRNA (guanine(527)-N(7))-methyltransferase.	2.1.1.170	0.00079612	0.000727789	0.000656342	0.000831603
16S rRNA (guanine(966)-N(2))-methyltransferase.	2.1.1.171	0.00135317	0.000915899	0.000964918	0.00101899	0.00119331	0.00106626	0.000964611		16S rRNA (guanine(966)-N(2))-methyltransferase.	2.1.1.171	0.00142726	0.0009011	0.00105272	0.000791537
16S rRNA (guanine(1207)-N(2))-methyltransferase.	2.1.1.172	7.93883e-06	3.9278e-05	8.55044e-05	0.00010692	6.91607e-05	4.87006e-05	4.54932e-05		16S rRNA (guanine(1207)-N(2))-methyltransferase.	2.1.1.172	2.25127e-06	6.73748e-05	7.9656e-05	1.68333e-05
23S rRNA (guanine(2445)-N(2))-methyltransferase.	2.1.1.173	0	0	0	0	0	0	0		23S rRNA (guanine(2445)-N(2))-methyltransferase.	2.1.1.173	0	0	0	0
23S rRNA (guanine(1835)-N(2))-methyltransferase.	2.1.1.174	5.75374e-05	1.4804e-05	1.29937e-07	1.21949e-06	5.02619e-06	6.1443e-05	2.31473e-07		23S rRNA (guanine(1835)-N(2))-methyltransferase.	2.1.1.174	6.02773e-05	4.89353e-05	7.61235e-06	1.67852e-06
16S rRNA (cytosine(967)-C(5))-methyltransferase.	2.1.1.176	0.00207926	0.00173958	0.00145036	0.00157418	0.00137586	0.001889	0.00155957		16S rRNA (cytosine(967)-C(5))-methyltransferase.	2.1.1.176	0.00191393	0.00164676	0.00163212	0.00130883
23S rRNA (pseudouridine(1915)-N(3))-methyltransferase.	2.1.1.177	0.00109235	0.000995998	0.000788285	0.000782818	0.000724447	0.000982302	0.000851031		23S rRNA (pseudouridine(1915)-N(3))-methyltransferase.	2.1.1.177	0.00102194	0.000716075	0.000882802	0.000722845
16S rRNA (cytosine(1407)-C(5))-methyltransferase.	2.1.1.178	1.97412e-07	1.53212e-05	1.39107e-07	3.97442e-06	5.88734e-06	7.53749e-05	3.78252e-06		16S rRNA (cytosine(1407)-C(5))-methyltransferase.	2.1.1.178	2.25127e-06	5.77142e-05	9.4736e-06	2.71994e-05
23S rRNA (adenine(1618)-N(6))-methyltransferase.	2.1.1.181	1.43976e-06	2.71436e-05	2.20271e-07	1.08203e-06	2.86845e-05	3.14206e-05	7.13987e-07		23S rRNA (adenine(1618)-N(6))-methyltransferase.	2.1.1.181	1.30236e-06	9.26204e-05	6.90542e-06	7.02491e-05
16S rRNA (adenine(1518)-N(6)/adenine(1519)-N(6))-dimethyltransferase.	2.1.1.182	0.00194075	0.00173524	0.0022071	0.00212528	0.00224261	0.00198896	0.00213299		16S rRNA (adenine(1518)-N(6)/adenine(1519)-N(6))-dimethyltransferase.	2.1.1.182	0.00188686	0.00185929	0.00218191	0.00147104
23S rRNA (guanosine(2251)-2'-O)-methyltransferase.	2.1.1.185	5.73009e-05	4.31219e-05	9.9597e-05	0.000157182	0.00013259	0.000206132	9.65851e-05		23S rRNA (guanosine(2251)-2'-O)-methyltransferase.	2.1.1.185	5.43723e-05	0.000293543	9.79741e-05	8.18469e-05
23S rRNA (cytidine(2498)-2'-O)-methyltransferase.	2.1.1.186	2.2591e-05	4.65182e-05	8.60132e-05	0.000108398	0.000106104	8.54845e-05	4.82756e-05		23S rRNA (cytidine(2498)-2'-O)-methyltransferase.	2.1.1.186	2.1566e-05	0.000185527	8.3282e-05	0.000109488
23S rRNA (guanine(745)-N(1))-methyltransferase.	2.1.1.187	6.5531e-08	1.24672e-05	0	6.37839e-08	2.90724e-06	4.35324e-05	5.90278e-07		23S rRNA (guanine(745)-N(1))-methyltransferase.	2.1.1.187	0	3.31062e-05	6.01018e-06	3.82842e-07
23S rRNA (guanine(748)-N(1))-methyltransferase.	2.1.1.188	0	0	0	0	1.20104e-07	1.48206e-05	0		23S rRNA (guanine(748)-N(1))-methyltransferase.	2.1.1.188	0	1.5491e-05	7.71729e-09	0
23S rRNA (uracil(747)-C(5))-methyltransferase.	2.1.1.189	7.40362e-06	2.30826e-05	3.94996e-05	6.97119e-05	0.00011883	7.90697e-05	3.37986e-05		23S rRNA (uracil(747)-C(5))-methyltransferase.	2.1.1.189	1.12564e-06	8.08068e-05	5.59445e-05	2.93193e-05
23S rRNA (uracil(1939)-C(5))-methyltransferase.	2.1.1.190	0.00297347	0.00264858	0.00351713	0.00350297	0.00276684	0.00366123	0.00350262		23S rRNA (uracil(1939)-C(5))-methyltransferase.	2.1.1.190	0.00278702	0.00297449	0.00345176	0.00236572
23S rRNA (cytosine(1962)-C(5))-methyltransferase.	2.1.1.191	7.13745e-08	1.13385e-05	2.29447e-07	6.44573e-06	4.29353e-06	3.25885e-05	8.86664e-06		23S rRNA (cytosine(1962)-C(5))-methyltransferase.	2.1.1.191	0	1.3633e-05	8.22561e-06	1.54783e-05
23S rRNA (adenine(2503)-C(2))-methyltransferase.	2.1.1.192	0.00131501	0.00107185	0.00143837	0.00138153	0.00131999	0.00153241	0.0014262		23S rRNA (adenine(2503)-C(2))-methyltransferase.	2.1.1.192	0.00121933	0.00144975	0.00142595	0.00098952
16S rRNA (uracil(1498)-N(3))-methyltransferase.	2.1.1.193	0.00137955	0.00125838	0.000650424	0.000804892	0.000985972	0.00119406	0.000649854		16S rRNA (uracil(1498)-N(3))-methyltransferase.	2.1.1.193	0.00136046	0.000966296	0.000879978	0.00100656
Cobalt-precorrin-5B (C(1))-methyltransferase.	2.1.1.195	3.86894e-06	2.06599e-05	3.50019e-05	6.56344e-05	0.000146807	0.000124255	6.86015e-05		Cobalt-precorrin-5B (C(1))-methyltransferase.	2.1.1.195	1.12564e-06	0.000190191	5.94597e-05	0.000138498
Malonyl-[acyl-carrier protein] O-methyltransferase.	2.1.1.197	2.8466e-05	7.55882e-05	6.44605e-05	7.57766e-05	5.06556e-05	5.64359e-05	2.75377e-05		Malonyl-[acyl-carrier protein] O-methyltransferase.	2.1.1.197	3.25439e-05	0.000154804	5.13094e-05	0.000104803
16S rRNA (cytidine(1402)-2'-O)-methyltransferase.	2.1.1.198	0.00132815	0.00176653	0.00172812	0.00183389	0.00191766	0.00174382	0.00175951		16S rRNA (cytidine(1402)-2'-O)-methyltransferase.	2.1.1.198	0.00145199	0.00151541	0.00181551	0.0015836
16S rRNA (cytosine(1402)-N(4))-methyltransferase.	2.1.1.199	0.00207805	0.00231192	0.00086184	0.00118837	0.00118479	0.00165998	0.00100638		16S rRNA (cytosine(1402)-N(4))-methyltransferase.	2.1.1.199	0.00215367	0.00156852	0.00113941	0.0021655
tRNA (cytidine(32)/uridine(32)-2'-O)-methyltransferase.	2.1.1.200	7.51093e-06	4.27633e-05	6.65997e-05	8.28476e-05	7.40203e-05	5.20154e-05	4.55952e-05		tRNA (cytidine(32)/uridine(32)-2'-O)-methyltransferase.	2.1.1.200	0	0.000135041	6.31971e-05	0.000121713
2-methoxy-6-polyprenyl-1,4-benzoquinol methylase.	2.1.1.201	2.44358e-05	5.67036e-05	0.000130601	0.000162027	0.000100642	7.90654e-05	7.47814e-05		2-methoxy-6-polyprenyl-1,4-benzoquinol methylase.	2.1.1.201	2.77983e-05	0.000168265	0.000110712	0.000135287
tRNA (cytidine(56)-2'-O)-methyltransferase.	2.1.1.206	0	0	0	0	0	0	0		tRNA (cytidine(56)-2'-O)-methyltransferase.	2.1.1.206	0	0	0	0
tRNA (cytidine(34)-2'-O)-methyltransferase.	2.1.1.207	0.00104568	0.000922777	0.000827483	0.000800364	0.0007715	0.000909783	0.000794688		tRNA (cytidine(34)-2'-O)-methyltransferase.	2.1.1.207	0.00110289	0.000724582	0.000878029	0.000702747
Methylamine--glutamate N-methyltransferase.	2.1.1.21	0	0	0	0	3.95114e-06	8.1958e-08	0		Methylamine--glutamate N-methyltransferase.	2.1.1.21	0	0	7.26949e-07	0
tRNA (guanine(10)-N(2))-dimethyltransferase.	2.1.1.213	0	0	0	0	0	0	0		tRNA (guanine(10)-N(2))-dimethyltransferase.	2.1.1.213	0	0	0	0
tRNA (guanine(26)-N(2))-dimethyltransferase.	2.1.1.216	0	0	0	0	0	0	0		tRNA (guanine(26)-N(2))-dimethyltransferase.	2.1.1.216	0	0	0	0
tRNA (adenine(22)-N(1))-methyltransferase.	2.1.1.217	0	0	0	0	4.27549e-08	6.66496e-05	0		tRNA (adenine(22)-N(1))-methyltransferase.	2.1.1.217	0	6.94267e-05	7.62655e-09	0
tRNA (adenine(57)-N(1)/adenine(58)-N(1))-methyltransferase.	2.1.1.219	0	0	0	0	0	0	0		tRNA (adenine(57)-N(1)/adenine(58)-N(1))-methyltransferase.	2.1.1.219	0	0	0	0
tRNA (adenine(58)-N(1))-methyltransferase.	2.1.1.220	1.91569e-07	3.64113e-07	6.367e-07	2.21545e-05	4.75043e-05	4.61248e-05	2.64764e-06		tRNA (adenine(58)-N(1))-methyltransferase.	2.1.1.220	0	6.57332e-05	6.80492e-06	1.57628e-05
tRNA (guanine(9)-N(1))-methyltransferase.	2.1.1.221	0	0	0	0	1.78478e-07	4.59358e-08	0		tRNA (guanine(9)-N(1))-methyltransferase.	2.1.1.221	0	1.00677e-07	1.813e-08	0
2-polyprenyl-6-hydroxyphenol methylase.	2.1.1.222	0	0	0	0	0	0	0		2-polyprenyl-6-hydroxyphenol methylase.	2.1.1.222	0	0	0	0
tRNA(1)(Val) (adenine(37)-N(6))-methyltransferase.	2.1.1.223	0	1.1258e-05	0	1.58411e-05	1.15208e-05	6.96519e-05	4.4987e-06		tRNA(1)(Val) (adenine(37)-N(6))-methyltransferase.	2.1.1.223	0	7.67802e-05	3.3736e-06	2.38048e-05
23S rRNA (adenine(2503)-C(8))-methyltransferase.	2.1.1.224	0	1.80831e-06	7.60246e-08	1.40032e-07	0	6.37758e-08	0		23S rRNA (adenine(2503)-C(8))-methyltransferase.	2.1.1.224	0	0	7.4355e-08	2.36472e-06
23S rRNA (cytidine(1920)-2'-O)-methyltransferase.	2.1.1.226	0	0	0	0	0	0	0		23S rRNA (cytidine(1920)-2'-O)-methyltransferase.	2.1.1.226	0	0	0	0
16S rRNA (cytidine(1409)-2'-O)-methyltransferase.	2.1.1.227	1.91569e-07	5.00181e-07	9.53202e-07	9.26012e-06	2.42653e-05	4.0276e-05	3.47372e-06		16S rRNA (cytidine(1409)-2'-O)-methyltransferase.	2.1.1.227	0	4.92835e-05	4.11041e-06	7.30465e-06
tRNA (guanine(37)-N(1))-methyltransferase.	2.1.1.228	0.00158491	0.00145523	0.00209959	0.001919	0.002049	0.00176335	0.00200796		tRNA (guanine(37)-N(1))-methyltransferase.	2.1.1.228	0.00145633	0.00162514	0.00200975	0.00131801
16S rRNA (guanine(1516)-N(2))-methyltransferase.	2.1.1.242	7.92357e-06	1.4633e-05	2.20802e-05	3.50467e-05	2.38173e-05	4.7888e-05	2.56088e-05		16S rRNA (guanine(1516)-N(2))-methyltransferase.	2.1.1.242	6.09994e-06	5.02205e-05	2.67369e-05	1.94892e-05
2-ketoarginine methyltransferase.	2.1.1.243	0	0	0	0	0	0	0		2-ketoarginine methyltransferase.	2.1.1.243	0	0	0	0
[Dimethylamine--corrinoid protein] Co-methyltransferase.	2.1.1.249	0	0	0	0	0	0	0		[Dimethylamine--corrinoid protein] Co-methyltransferase.	2.1.1.249	0	0	0	0
[Trimethylamine--corrinoid protein] Co-methyltransferase.	2.1.1.250	0	0	0	0	0	0	0		[Trimethylamine--corrinoid protein] Co-methyltransferase.	2.1.1.250	0	0	0	0
23S rRNA (guanine(2069)-N(7))-methyltransferase.	2.1.1.264	0.000115736	0.000176328	0.000207689	0.000338765	0.000354771	0.000372304	0.000244385		23S rRNA (guanine(2069)-N(7))-methyltransferase.	2.1.1.264	0.000118151	0.000578222	0.000224419	0.000413176
Tellurite methyltransferase.	2.1.1.265	4.06382e-05	3.77016e-05	7.83319e-05	0.000106542	0.000126054	0.000271828	0.00011347		Tellurite methyltransferase.	2.1.1.265	1.88577e-05	0.000246827	0.000106387	3.82428e-05
23S rRNA (adenine(2030)-N(6))-methyltransferase.	2.1.1.266	1.1232e-06	1.06936e-05	6.82065e-06	1.33523e-05	9.07755e-06	2.57418e-05	4.62779e-06		23S rRNA (adenine(2030)-N(6))-methyltransferase.	2.1.1.266	0	2.84022e-05	1.06876e-05	6.46134e-06
Cobalt-precorrin-4 methyltransferase.	2.1.1.271	2.41958e-06	4.99337e-06	1.22483e-05	1.72371e-05	3.99407e-05	3.83173e-05	6.9794e-06		Cobalt-precorrin-4 methyltransferase.	2.1.1.271	1.12564e-06	2.95963e-05	2.10353e-05	7.46544e-06
Cobalt-precorrin-7 (C(5))-methyltransferase.	2.1.1.289	1.15105e-06	5.34938e-06	3.31179e-06	4.67557e-06	2.12683e-05	3.41012e-05	4.05111e-06		Cobalt-precorrin-7 (C(5))-methyltransferase.	2.1.1.289	1.12564e-06	2.74835e-05	1.13361e-05	3.20501e-07
2-methyl-6-phytyl-1,4-hydroquinone methyltransferase.	2.1.1.295	0	0	0	0	0	0	0		2-methyl-6-phytyl-1,4-hydroquinone methyltransferase.	2.1.1.295	0	0	0	0
Peptide chain release factor N(5)-glutamine methyltransferase.	2.1.1.297	0.00190893	0.00145991	0.000934085	0.00115552	0.00154203	0.00143865	0.00101616		Peptide chain release factor N(5)-glutamine methyltransferase.	2.1.1.297	0.00202616	0.00128958	0.0011826	0.0012045
Ribosomal protein L3 N(5)-glutamine methyltransferase.	2.1.1.298	0.000215938	6.63442e-05	0.000234538	0.000301255	0.000211358	0.000140541	0.000143581		Ribosomal protein L3 N(5)-glutamine methyltransferase.	2.1.1.298	0.000219235	0.000254351	0.000208119	0.000161173
tRNA (guanine(46)-N(7))-methyltransferase.	2.1.1.33	0.00134429	0.00132047	0.00189567	0.00178265	0.00200505	0.00176915	0.00171571		tRNA (guanine(46)-N(7))-methyltransferase.	2.1.1.33	0.00127072	0.00151627	0.00189836	0.00102039
tRNA (guanosine(18)-2'-O)-methyltransferase.	2.1.1.34	6.37201e-06	2.34112e-05	1.0252e-05	2.96785e-05	0.000197756	9.44057e-05	2.44438e-05		tRNA (guanosine(18)-2'-O)-methyltransferase.	2.1.1.34	7.91532e-07	9.79426e-05	4.9498e-05	2.5948e-05
tRNA (uracil(54)-C(5))-methyltransferase.	2.1.1.35	3.33251e-05	0.000102559	0.000337324	0.000391805	0.000195258	0.000122563	0.000201873		tRNA (uracil(54)-C(5))-methyltransferase.	2.1.1.35	2.62205e-05	0.000260743	0.000268988	9.67473e-05
[Histone H3]-lysine(4) N-trimethyltransferase.	2.1.1.354	0	0	3.63282e-06	2.37045e-06	6.66845e-07	2.06601e-06	8.33913e-07		[Histone H3]-lysine(4) N-trimethyltransferase.	2.1.1.354	0	4.08174e-06	2.43864e-06	1.15038e-06
DNA (cytosine-5-)-methyltransferase.	2.1.1.37	0.00183256	0.000754844	0.00268589	0.00254065	0.00194049	0.00219208	0.00237548		DNA (cytosine-5-)-methyltransferase.	2.1.1.37	0.000935969	0.00212139	0.00241067	0.000732305
O-demethylpuromycin O-methyltransferase.	2.1.1.38	0	0	0	0	0	2.5093e-07	0		O-demethylpuromycin O-methyltransferase.	2.1.1.38	0	2.61385e-07	0	0
Acetylserotonin O-methyltransferase.	2.1.1.4	0	0	0	0	1.25218e-05	0	0		Acetylserotonin O-methyltransferase.	2.1.1.4	0	0	2.23362e-06	0
L-histidine N(alpha)-methyltransferase.	2.1.1.44	0.000155953	4.7652e-05	3.55251e-06	1.08994e-05	6.26461e-05	2.58803e-05	2.27687e-06		L-histidine N(alpha)-methyltransferase.	2.1.1.44	0.000214635	7.0751e-05	1.48643e-05	1.07749e-05
Thymidylate synthase.	2.1.1.45	0.0026858	0.00174409	0.00268764	0.00241259	0.002397	0.00224189	0.00256212		Thymidylate synthase.	2.1.1.45	0.0025681	0.00197739	0.0025353	0.0017453
Betaine--homocysteine S-methyltransferase.	2.1.1.5	2.56498e-07	5.06175e-08	3.19641e-08	4.70809e-07	8.53734e-07	1.9817e-05	3.77423e-06		Betaine--homocysteine S-methyltransferase.	2.1.1.5	0	3.45429e-06	4.66372e-06	3.30104e-06
tRNA (5-methylaminomethyl-2-thiouridylate)-methyltransferase.	2.1.1.61	0.000250511	0.000370777	0.00186803	0.00158176	0.000429702	0.000466018	0.00150007		tRNA (5-methylaminomethyl-2-thiouridylate)-methyltransferase.	2.1.1.61	0.000251031	0.000549938	0.00127319	0.000569123
Methylated-DNA--[protein]-cysteine S-methyltransferase.	2.1.1.63	0.00151437	0.00119817	0.000985661	0.00104537	0.00094148	0.00117545	0.000978603		Methylated-DNA--[protein]-cysteine S-methyltransferase.	2.1.1.63	0.0014663	0.0010168	0.00104183	0.00132431
3-demethylubiquinol 3-O-methyltransferase.	2.1.1.64	0.000182657	8.22341e-05	0.0001489	0.000192907	0.000123068	0.00010986	9.1526e-05		3-demethylubiquinol 3-O-methyltransferase.	2.1.1.64	0.000253009	0.000112907	0.000141775	5.21032e-05
Thiopurine S-methyltransferase.	2.1.1.67	0	3.29615e-06	1.01569e-07	4.99947e-06	2.12257e-05	1.77188e-05	1.23161e-07		Thiopurine S-methyltransferase.	2.1.1.67	0	7.27009e-05	1.76927e-07	2.24643e-05
Site-specific DNA-methyltransferase (adenine-specific).	2.1.1.72	0.00160729	0.00531186	0.00319022	0.00293231	0.00206224	0.00264528	0.00257318		Site-specific DNA-methyltransferase (adenine-specific).	2.1.1.72	0.00214779	0.00341003	0.00280648	0.00396177
Methylenetetrahydrofolate--tRNA-(uracil(54)-C(5))-methyltransferase	2.1.1.74	0.00173976	0.00174258	0.00047318	0.000539704	0.000584123	0.000880494	0.000570494		Methylenetetrahydrofolate--tRNA-(uracil(54)-C(5))-methyltransferase	2.1.1.74	0.00191607	0.000788721	0.000633498	0.0013267
Quercetin 3-O-methyltransferase.	2.1.1.76	0	0	0	0	0	0	0		Quercetin 3-O-methyltransferase.	2.1.1.76	0	0	0	0
Protein-L-isoaspartate(D-aspartate) O-methyltransferase.	2.1.1.77	0.000145473	2.59994e-05	4.58895e-05	4.66706e-05	7.71006e-05	9.08279e-05	2.45825e-05		Protein-L-isoaspartate(D-aspartate) O-methyltransferase.	2.1.1.77	0.000151812	0.000114564	5.25533e-05	6.54336e-05
Cyclopropane-fatty-acyl-phospholipid synthase.	2.1.1.79	7.66695e-07	2.55864e-05	1.52391e-05	2.25151e-05	3.68294e-05	8.81624e-05	2.42999e-05		Cyclopropane-fatty-acyl-phospholipid synthase.	2.1.1.79	3.37691e-06	0.000111129	2.22406e-05	3.34952e-05
Histamine N-methyltransferase.	2.1.1.8	0	0	0	0	0	0	0		Histamine N-methyltransferase.	2.1.1.8	0	0	0	0
Protein-glutamate O-methyltransferase.	2.1.1.80	0.000128481	5.37558e-05	4.43808e-05	4.79793e-05	9.30452e-05	8.35775e-05	1.51318e-05		Protein-glutamate O-methyltransferase.	2.1.1.80	0.00012434	0.000205481	4.56339e-05	9.15467e-05
Methanol--corrinoid protein Co-methyltransferase.	2.1.1.90	0	0	0	0	0	0	0		Methanol--corrinoid protein Co-methyltransferase.	2.1.1.90	0	0	0	0
Diphthine synthase.	2.1.1.98	7.89489e-06	5.6265e-07	3.73101e-08	4.96416e-08	8.26307e-07	7.28158e-07	0		Diphthine synthase.	2.1.1.98	6.59538e-06	0	6.619e-07	0
Glycine hydroxymethyltransferase.	2.1.2.1	0.0024676	0.00244404	0.00286066	0.00271152	0.00323857	0.00266572	0.00286588		Glycine hydroxymethyltransferase.	2.1.2.1	0.00235123	0.00255586	0.00288271	0.00269405
Aminomethyltransferase.	2.1.2.10	0.00194766	0.00131411	0.000586527	0.000668806	0.00107938	0.000552768	0.000487406		Aminomethyltransferase.	2.1.2.10	0.00193535	0.000852924	0.000683482	0.00115484
3-methyl-2-oxobutanoate hydroxymethyltransferase.	2.1.2.11	0.00138173	0.00131485	0.000697536	0.000702227	0.00105301	0.000562962	0.0005878		3-methyl-2-oxobutanoate hydroxymethyltransferase.	2.1.2.11	0.00139325	0.000815274	0.000729853	0.00126735
UDP-4-amino-4-deoxy-L-arabinose formyltransferase.	2.1.2.13	0	0	0	0	0	0	0		UDP-4-amino-4-deoxy-L-arabinose formyltransferase.	2.1.2.13	0	0	0	0
Phosphoribosylglycinamide formyltransferase 1.	2.1.2.2	0.00121408	0.00113912	0.000897681	0.000973695	0.00140357	0.0012193	0.00093567		Phosphoribosylglycinamide formyltransferase 1.	2.1.2.2	0.00121165	0.001082	0.00108767	0.000885045
Phosphoribosylaminoimidazolecarboxamide formyltransferase.	2.1.2.3	8.28395e-06	6.6654e-05	0.00184033	0.00139875	0.000307709	0.0003156	0.00144854		Phosphoribosylaminoimidazolecarboxamide formyltransferase.	2.1.2.3	5.4653e-06	0.000330325	0.00114853	0.000377638
Glutamate formimidoyltransferase.	2.1.2.5	5.1177e-05	0.000112681	0.00154411	0.00131107	0.000480895	0.000614454	0.00140104		Glutamate formimidoyltransferase.	2.1.2.5	2.35262e-05	0.000567937	0.00110059	0.000280966
Methionyl-tRNA formyltransferase.	2.1.2.9	0.00172242	0.00151795	0.00178901	0.0018294	0.00186726	0.00181449	0.00170862		Methionyl-tRNA formyltransferase.	2.1.2.9	0.00167904	0.00162598	0.00182892	0.00131947
Methylmalonyl-CoA carboxytransferase.	2.1.3.1	2.10813e-06	3.6182e-06	8.91768e-06	1.29789e-05	3.54949e-05	8.50806e-05	1.39192e-05		Methylmalonyl-CoA carboxytransferase.	2.1.3.1	0	1.90245e-05	3.16983e-05	2.25873e-05
Acetyl-CoA carboxytransferase.	2.1.3.15	2.05074e-06	2.15425e-05	2.19617e-05	2.59282e-05	2.07574e-05	2.73707e-05	1.57228e-05		Acetyl-CoA carboxytransferase.	2.1.3.15	4.28271e-06	1.21271e-05	2.65652e-05	1.36271e-05
Aspartate carbamoyltransferase.	2.1.3.2	0.00158365	0.00157452	0.00239498	0.00217517	0.00168835	0.00186443	0.00225225		Aspartate carbamoyltransferase.	2.1.3.2	0.00155946	0.00166819	0.00214128	0.00158775
Ornithine carbamoyltransferase.	2.1.3.3	0.00357995	0.00303948	0.00139054	0.00120027	0.00117312	0.00146991	0.00128494		Ornithine carbamoyltransferase.	2.1.3.3	0.0036563	0.0014614	0.0014636	0.00252292
Putrescine carbamoyltransferase.	2.1.3.6	5.46026e-06	2.77708e-05	1.34581e-05	2.67062e-05	0.000164079	9.55181e-05	2.03313e-05		Putrescine carbamoyltransferase.	2.1.3.6	0	0.00018734	2.58691e-05	9.85054e-07
N-acetylornithine carbamoyltransferase.	2.1.3.9	0	1.52758e-06	3.71292e-06	6.85502e-06	2.14838e-05	1.13207e-05	2.78608e-06		N-acetylornithine carbamoyltransferase.	2.1.3.9	2.25127e-06	1.39062e-05	5.86789e-06	3.59371e-06
Glycine amidinotransferase.	2.1.4.1	1.54891e-05	1.88955e-05	8.58398e-06	1.34099e-05	5.35534e-05	4.16044e-05	1.26798e-05		Glycine amidinotransferase.	2.1.4.1	3.37691e-06	1.4205e-05	2.83876e-05	8.00269e-06
Scyllo-inosamine-4-phosphate amidinotransferase.	2.1.4.2	0	0	0	0	0	0	0		Scyllo-inosamine-4-phosphate amidinotransferase.	2.1.4.2	0	0	0	0
Transketolase.	2.2.1.1	0.00310577	0.00390393	0.00180604	0.00235112	0.00344294	0.00312982	0.00198135		Transketolase.	2.2.1.1	0.00318196	0.00284555	0.00252831	0.00355173
Transaldolase.	2.2.1.2	0.0011955	0.00101702	0.000355129	0.000422517	0.000656197	0.000347072	0.000224909		Transaldolase.	2.2.1.2	0.00132635	0.00050667	0.00044345	0.000741716
Acetolactate synthase.	2.2.1.6	0.00517655	0.00503398	0.00389227	0.0034915	0.00268179	0.00341075	0.00418007		Acetolactate synthase.	2.2.1.6	0.00521631	0.00336111	0.00368478	0.00420751
1-deoxy-D-xylulose-5-phosphate synthase.	2.2.1.7	0.000410763	0.0007177	0.00493101	0.00401632	0.00307803	0.00214257	0.00455976		1-deoxy-D-xylulose-5-phosphate synthase.	2.2.1.7	0.000389994	0.00238572	0.00369897	0.00152673
Fluorothreonine transaldolase.	2.2.1.8	0	0	0	0	0	0	0		Fluorothreonine transaldolase.	2.2.1.8	0	0	0	0
2-succinyl-5-enolpyruvyl-6-hydroxy-3-cyclohexene-1-carboxylic-acid	2.2.1.9	0.00244677	0.00208971	0.00105915	0.0011153	0.00190805	0.0010637	0.00123337		2-succinyl-5-enolpyruvyl-6-hydroxy-3-cyclohexene-1-carboxylic-acid	2.2.1.9	0.0025302	0.00118117	0.00126985	0.00163028
Amino-acid N-acetyltransferase.	2.3.1.1	0.000345744	0.000409256	0.000672944	0.000964597	0.00178492	0.00132779	0.000866321		Amino-acid N-acetyltransferase.	2.3.1.1	0.000287906	0.00140136	0.000892908	0.000758729
Formylmethanofuran--tetrahydromethanopterin N-formyltransferase.	2.3.1.101	0	3.39767e-07	0	0	9.86959e-06	3.7446e-08	0		Formylmethanofuran--tetrahydromethanopterin N-formyltransferase.	2.3.1.101	0	7.05083e-07	1.65014e-06	1.07749e-05
Arginine N-succinyltransferase.	2.3.1.109	2.26156e-07	3.2636e-05	1.6865e-07	1.62325e-05	3.01553e-05	5.13909e-05	4.34376e-07		Arginine N-succinyltransferase.	2.3.1.109	1.2382e-05	0.000111913	1.18244e-05	3.24047e-05
Mycocerosate synthase.	2.3.1.111	0	0	0	2.09597e-06	4.27549e-08	1.96941e-06	2.31473e-06		Mycocerosate synthase.	2.3.1.111	0	2.02009e-06	1.57658e-08	4.66585e-06
2,3,4,5-tetrahydropyridine-2,6-dicarboxylate N-succinyltransferase.	2.3.1.117	0.000138513	0.000226518	0.000369074	0.000461775	0.00108114	0.000581831	0.000355598		2,3,4,5-tetrahydropyridine-2,6-dicarboxylate N-succinyltransferase.	2.3.1.117	0.000111149	0.000590966	0.000531581	0.000177927
N-hydroxyarylamine O-acetyltransferase.	2.3.1.118	6.05069e-08	4.63711e-05	3.61369e-08	1.10653e-07	2.26722e-06	1.98112e-05	1.08998e-07		N-hydroxyarylamine O-acetyltransferase.	2.3.1.118	0	2.58187e-06	6.69272e-06	4.96117e-05
Dihydrolipoyllysine-residue acetyltransferase.	2.3.1.12	0.00054493	0.000609064	0.000389158	0.000502433	0.000474769	0.000393893	0.00024805		Dihydrolipoyllysine-residue acetyltransferase.	2.3.1.12	0.000525609	0.000569271	0.000403218	0.000797388
Trehalose O-mycolyltransferase.	2.3.1.122	1.12344e-05	6.95718e-06	9.86061e-07	1.70037e-05	3.66575e-06	1.98486e-05	5.76449e-07		Trehalose O-mycolyltransferase.	2.3.1.122	1.51463e-05	4.56429e-06	6.29192e-06	2.3865e-05
Acyl-[acyl-carrier-protein]--UDP-N-acetylglucosamine O-acyltransferase.	2.3.1.129	0.000175277	0.000155947	0.00273336	0.00212624	0.000709832	0.000616519	0.00229377		Acyl-[acyl-carrier-protein]--UDP-N-acetylglucosamine O-acyltransferase.	2.3.1.129	0.000156829	0.000758044	0.00179175	0.00056497
Glycerol-3-phosphate 1-O-acyltransferase.	2.3.1.15	0.00108355	0.000917005	0.000705383	0.000751082	0.000549328	0.000536164	0.000656708		Glycerol-3-phosphate 1-O-acyltransferase.	2.3.1.15	0.00110843	0.000906908	0.000652465	0.000751856
Glucosamine-1-phosphate N-acetyltransferase.	2.3.1.157	0.00287967	0.00234512	0.00196172	0.00186227	0.00163233	0.00207962	0.00198537		Glucosamine-1-phosphate N-acetyltransferase.	2.3.1.157	0.00273251	0.00193393	0.0020269	0.0018897
Acetyl-CoA C-acyltransferase.	2.3.1.16	0.00464224	0.00529299	0.000449817	0.000579282	0.000836492	0.00101342	0.000483235		Acetyl-CoA C-acyltransferase.	2.3.1.16	0.00534629	0.00176177	0.000842105	0.00487195
Vinorine synthase.	2.3.1.160	0	0	0	0	0	0	0		Vinorine synthase.	2.3.1.160	0	0	0	0
Lovastatin nonaketide synthase.	2.3.1.161	0	0	0	0	0	0	0		Lovastatin nonaketide synthase.	2.3.1.161	0	0	0	0
Isopenicillin-N N-acyltransferase.	2.3.1.164	0	0	0	1.86958e-06	1.68711e-06	6.20751e-07	0		Isopenicillin-N N-acyltransferase.	2.3.1.164	0	1.16685e-05	0	1.07749e-05
6-methylsalicylic acid synthase.	2.3.1.165	0	7.53759e-08	0	4.70809e-07	8.24513e-07	9.67074e-07	1.38884e-06		6-methylsalicylic acid synthase.	2.3.1.165	0	1.14282e-06	1.25785e-07	1.64961e-06
Dihydrolipoyllysine-residue (2-methylpropanoyl)transferase.	2.3.1.168	0.000657027	0.00137816	1.39032e-06	1.94677e-05	5.06673e-05	4.73659e-05	3.35756e-06		Dihydrolipoyllysine-residue (2-methylpropanoyl)transferase.	2.3.1.168	0.00086375	0.000189065	8.0737e-05	0.00111553
CO-methylating acetyl-CoA synthase.	2.3.1.169	0	0	0	0	0	0	0		CO-methylating acetyl-CoA synthase.	2.3.1.169	0	0	0	0
3-oxoadipyl-CoA thiolase.	2.3.1.174	0.000163401	7.38398e-05	5.00995e-06	1.65554e-05	0.000110798	0.000143362	3.02481e-06		3-oxoadipyl-CoA thiolase.	2.3.1.174	0.000166601	0.000295921	3.76801e-05	0.000179097
Propanoyl-CoA C-acyltransferase.	2.3.1.176	5.00588e-08	0	0	4.70809e-07	4.10432e-07	5.13308e-06	0		Propanoyl-CoA C-acyltransferase.	2.3.1.176	0	5.52371e-06	2.73503e-08	7.30462e-07
Diaminobutyrate acetyltransferase.	2.3.1.178	0	3.24573e-07	3.31503e-08	6.81283e-07	3.79604e-06	3.20351e-07	1.13806e-07		Diaminobutyrate acetyltransferase.	2.3.1.178	0	7.68682e-06	1.71482e-07	1.07749e-05
Beta-ketoacyl-[acyl-carrier-protein] synthase II.	2.3.1.179	0.00275546	0.00227728	0.0035383	0.00325236	0.00246005	0.0025769	0.00327499		Beta-ketoacyl-[acyl-carrier-protein] synthase II.	2.3.1.179	0.00258568	0.00235312	0.00310944	0.00255766
Galactoside O-acetyltransferase.	2.3.1.18	4.35273e-06	3.41713e-05	3.7897e-05	6.42221e-05	6.08557e-05	4.96548e-05	7.53192e-05		Galactoside O-acetyltransferase.	2.3.1.18	8.08237e-06	6.10828e-05	3.88748e-05	9.93732e-05
Beta-ketoacyl-[acyl-carrier-protein] synthase III.	2.3.1.180	0.00179019	0.00171654	0.00198827	0.00194568	0.00199482	0.00184744	0.00192525		Beta-ketoacyl-[acyl-carrier-protein] synthase III.	2.3.1.180	0.00185945	0.00170016	0.00196841	0.00151851
Lipoyl(octanoyl) transferase.	2.3.1.181	0.000346866	0.000195989	0.000168353	0.000208725	0.000190295	0.000112017	9.59494e-05		Lipoyl(octanoyl) transferase.	2.3.1.181	0.000356073	0.000212997	0.000163907	0.000239684
(R)-citramalate synthase.	2.3.1.182	2.31515e-07	3.66646e-07	4.4253e-05	4.27989e-05	2.42333e-05	2.31848e-05	0.0001407		(R)-citramalate synthase.	2.3.1.182	0	2.7859e-05	3.95622e-05	2.72704e-05
Phosphinothricin acetyltransferase.	2.3.1.183	0	0	0	0	0	0	0		Phosphinothricin acetyltransferase.	2.3.1.183	0	0	0	0
Acyl-homoserine-lactone synthase.	2.3.1.184	0	5.37411e-06	0	4.15447e-07	1.68945e-05	2.71699e-05	0		Acyl-homoserine-lactone synthase.	2.3.1.184	0	5.05867e-05	4.19121e-06	2.37301e-05
Mycothiol synthase.	2.3.1.189	3.5644e-05	0.000114141	5.30744e-05	0.000113433	0.000894456	0.000335893	0.000110233		Mycothiol synthase.	2.3.1.189	3.2315e-05	0.000290109	0.000247155	4.27979e-05
Phosphate butyryltransferase.	2.3.1.19	8.54906e-08	5.48795e-05	1.57664e-06	3.6815e-05	8.71792e-06	3.25772e-05	2.35434e-05		Phosphate butyryltransferase.	2.3.1.19	1.12564e-06	3.50833e-05	3.71623e-06	0.000127721
Acetoin dehydrogenase system.	2.3.1.190	0	0	0	0	0	0	0		Acetoin dehydrogenase system.	2.3.1.190	0	0	0	0
UDP-3-O-(3-hydroxymyristoyl)glucosamine N-acyltransferase.	2.3.1.191	0.000196864	0.00021065	0.00202093	0.00169258	0.000635048	0.000596516	0.00175143		UDP-3-O-(3-hydroxymyristoyl)glucosamine N-acyltransferase.	2.3.1.191	0.000248594	0.000690921	0.00139655	0.000516321
tRNA(Met) cytidine acetyltransferase.	2.3.1.193	3.06557e-07	1.54359e-05	4.12663e-07	1.1333e-06	2.50302e-06	9.48405e-06	1.14761e-06		tRNA(Met) cytidine acetyltransferase.	2.3.1.193	3.37691e-06	5.26276e-06	4.48823e-06	1.02741e-06
Diacylglycerol O-acyltransferase.	2.3.1.20	0	3.94169e-06	0	2.95155e-07	3.28005e-07	2.52089e-06	0		Diacylglycerol O-acyltransferase.	2.3.1.20	1.12564e-06	2.10751e-06	6.35769e-07	1.52639e-06
UDP-2-acetamido-3-amino-2,3-dideoxy-glucuronate N-acetyltransferase.	2.3.1.201	8.54906e-08	1.37153e-07	2.49663e-06	6.42378e-06	1.72652e-05	6.20945e-06	4.10273e-06		UDP-2-acetamido-3-amino-2,3-dideoxy-glucuronate N-acetyltransferase.	2.3.1.201	0	2.60243e-05	2.14744e-06	0.000424962
UDP-4-amino-4,6-dideoxy-N-acetyl-beta-L-altrosamine N-acetyltransferase.	2.3.1.202	0	2.56859e-07	1.21546e-05	1.70671e-05	8.40887e-06	4.979e-06	1.62512e-06		UDP-4-amino-4,6-dideoxy-N-acetyl-beta-L-altrosamine N-acetyltransferase.	2.3.1.202	0	8.39322e-06	7.80627e-06	9.12229e-06
UDP-N-acetylbacillosamine N-acetyltransferase.	2.3.1.203	0	3.97059e-07	2.23682e-05	1.41204e-05	6.60788e-06	5.70065e-06	9.92021e-06		UDP-N-acetylbacillosamine N-acetyltransferase.	2.3.1.203	0	5.42728e-06	1.29685e-05	4.44066e-06
Octanoyl-[GcvH]:protein N-octanoyltransferase.	2.3.1.204	5.71594e-05	9.29226e-05	7.4634e-08	1.344e-06	4.96101e-06	6.97177e-06	1.161e-07		Octanoyl-[GcvH]:protein N-octanoyltransferase.	2.3.1.204	7.28299e-05	1.47043e-05	5.12849e-06	6.93648e-05
dTDP-4-amino-4,6-dideoxy-D-galactose acyltransferase.	2.3.1.210	2.73164e-05	7.60422e-06	9.64287e-08	2.27316e-07	2.0515e-06	1.07908e-05	0		dTDP-4-amino-4,6-dideoxy-D-galactose acyltransferase.	2.3.1.210	2.86172e-05	2.91608e-06	4.00596e-06	1.07749e-05
Phosphate propanoyltransferase.	2.3.1.222	1.06261e-05	4.39538e-05	0.00028124	0.000259616	9.67066e-05	0.00015605	0.000295535		Phosphate propanoyltransferase.	2.3.1.222	3.37691e-06	0.00010691	0.000225846	4.8482e-05
3-oxo-5,6-didehydrosuberyl-CoA thiolase.	2.3.1.223	0	0	0	6.59072e-08	0	0	0		3-oxo-5,6-didehydrosuberyl-CoA thiolase.	2.3.1.223	0	0	1.35377e-08	0
GDP-perosamine N-acetyltransferase.	2.3.1.227	0	0	0	0	0	5.28257e-06	0		GDP-perosamine N-acetyltransferase.	2.3.1.227	0	5.50268e-06	0	0
4-coumaroyl-homoserine lactone synthase.	2.3.1.229	0	0	0	0	1.1244e-06	0	0		4-coumaroyl-homoserine lactone synthase.	2.3.1.229	0	0	2.00569e-07	0
1-acylglycerophosphocholine O-acyltransferase.	2.3.1.23	0	0	0	0	0	1.71912e-06	0		1-acylglycerophosphocholine O-acyltransferase.	2.3.1.23	0	1.79074e-06	0	0
1,3,6,8-tetrahydroxynaphthalene synthase.	2.3.1.233	0	0	0	0	0	0	0		1,3,6,8-tetrahydroxynaphthalene synthase.	2.3.1.233	0	0	0	0
N(6)-L-threonylcarbamoyladenine synthase.	2.3.1.234	0.0016933	0.00104007	0.00296858	0.0027416	0.00271535	0.0026006	0.00284693		N(6)-L-threonylcarbamoyladenine synthase.	2.3.1.234	0.00131895	0.0019887	0.00283742	0.00107603
Kdo(2)-lipid IV(A) lauroyltransferase.	2.3.1.241	1.91559e-06	1.53501e-05	7.81051e-06	1.2302e-05	1.1297e-05	2.72581e-05	1.41777e-05		Kdo(2)-lipid IV(A) lauroyltransferase.	2.3.1.241	2.25127e-06	1.98674e-05	1.52162e-05	3.20501e-07
Kdo(2)-lipid IV(A) palmitoleoyltransferase.	2.3.1.242	3.17005e-07	1.12262e-05	6.07067e-07	4.9074e-07	4.00855e-06	2.29893e-05	1.05672e-06		Kdo(2)-lipid IV(A) palmitoleoyltransferase.	2.3.1.242	3.28375e-07	1.31015e-05	6.65353e-06	6.41002e-07
Lauroyl-Kdo(2)-lipid IV(A) myristoyltransferase.	2.3.1.243	7.6823e-06	3.47214e-05	7.98968e-05	9.77147e-05	6.53289e-05	4.39147e-05	5.78466e-05		Lauroyl-Kdo(2)-lipid IV(A) myristoyltransferase.	2.3.1.243	1.12564e-06	7.07586e-05	7.48032e-05	1.47273e-05
3-hydroxy-5-phosphooxypentane-2,4-dione thiolase.	2.3.1.245	1.37615e-05	7.21249e-05	9.50977e-05	7.02427e-05	8.78207e-05	0.000151405	0.000138372		3-hydroxy-5-phosphooxypentane-2,4-dione thiolase.	2.3.1.245	3.37691e-06	5.92835e-05	0.000114082	3.80185e-05
Lipid IV(A) palmitoyltransferase.	2.3.1.251	5.0581e-07	4.02833e-05	2.46233e-06	9.28352e-06	0.00010909	9.3918e-05	6.55876e-06		Lipid IV(A) palmitoyltransferase.	2.3.1.251	6.75381e-06	2.66205e-05	4.83977e-05	8.47796e-06
Tetracycline polyketide synthase.	2.3.1.260	0	0	0	0	0	0	0		Tetracycline polyketide synthase.	2.3.1.260	0	0	0	0
Anthraniloyl-CoA anthraniloyltransferase.	2.3.1.262	0	2.04797e-05	0	7.61667e-07	3.35634e-05	1.54763e-05	0		Anthraniloyl-CoA anthraniloyltransferase.	2.3.1.262	0	9.14928e-05	0	7.18985e-05
2-amino-4-oxopentanoate thiolase.	2.3.1.263	0	4.66717e-08	6.78954e-08	6.83548e-07	1.40691e-06	3.37318e-07	2.31473e-07		2-amino-4-oxopentanoate thiolase.	2.3.1.263	0	3.51372e-07	2.84863e-07	1.15928e-06
[Ribosomal protein S18]-alanine N-acetyltransferase.	2.3.1.266	0.0010832	0.000960167	0.000489749	0.00057614	0.000938677	0.000846801	0.000545879		[Ribosomal protein S18]-alanine N-acetyltransferase.	2.3.1.266	0.00110596	0.000757545	0.00068486	0.000781403
[Ribosomal protein S5]-alanine N-acetyltransferase.	2.3.1.267	1.56865e-07	9.27932e-06	2.88754e-08	1.43559e-05	3.9465e-06	1.91026e-05	0		[Ribosomal protein S5]-alanine N-acetyltransferase.	2.3.1.267	1.91717e-06	1.43728e-05	5.07824e-06	2.91641e-05
Apolipoprotein N-acyltransferase.	2.3.1.269	2.22068e-06	1.81844e-05	9.71389e-06	1.39246e-05	1.2292e-05	3.02931e-05	6.53411e-06		Apolipoprotein N-acyltransferase.	2.3.1.269	3.37691e-06	2.31886e-05	1.72317e-05	4.80751e-07
Chloramphenicol O-acetyltransferase.	2.3.1.28	0	1.81629e-06	6.98047e-08	2.95908e-06	6.65027e-06	9.2653e-06	2.74763e-06		Chloramphenicol O-acetyltransferase.	2.3.1.28	0	1.25351e-05	1.14393e-06	3.76488e-06
Protein acetyllysine N-acetyltransferase.	2.3.1.286	0	3.50189e-08	0	3.87041e-06	2.71877e-06	2.7065e-06	1.62031e-06		Protein acetyllysine N-acetyltransferase.	2.3.1.286	0	2.8721e-06	4.777e-07	6.7785e-06
Glycine C-acetyltransferase.	2.3.1.29	0.000562189	0.00151381	0.00185874	0.00147648	0.000474559	0.000477179	0.00150307		Glycine C-acetyltransferase.	2.3.1.29	0.00094557	0.000715065	0.00125619	0.00132453
Serine O-acetyltransferase.	2.3.1.30	0.00135913	0.00114629	0.000811679	0.000957336	0.00126499	0.0011893	0.000863524		Serine O-acetyltransferase.	2.3.1.30	0.00135875	0.00106804	0.00100451	0.00106434
Homoserine O-acetyltransferase.	2.3.1.31	0.000226769	0.000385536	0.000506534	0.00060092	0.00155098	0.000697552	0.000548095		Homoserine O-acetyltransferase.	2.3.1.31	0.000278241	0.000774611	0.000734646	0.000219583
Glutamate N-acetyltransferase.	2.3.1.35	0.0016484	0.00178099	0.000535757	0.000542651	0.000413726	0.000556139	0.000460884		Glutamate N-acetyltransferase.	2.3.1.35	0.00169668	0.000700729	0.00059465	0.00150417
5-aminolevulinate synthase.	2.3.1.37	1.07624e-05	7.54837e-05	3.4238e-07	4.68639e-06	6.31415e-05	0.000100843	4.52165e-06		5-aminolevulinate synthase.	2.3.1.37	7.72102e-06	2.08052e-05	4.63651e-05	3.05825e-05
[Acyl-carrier-protein] S-acetyltransferase.	2.3.1.38	7.56228e-07	6.29284e-06	6.42511e-06	2.25893e-05	2.62257e-05	4.58404e-05	1.57058e-05		[Acyl-carrier-protein] S-acetyltransferase.	2.3.1.38	1.12564e-06	4.84749e-05	1.19742e-05	2.73372e-05
[Acyl-carrier-protein] S-malonyltransferase.	2.3.1.39	0.00174108	0.00137974	0.00225242	0.00198231	0.00124721	0.00157712	0.00199176		[Acyl-carrier-protein] S-malonyltransferase.	2.3.1.39	0.00157552	0.00130094	0.00195128	0.00130549
Acyl-[acyl-carrier-protein]--phospholipid O-acyltransferase.	2.3.1.40	0	9.43014e-07	0	0	2.04436e-07	0	0		Acyl-[acyl-carrier-protein]--phospholipid O-acyltransferase.	2.3.1.40	0	6.43163e-07	4.29029e-08	0
Beta-ketoacyl-[acyl-carrier-protein] synthase I.	2.3.1.41	5.32155e-05	9.08781e-05	0.000104806	0.000181179	0.000217836	0.000210694	0.000108475		Beta-ketoacyl-[acyl-carrier-protein] synthase I.	2.3.1.41	5.59935e-05	0.000383548	0.00013537	0.000192104
Phosphatidylcholine--sterol O-acyltransferase.	2.3.1.43	0	0	0	0	0	0	0		Phosphatidylcholine--sterol O-acyltransferase.	2.3.1.43	0	0	0	0
Homoserine O-succinyltransferase.	2.3.1.46	0.000277804	0.000430449	0.00225011	0.00178523	0.00104224	0.00160041	0.00227759		Homoserine O-succinyltransferase.	2.3.1.46	0.000171688	0.00111448	0.00185308	0.000394736
8-amino-7-oxononanoate synthase.	2.3.1.47	8.76066e-05	0.000129935	0.000518407	0.000389672	0.000175774	0.000277444	0.000571595		8-amino-7-oxononanoate synthase.	2.3.1.47	6.65876e-05	0.000348803	0.00037762	0.000274569
Histone acetyltransferase.	2.3.1.48	0	0	0	0	0	0	0		Histone acetyltransferase.	2.3.1.48	0	0	0	0
Arylamine N-acetyltransferase.	2.3.1.5	0	9.1049e-07	0	0	0	8.45012e-07	1.27332e-07		Arylamine N-acetyltransferase.	2.3.1.5	0	8.4875e-07	1.87888e-07	0
Serine C-palmitoyltransferase.	2.3.1.50	0	1.75094e-07	0	6.60063e-07	7.26829e-06	1.03791e-06	9.25891e-07		Serine C-palmitoyltransferase.	2.3.1.50	0	1.08116e-06	1.32868e-06	1.60571e-06
1-acylglycerol-3-phosphate O-acyltransferase.	2.3.1.51	0.000333595	0.00039347	0.000671363	0.000678658	0.000253176	0.000258784	0.000589135		1-acylglycerol-3-phosphate O-acyltransferase.	2.3.1.51	0.000384639	0.00030975	0.000498516	0.000476193
Formate C-acetyltransferase.	2.3.1.54	0.00398314	0.00453714	0.00740764	0.00666278	0.00446246	0.0053351	0.00723612		Formate C-acetyltransferase.	2.3.1.54	0.00373974	0.00477997	0.00643162	0.00390779
Diamine N-acetyltransferase.	2.3.1.57	0.000506984	5.20672e-05	3.62802e-05	4.83251e-05	5.92947e-05	8.93792e-05	3.9962e-05		Diamine N-acetyltransferase.	2.3.1.57	0.00044257	9.03219e-05	6.00464e-05	8.10821e-05
Dihydrolipoyllysine-residue succinyltransferase.	2.3.1.61	0.00179122	0.00149317	0.000308906	0.000422015	0.000382386	0.000319515	0.000197299		Dihydrolipoyllysine-residue succinyltransferase.	2.3.1.61	0.00177506	0.000555096	0.000399362	0.00144281
Bile acid-CoA:amino acid N-acyltransferase.	2.3.1.65	8.49687e-05	1.10741e-05	4.24632e-06	7.85818e-06	1.6769e-05	2.25917e-05	2.87356e-06		Bile acid-CoA:amino acid N-acyltransferase.	2.3.1.65	7.44296e-05	1.45327e-05	1.2576e-05	1.19673e-05
Chalcone synthase.	2.3.1.74	0	0	0	0	4.08873e-07	1.28309e-07	0		Chalcone synthase.	2.3.1.74	0	4.70483e-08	9.54051e-08	0
Heparan-alpha-glucosaminide N-acetyltransferase.	2.3.1.78	0	0	1.32316e-07	1.89254e-07	1.05671e-06	8.45728e-07	9.25891e-07		Heparan-alpha-glucosaminide N-acetyltransferase.	2.3.1.78	0	2.79672e-07	3.93855e-07	9.17603e-07
Maltose O-acetyltransferase.	2.3.1.79	1.36906e-07	2.02013e-05	3.81198e-06	1.79482e-05	2.25293e-05	5.04344e-05	1.89278e-05		Maltose O-acetyltransferase.	2.3.1.79	1.12564e-06	5.0416e-05	9.0088e-06	4.34834e-05
Phosphate acetyltransferase.	2.3.1.8	0.00204728	0.00209748	0.00315327	0.00678045	0.00389238	0.00297591	0.00534258		Phosphate acetyltransferase.	2.3.1.8	0.00185974	0.00290422	0.00319881	0.0100812
Aminoglycoside N(3)-acetyltransferase.	2.3.1.81	0	4.24885e-05	0	0	4.27549e-08	5.23719e-06	0		Aminoglycoside N(3)-acetyltransferase.	2.3.1.81	0	1.09148e-06	1.13989e-06	5.55619e-05
Aminoglycoside 6'-N-acetyltransferase.	2.3.1.82	0	1.39968e-07	5.25284e-06	5.21492e-06	4.92535e-06	1.88338e-05	1.63597e-06		Aminoglycoside 6'-N-acetyltransferase.	2.3.1.82	0	8.4339e-06	6.99577e-06	0
Fatty-acid synthase system.	2.3.1.85	2.48002e-06	1.73091e-05	1.3568e-05	3.43563e-05	5.24349e-05	0.000201166	2.99e-05		Fatty-acid synthase system.	2.3.1.85	7.87945e-06	0.000106155	5.18815e-05	3.07356e-05
Fatty-acyl-CoA synthase system.	2.3.1.86	9.18746e-06	4.41699e-05	4.07551e-05	8.24818e-05	0.000138877	0.000207241	8.78521e-05		Fatty-acyl-CoA synthase system.	2.3.1.86	0	0.000235485	6.17876e-05	6.42747e-05
Tetrahydrodipicolinate N-acetyltransferase.	2.3.1.89	1.77486e-05	5.72888e-05	3.92072e-05	4.51773e-05	4.51101e-05	0.000141711	5.66543e-05		Tetrahydrodipicolinate N-acetyltransferase.	2.3.1.89	1.86911e-05	0.000161583	3.383e-05	8.14569e-05
Acetyl-CoA C-acetyltransferase.	2.3.1.9	0.000282224	0.000322953	1.64044e-05	3.86802e-05	0.000169838	0.000216173	9.06627e-06		Acetyl-CoA C-acetyltransferase.	2.3.1.9	0.000345474	0.000312979	7.03079e-05	0.000392378
6-deoxyerythronolide-B synthase.	2.3.1.94	0.0001026	1.16394e-05	3.59228e-06	1.84031e-05	5.92417e-05	0.00012774	1.28777e-05		6-deoxyerythronolide-B synthase.	2.3.1.94	7.21542e-05	0.000134778	4.5779e-05	1.84293e-05
Protein-glutamine gamma-glutamyltransferase.	2.3.2.13	0	4.18099e-05	0	0	0	4.87995e-06	0		Protein-glutamine gamma-glutamyltransferase.	2.3.2.13	0	0	1.3189e-06	5.46745e-05
Glutathione gamma-glutamylcysteinyltransferase.	2.3.2.15	0	0	0	0	0	0	0		Glutathione gamma-glutamylcysteinyltransferase.	2.3.2.15	0	0	0	0
Lipid II:glycine glycyltransferase.	2.3.2.16	0.00131974	0.00152835	1.31659e-06	1.75163e-05	5.84755e-05	6.60498e-05	3.47366e-06		Lipid II:glycine glycyltransferase.	2.3.2.16	0.00139215	0.000250781	0.000106017	0.00130669
N-acetylmuramoyl-L-alanyl-D-glutamyl-L-lysyl-(N(6)-glycyl)-D-alanyl-D-	2.3.2.17	0.00133841	0.00130836	1.15335e-06	1.2814e-05	5.63528e-05	4.97356e-05	2.78646e-06		N-acetylmuramoyl-L-alanyl-D-glutamyl-L-lysyl-(N(6)-glycyl)-D-alanyl-D-	2.3.2.17	0.00141495	0.000153368	9.84111e-05	0.000975274
N-acetylmuramoyl-L-alanyl-D-glutamyl-L-lysyl-(N(6)-triglycine)-D-alanyl-	2.3.2.18	0.00143619	0.00134229	1.33069e-06	1.4238e-05	5.34138e-05	5.08206e-05	3.46326e-06		N-acetylmuramoyl-L-alanyl-D-glutamyl-L-lysyl-(N(6)-triglycine)-D-alanyl-	2.3.2.18	0.0015921	0.00017148	9.40508e-05	0.00102144
Gamma-glutamyltransferase.	2.3.2.2	0.000573498	0.00302084	0.000427683	0.000578883	0.000524671	0.000513963	0.00025629		Gamma-glutamyltransferase.	2.3.2.2	0.00139085	0.001296	0.000518626	0.00262191
Lysyltransferase.	2.3.2.3	6.29588e-05	0.000224304	0.000240214	0.000369033	0.00185727	0.000812992	0.000465858		Lysyltransferase.	2.3.2.3	8.44668e-05	0.000880404	0.000576073	7.89936e-05
Glutaminyl-peptide cyclotransferase.	2.3.2.5	0	0	0	1.3672e-06	5.11091e-08	2.52795e-07	0		Glutaminyl-peptide cyclotransferase.	2.3.2.5	0	2.63329e-07	9.11676e-09	1.99821e-06
Lysine/arginine leucyltransferase.	2.3.2.6	0.000179825	3.39825e-05	0.000170494	0.000207757	0.000109589	0.000117561	9.67365e-05		Lysine/arginine leucyltransferase.	2.3.2.6	0.000187669	0.000137135	0.000150647	6.41065e-05
Arginyltransferase.	2.3.2.8	7.7268e-05	5.35074e-05	2.06447e-05	8.66341e-05	0.000179231	0.000182612	5.85414e-05		Arginyltransferase.	2.3.2.8	8.20426e-05	0.00029912	4.92098e-05	0.000179737
Hydroxymethylglutaryl-CoA synthase.	2.3.3.10	0.00310699	0.00237028	0.000730311	0.000835702	0.00112461	0.00154752	0.00085597		Hydroxymethylglutaryl-CoA synthase.	2.3.3.10	0.00327088	0.00114731	0.00112047	0.00168011
2-isopropylmalate synthase.	2.3.3.13	0.00258204	0.00267789	0.00231235	0.00226547	0.00311639	0.00272812	0.00283026		2-isopropylmalate synthase.	2.3.3.13	0.00247318	0.00263621	0.00266746	0.0021339
Homocitrate synthase.	2.3.3.14	2.04666e-05	5.53268e-06	2.68617e-07	4.72087e-07	2.13811e-06	5.11518e-06	4.14974e-07		Homocitrate synthase.	2.3.3.14	1.97863e-05	4.55541e-06	2.01537e-06	6.23414e-08
Sulfoacetaldehyde acetyltransferase.	2.3.3.15	2.31515e-07	1.56022e-06	7.47674e-06	9.44113e-06	1.04511e-05	3.54613e-05	3.18161e-06		Sulfoacetaldehyde acetyltransferase.	2.3.3.15	0	2.59916e-05	1.34956e-05	3.26499e-05
Citrate synthase (unknown stereospecificity).	2.3.3.16	0.000158387	0.000107913	0.000236063	0.000276534	0.000265818	0.000328613	0.000127793		Citrate synthase (unknown stereospecificity).	2.3.3.16	0.000166571	0.000299522	0.000257831	0.000201946
Citrate (Re)-synthase.	2.3.3.3	0	6.35942e-07	4.71279e-06	9.28486e-06	1.02636e-05	1.00475e-05	3.65253e-06		Citrate (Re)-synthase.	2.3.3.3	0	1.53107e-05	4.10471e-06	4.31396e-06
2-methylcitrate synthase.	2.3.3.5	0.000260584	9.38112e-05	0.000159591	0.000197802	0.000163718	0.000150282	9.92078e-05		2-methylcitrate synthase.	2.3.3.5	0.000274508	0.000278763	0.000148979	0.000154623
ATP citrate synthase.	2.3.3.8	0	2.26128e-07	3.26329e-08	2.35404e-07	0	0	0		ATP citrate synthase.	2.3.3.8	0	0	5.37298e-08	3.44052e-07
Malate synthase.	2.3.3.9	0.000324067	0.000216167	2.32819e-05	5.21699e-05	0.000192889	0.000251486	8.54326e-06		Malate synthase.	2.3.3.9	0.000408527	0.000460767	9.5599e-05	0.000308335
Glycogen phosphorylase.	2.4.1.1	0.00102959	0.0015897	0.00370347	0.00396078	0.00421618	0.0052041	0.0039326		Glycogen phosphorylase.	2.4.1.1	0.000578438	0.00398959	0.00417763	0.00108754
Levansucrase.	2.4.1.10	0	0	0	2.35404e-07	5.65402e-07	2.06198e-05	0		Levansucrase.	2.4.1.10	0	2.14622e-05	1.05208e-07	3.44052e-07
Dolichyl-phosphate-mannose--protein mannosyltransferase.	2.4.1.109	0	0	0	0	0	0	0		Dolichyl-phosphate-mannose--protein mannosyltransferase.	2.4.1.109	0	0	0	0
Glycogen(starch) synthase.	2.4.1.11	5.47472e-07	5.27631e-07	0	2.35404e-07	1.15681e-06	2.63174e-05	6.94418e-07		Glycogen(starch) synthase.	2.4.1.11	0	2.91054e-05	6.50479e-07	8.24804e-07
Dolichyl-phosphate beta-glucosyltransferase.	2.4.1.117	0	0	0	0	0	0	0		Dolichyl-phosphate beta-glucosyltransferase.	2.4.1.117	0	0	0	0
Cellulose synthase (UDP-forming).	2.4.1.12	1.77415e-05	5.96815e-05	5.28902e-07	1.09059e-05	2.59719e-05	0.000128187	2.62519e-07		Cellulose synthase (UDP-forming).	2.4.1.12	1.94904e-05	0.00012005	3.19984e-05	3.76812e-05
Peptidoglycan glycosyltransferase.	2.4.1.129	5.8423e-05	0.000125785	0.000445498	0.000473528	0.000249921	0.000414501	0.000407787		Peptidoglycan glycosyltransferase.	2.4.1.129	6.10064e-05	0.00050837	0.000353303	0.000253219
Sucrose synthase.	2.4.1.13	1.35549e-07	3.25076e-05	1.32769e-07	5.87012e-08	5.11091e-08	0	0		Sucrose synthase.	2.4.1.13	0	0	8.08599e-08	4.25523e-05
N-acetylglucosaminyldiphosphodolichol N-acetylglucosaminyltransferase.	2.4.1.141	0	0	0	0	0	0	0		N-acetylglucosaminyldiphosphodolichol N-acetylglucosaminyltransferase.	2.4.1.141	0	0	0	0
Beta-1,4-mannosyl-glycoprotein 4-beta-N-acetylglucosaminyltransferase.	2.4.1.144	0	0	0	0	2.15301e-07	0	0		Beta-1,4-mannosyl-glycoprotein 4-beta-N-acetylglucosaminyltransferase.	2.4.1.144	0	0	3.8405e-08	0
Alpha,alpha-trehalose-phosphate synthase (UDP-forming).	2.4.1.15	0.000104838	3.77703e-05	4.74816e-06	1.81092e-05	9.19349e-05	0.000110601	3.54044e-06		Alpha,alpha-trehalose-phosphate synthase (UDP-forming).	2.4.1.15	9.68671e-05	0.000122954	4.72415e-05	4.00068e-05
N-acetyllactosaminide beta-1,6-N-acetylglucosaminyltransferase.	2.4.1.150	0	0	0	8.59309e-07	0	0	0		N-acetyllactosaminide beta-1,6-N-acetylglucosaminyltransferase.	2.4.1.150	0	0	0	1.25591e-06
Glucuronosyltransferase.	2.4.1.17	0	8.74319e-06	0	3.1681e-07	3.62325e-06	1.0618e-05	2.41544e-06		Glucuronosyltransferase.	2.4.1.17	0	1.39347e-05	1.57247e-06	1.67223e-06
1,4-alpha-glucan branching enzyme.	2.4.1.18	0.000478672	0.000547712	0.00140838	0.00170256	0.00164164	0.0016605	0.00138974		1,4-alpha-glucan branching enzyme.	2.4.1.18	0.000330309	0.00163513	0.00147503	0.000648573
Lipopolysaccharide N-acetylmannosaminouronosyltransferase.	2.4.1.180	1.00118e-07	9.72328e-06	1.07803e-07	5.97145e-07	5.06169e-06	1.61997e-05	3.4047e-07		Lipopolysaccharide N-acetylmannosaminouronosyltransferase.	2.4.1.180	1.12564e-06	5.6313e-06	5.55607e-06	9.3307e-07
Lipid-A-disaccharide synthase.	2.4.1.182	5.3993e-05	0.000220025	0.00184049	0.00155928	0.00065832	0.000631472	0.00158899		Lipid-A-disaccharide synthase.	2.4.1.182	8.93222e-05	0.000767487	0.001299	0.0005166
N-acetylglucosaminyldiphosphoundecaprenol N-acetyl-beta-D-	2.4.1.187	0	0	2.96086e-08	6.60259e-07	3.767e-07	2.256e-06	4.62946e-07		N-acetylglucosaminyldiphosphoundecaprenol N-acetyl-beta-D-	2.4.1.187	0	2.57959e-06	1.86698e-08	1.28549e-06
Cyclomaltodextrin glucanotransferase.	2.4.1.19	0	2.48424e-06	7.30697e-08	8.03218e-07	2.47949e-05	1.53823e-06	1.06701e-07		Cyclomaltodextrin glucanotransferase.	2.4.1.19	0	2.83978e-05	8.28146e-08	1.17393e-06
Cellobiose phosphorylase.	2.4.1.20	6.13141e-07	2.5311e-06	5.39073e-06	1.40687e-05	2.77583e-06	0.000196828	3.4098e-06		Cellobiose phosphorylase.	2.4.1.20	0	0.000173816	1.39239e-05	1.39051e-05
Starch synthase.	2.4.1.21	0.000486949	0.000570985	0.000912411	0.00105753	0.00139124	0.0018048	0.00096221		Starch synthase.	2.4.1.21	0.000319884	0.00134361	0.00119979	0.00037431
1,3-beta-galactosyl-N-acetylhexosamine phosphorylase.	2.4.1.211	0.000258975	0.000214623	0.000422459	0.000519793	0.000712513	0.000714527	0.00046095		1,3-beta-galactosyl-N-acetylhexosamine phosphorylase.	2.4.1.211	0.000165097	0.000524984	0.000563194	8.56786e-05
Hyaluronan synthase.	2.4.1.212	1.17121e-05	0	0	0	0	0	0		Hyaluronan synthase.	2.4.1.212	1.22698e-05	0	0	0
Glucosylglycerol-phosphate synthase.	2.4.1.213	0	0	0	0	2.49093e-07	3.52175e-08	0		Glucosylglycerol-phosphate synthase.	2.4.1.213	0	0	5.39511e-08	1.07749e-05
Glycoprotein 3-alpha-L-fucosyltransferase.	2.4.1.214	0	0	0	0	0	0	0		Glycoprotein 3-alpha-L-fucosyltransferase.	2.4.1.214	0	0	0	0
Mannosyl-3-phosphoglycerate synthase.	2.4.1.217	0	7.53759e-08	0	0	0	3.47084e-08	0		Mannosyl-3-phosphoglycerate synthase.	2.4.1.217	0	0	2.32335e-08	0
Undecaprenyldiphospho-muramoylpentapeptide beta-N-	2.4.1.227	0.000662857	0.00110545	0.00190138	0.00176286	0.00158879	0.00106237	0.00165421		Undecaprenyldiphospho-muramoylpentapeptide beta-N-	2.4.1.227	0.000819683	0.00121719	0.00159871	0.00115123
[Skp1-protein]-hydroxyproline N-acetylglucosaminyltransferase.	2.4.1.229	0	0	0	0	0	0	0		[Skp1-protein]-hydroxyproline N-acetylglucosaminyltransferase.	2.4.1.229	0	0	0	0
Kojibiose phosphorylase.	2.4.1.230	6.05069e-08	1.37108e-05	2.61382e-07	2.47747e-07	0	6.50939e-07	0		Kojibiose phosphorylase.	2.4.1.230	1.12564e-06	3.47979e-06	1.82068e-06	0
Initiation-specific alpha-1,6-mannosyltransferase.	2.4.1.232	0	0	0	0	1.73054e-07	0	2.51616e-06		Initiation-specific alpha-1,6-mannosyltransferase.	2.4.1.232	0	0	3.08692e-08	1.74195e-06
4-alpha-glucanotransferase.	2.4.1.25	0.000871279	0.000784824	0.00166612	0.00202497	0.00235799	0.00273558	0.00193916		4-alpha-glucanotransferase.	2.4.1.25	0.000624925	0.00216518	0.0020423	0.000706393
D-inositol-3-phosphate glycosyltransferase.	2.4.1.250	9.0363e-07	3.64859e-05	1.6943e-06	3.98013e-06	2.94598e-05	7.16602e-05	9.28982e-06		D-inositol-3-phosphate glycosyltransferase.	2.4.1.250	1.01308e-05	2.00594e-05	2.63931e-05	7.40888e-06
GDP-mannose:cellobiosyl-diphosphopolyprenol alpha-mannosyltransferase.	2.4.1.252	0	0	0	0	1.53327e-07	0	0		GDP-mannose:cellobiosyl-diphosphopolyprenol alpha-mannosyltransferase.	2.4.1.252	0	0	2.73503e-08	0
Glucosyl-3-phosphoglycerate synthase.	2.4.1.266	8.56471e-05	2.01426e-05	1.80101e-07	4.96416e-08	3.02581e-06	2.96036e-06	0		Glucosyl-3-phosphoglycerate synthase.	2.4.1.266	9.64107e-05	5.68783e-07	4.21265e-06	0
Glucosylglycerate synthase.	2.4.1.268	0	0	0	0	0	0	0		Glucosylglycerate synthase.	2.4.1.268	0	0	0	0
3-alpha-mycarosylerythronolide B desosaminyl transferase.	2.4.1.278	0	0	0	0	0	8.76805e-07	0		3-alpha-mycarosylerythronolide B desosaminyl transferase.	2.4.1.278	0	9.13338e-07	0	0
4-O-beta-D-mannosyl-D-glucose phosphorylase.	2.4.1.281	2.12355e-06	2.24755e-06	4.96594e-05	3.5158e-05	2.0715e-05	1.28195e-05	4.9226e-05		4-O-beta-D-mannosyl-D-glucose phosphorylase.	2.4.1.281	0	1.5676e-05	3.20026e-05	2.02612e-05
3-O-alpha-D-glucosyl-L-rhamnose phosphorylase.	2.4.1.282	0	0	0	0	0	0	0		3-O-alpha-D-glucosyl-L-rhamnose phosphorylase.	2.4.1.282	0	0	0	0
N-acetylgalactosamine-N,N'-diacetylbacillosaminyl-diphospho-undecaprenol	2.4.1.291	0	0	0	4.24855e-07	2.21736e-06	8.14431e-07	0		N-acetylgalactosamine-N,N'-diacetylbacillosaminyl-diphospho-undecaprenol	2.4.1.291	0	8.48365e-07	3.9553e-07	6.20942e-07
GalNAc-alpha-(1->4)-GalNAc-alpha-(1->3)-diNAcBac-PP-undecaprenol alpha-	2.4.1.292	0	0	0	0	4.32636e-08	2.58992e-07	0		GalNAc-alpha-(1->4)-GalNAc-alpha-(1->3)-diNAcBac-PP-undecaprenol alpha-	2.4.1.292	0	2.69784e-07	7.71729e-09	0
GalNAc(5)-diNAcBac-PP-undecaprenol beta-1,3-glucosyltransferase.	2.4.1.293	0	0	0	0	5.933e-07	3.7446e-08	0		GalNAc(5)-diNAcBac-PP-undecaprenol beta-1,3-glucosyltransferase.	2.4.1.293	0	3.90063e-08	1.05832e-07	0
UDP-Gal:alpha-D-GlcNAc-diphosphoundecaprenol beta-1,3-	2.4.1.303	0	0	3.05173e-08	0	0	0	0		UDP-Gal:alpha-D-GlcNAc-diphosphoundecaprenol beta-1,3-	2.4.1.303	0	0	1.13821e-08	0
UDP-Gal:alpha-D-GlcNAc-diphosphoundecaprenol beta-1,4-	2.4.1.304	0	0	0	0	0	0	0		UDP-Gal:alpha-D-GlcNAc-diphosphoundecaprenol beta-1,4-	2.4.1.304	0	0	0	0
Diglucosyl diacylglycerol synthase (1,6-linking).	2.4.1.315	0	0	0	0	0	5.48107e-07	0		Diglucosyl diacylglycerol synthase (1,6-linking).	2.4.1.315	0	5.39567e-07	8.14124e-09	0
1,4-beta-mannosyl-N-acetylglucosamine phosphorylase.	2.4.1.320	4.60818e-06	4.86693e-05	0.00107559	0.000884959	0.000219876	0.000221552	0.00101908		1,4-beta-mannosyl-N-acetylglucosamine phosphorylase.	2.4.1.320	1.12564e-06	0.00021809	0.000711789	0.000228075
TDP-N-acetylfucosamine:lipid II N-acetylfucosaminyltransferase.	2.4.1.325	3.74264e-07	1.41892e-05	7.96279e-05	4.52099e-05	1.41983e-05	3.11282e-05	4.49114e-05		TDP-N-acetylfucosamine:lipid II N-acetylfucosaminyltransferase.	2.4.1.325	0	1.74676e-05	5.38488e-05	3.02956e-06
Mannuronan synthase.	2.4.1.33	0	1.37691e-05	0	3.34647e-06	4.30891e-05	2.09237e-05	0		Mannuronan synthase.	2.4.1.33	0	0.000128249	8.74394e-09	0.000186976
1,2-beta-oligoglucan phosphorylase.	2.4.1.333	0	0	0	0	0	0	0		1,2-beta-oligoglucan phosphorylase.	2.4.1.333	0	0	0	0
1,3-beta-glucan synthase.	2.4.1.34	1.00118e-07	0	0	0	0	0	0		1,3-beta-glucan synthase.	2.4.1.34	0	0	0	8.47148e-08
Type 2 galactoside alpha-(1,2)-fucosyltransferase.	2.4.1.344	0	0	0	0	0	0	0		Type 2 galactoside alpha-(1,2)-fucosyltransferase.	2.4.1.344	0	0	0	0
Phosphatidyl-myo-inositol alpha-mannosyltransferase.	2.4.1.345	0	1.12446e-06	3.12598e-08	6.48625e-06	7.2752e-06	1.11394e-05	3.34133e-06		Phosphatidyl-myo-inositol alpha-mannosyltransferase.	2.4.1.345	0	1.69663e-05	8.16733e-07	6.86861e-06
Phosphatidyl-myo-inositol dimannoside synthase.	2.4.1.346	1.12344e-05	2.21176e-06	2.16265e-06	1.38974e-05	5.1377e-06	2.28935e-05	1.1401e-05		Phosphatidyl-myo-inositol dimannoside synthase.	2.4.1.346	1.17694e-05	2.50283e-05	3.50641e-06	1.62275e-05
Alpha,alpha-trehalose-phosphate synthase (ADP-forming).	2.4.1.347	0	7.53759e-08	0	0	7.684e-08	1.86201e-06	0		Alpha,alpha-trehalose-phosphate synthase (ADP-forming).	2.4.1.347	0	6.48214e-07	3.62619e-07	0
Glucosylglycerate phosphorylase.	2.4.1.352	0	1.1569e-05	6.38683e-08	1.04968e-07	3.02181e-07	1.93134e-06	1.27332e-07		Glucosylglycerate phosphorylase.	2.4.1.352	3.37691e-06	1.92992e-06	1.8758e-06	0
Poly(ribitol-phosphate) beta-N-acetylglucosaminyltransferase.	2.4.1.355	0.000136426	0.00200528	1.56189e-06	2.94356e-05	7.00355e-05	6.32893e-05	5.69154e-06		Poly(ribitol-phosphate) beta-N-acetylglucosaminyltransferase.	2.4.1.355	0.000681438	0.000338717	9.47183e-05	0.0013379
Amylosucrase.	2.4.1.4	0	9.47044e-08	1.95386e-05	4.07064e-05	1.37741e-05	1.17555e-05	2.49524e-05		Amylosucrase.	2.4.1.4	0	1.0691e-05	1.50486e-05	4.20207e-05
Lipopolysaccharide 3-alpha-galactosyltransferase.	2.4.1.44	8.54906e-08	1.30013e-05	0	3.87626e-07	9.51114e-08	1.42782e-06	1.08998e-07		Lipopolysaccharide 3-alpha-galactosyltransferase.	2.4.1.44	1.12564e-06	6.64716e-06	1.04024e-06	0
Monogalactosyldiacylglycerol synthase.	2.4.1.46	4.76097e-07	5.17483e-08	3.71232e-08	7.00158e-08	3.39e-07	1.76632e-06	0		Monogalactosyldiacylglycerol synthase.	2.4.1.46	0	1.95166e-06	1.25833e-07	0
Dextransucrase.	2.4.1.5	9.71631e-07	9.06226e-06	2.59676e-05	4.03203e-05	9.11115e-05	0.00058023	4.11598e-05		Dextransucrase.	2.4.1.5	1.12564e-06	0.00059145	3.95738e-05	3.01451e-05
Poly(glycerol-phosphate) alpha-glucosyltransferase.	2.4.1.52	0	2.16211e-07	0	6.92263e-08	4.7236e-08	3.08351e-08	0		Poly(glycerol-phosphate) alpha-glucosyltransferase.	2.4.1.52	0	5.48042e-08	5.64958e-08	0
Poly(ribitol-phosphate) beta-glucosyltransferase.	2.4.1.53	0	0	0	4.96041e-06	1.20104e-07	3.3757e-07	0		Poly(ribitol-phosphate) beta-glucosyltransferase.	2.4.1.53	0	4.04463e-07	7.71729e-09	7.24983e-06
Lipopolysaccharide N-acetylglucosaminyltransferase.	2.4.1.56	0	0	0	1.19648e-07	0	0	0		Lipopolysaccharide N-acetylglucosaminyltransferase.	2.4.1.56	0	0	2.45764e-08	0
Lipopolysaccharide glucosyltransferase I.	2.4.1.58	7.36995e-06	1.11479e-05	2.02114e-05	2.17495e-05	1.32828e-05	8.37415e-05	2.04492e-05		Lipopolysaccharide glucosyltransferase I.	2.4.1.58	0	8.00411e-05	2.08977e-05	3.60428e-06
Alpha,alpha-trehalose phosphorylase.	2.4.1.64	0	0	0	0	0	0	0		Alpha,alpha-trehalose phosphorylase.	2.4.1.64	0	0	0	0
Type 1 galactoside alpha-(1,2)-fucosyltransferase.	2.4.1.69	0	0	1.09128e-07	1.62376e-05	7.684e-08	1.70129e-06	1.0397e-06		Type 1 galactoside alpha-(1,2)-fucosyltransferase.	2.4.1.69	0	1.82501e-06	1.20874e-07	2.38813e-05
Sucrose phosphorylase.	2.4.1.7	0.000286784	0.000542205	0.000666213	0.000824931	0.000971804	0.00116619	0.000864002		Sucrose phosphorylase.	2.4.1.7	0.000179099	0.00090761	0.00084201	0.00045414
Lipopolysaccharide glucosyltransferase II.	2.4.1.73	0	0	0	0	0	0	0		Lipopolysaccharide glucosyltransferase II.	2.4.1.73	0	0	0	0
Phosphopolyprenol glucosyltransferase.	2.4.1.78	2.11909e-05	1.86397e-06	4.44591e-07	3.12471e-06	8.10527e-06	5.10117e-05	2.31473e-07		Phosphopolyprenol glucosyltransferase.	2.4.1.78	2.22e-05	5.72269e-05	2.12761e-06	3.67113e-06
Maltose phosphorylase.	2.4.1.8	3.02889e-07	1.0848e-05	0.00010178	0.000121885	4.87126e-05	2.69824e-05	7.0827e-05		Maltose phosphorylase.	2.4.1.8	0	4.00875e-05	7.84917e-05	2.77023e-05
Galactinol--sucrose galactosyltransferase.	2.4.1.82	0	0	0	0	0	0	0		Galactinol--sucrose galactosyltransferase.	2.4.1.82	0	0	0	0
Dolichyl-phosphate beta-D-mannosyltransferase.	2.4.1.83	0	0	0	5.5997e-08	6.64544e-07	2.44471e-07	0		Dolichyl-phosphate beta-D-mannosyltransferase.	2.4.1.83	0	1.83768e-07	1.48435e-07	0
Purine-nucleoside phosphorylase.	2.4.2.1	0.00177542	0.00252647	0.0021055	0.00199659	0.00176775	0.00226704	0.00197461		Purine-nucleoside phosphorylase.	2.4.2.1	0.00186956	0.00177621	0.0021651	0.0018249
Orotate phosphoribosyltransferase.	2.4.2.10	0.0010665	0.00107799	0.0014651	0.00143655	0.00163008	0.00141347	0.00142545		Orotate phosphoribosyltransferase.	2.4.2.10	0.000972957	0.00123983	0.00149508	0.00101352
Amidophosphoribosyltransferase.	2.4.2.14	0.00281942	0.00280048	0.00296952	0.00299331	0.00405313	0.0035727	0.00311294		Amidophosphoribosyltransferase.	2.4.2.14	0.00272435	0.00305258	0.00331327	0.00223907
Guanosine phosphorylase.	2.4.2.15	1.00118e-07	6.89559e-06	0	5.53265e-08	2.06109e-07	2.72789e-06	1.27332e-07		Guanosine phosphorylase.	2.4.2.15	0	1.92992e-06	1.56435e-06	8.47148e-08
ATP phosphoribosyltransferase.	2.4.2.17	0.00105505	0.000868326	0.000884123	0.000644527	0.000336712	0.000529057	0.000894439		ATP phosphoribosyltransferase.	2.4.2.17	0.00105036	0.000478952	0.000723192	0.00085882
Anthranilate phosphoribosyltransferase.	2.4.2.18	0.00177801	0.00165199	0.00149152	0.00151075	0.00200434	0.00209665	0.0016313		Anthranilate phosphoribosyltransferase.	2.4.2.18	0.00166149	0.00172718	0.00176329	0.0012292
Nicotinate-nucleotide diphosphorylase (carboxylating).	2.4.2.19	0.000147503	0.000112528	0.000920882	0.000840502	0.000198033	0.000260716	0.000824241		Nicotinate-nucleotide diphosphorylase (carboxylating).	2.4.2.19	0.000157726	0.000258036	0.000631858	0.000340083
Pyrimidine-nucleoside phosphorylase.	2.4.2.2	0.00199086	0.00242009	0.00116746	0.00109101	0.00101205	0.00159352	0.00132162		Pyrimidine-nucleoside phosphorylase.	2.4.2.2	0.00199936	0.001257	0.00133132	0.00182615
Nicotinate-nucleotide--dimethylbenzimidazole phosphoribosyltransferase.	2.4.2.21	8.59811e-05	8.65995e-05	0.000571803	0.000503374	0.000426077	0.000380135	0.000599038		Nicotinate-nucleotide--dimethylbenzimidazole phosphoribosyltransferase.	2.4.2.21	7.90914e-05	0.000467298	0.00047345	0.000206894
Xanthine phosphoribosyltransferase.	2.4.2.22	0.000943515	0.00109564	0.000576589	0.000608697	0.000622651	0.000830062	0.000636224		Xanthine phosphoribosyltransferase.	2.4.2.22	0.000921402	0.000681312	0.000693733	0.000820457
Protein xylosyltransferase.	2.4.2.26	0	0	0	0	0	0	0		Protein xylosyltransferase.	2.4.2.26	0	0	0	0
S-methyl-5'-thioadenosine phosphorylase.	2.4.2.28	2.04709e-05	4.23061e-05	0.000392924	0.000233641	7.41388e-05	0.000127253	0.000412098		S-methyl-5'-thioadenosine phosphorylase.	2.4.2.28	1.17694e-05	0.000122066	0.000260718	4.44443e-05
tRNA-guanosine(34) preQ(1) transglycosylase.	2.4.2.29	0.00221504	0.00241394	0.00408769	0.00358961	0.0036766	0.00324489	0.00377767		tRNA-guanosine(34) preQ(1) transglycosylase.	2.4.2.29	0.00204543	0.00270347	0.00380922	0.00213395
Uridine phosphorylase.	2.4.2.3	2.83e-05	7.61025e-05	0.000187635	0.000220834	0.000257612	0.000222251	0.000166778		Uridine phosphorylase.	2.4.2.3	7.08219e-06	0.000199275	0.00021599	3.71878e-05
NAD(+)--protein-arginine ADP-ribosyltransferase.	2.4.2.31	0	0	0	0	0	0	0		NAD(+)--protein-arginine ADP-ribosyltransferase.	2.4.2.31	0	0	0	0
NAD(+)--diphthamide ADP-ribosyltransferase.	2.4.2.36	0	2.51402e-05	0	1.10789e-06	3.41009e-05	1.65077e-05	0		NAD(+)--diphthamide ADP-ribosyltransferase.	2.4.2.36	0	0.00011143	0	7.11957e-05
Lipid IV(A) 4-amino-4-deoxy-L-arabinosyltransferase.	2.4.2.43	8.54906e-08	4.04333e-05	3.44713e-08	1.34871e-06	4.32291e-05	5.66714e-05	1.08998e-07		Lipid IV(A) 4-amino-4-deoxy-L-arabinosyltransferase.	2.4.2.43	3.37691e-06	0.000144683	1.07652e-05	8.64899e-05
S-methyl-5'-thioinosine phosphorylase.	2.4.2.44	8.54906e-08	1.43822e-05	0.000107335	0.000128564	7.04842e-05	3.01209e-05	5.88747e-05		S-methyl-5'-thioinosine phosphorylase.	2.4.2.44	0	9.02094e-05	8.04847e-05	2.60372e-05
Decaprenyl-phosphate phosphoribosyltransferase.	2.4.2.45	0.000167176	5.30052e-05	0.00136363	0.00100308	0.000172417	0.000238228	0.00115444		Decaprenyl-phosphate phosphoribosyltransferase.	2.4.2.45	0.000182253	0.000243775	0.000848602	0.000235668
Galactan 5-O-arabinofuranosyltransferase.	2.4.2.46	0	0	0	0	1.46875e-07	6.57646e-07	0		Galactan 5-O-arabinofuranosyltransferase.	2.4.2.46	0	6.85048e-07	2.61994e-08	0
Arabinofuranan 3-O-arabinosyltransferase.	2.4.2.47	0	8.77835e-08	0	3.81407e-06	5.68634e-07	9.77446e-07	0		Arabinofuranan 3-O-arabinosyltransferase.	2.4.2.47	0	1.08246e-06	1.78228e-07	5.0241e-06
tRNA-guanine(15) transglycosylase.	2.4.2.48	0	0	0	0	0	0	0		tRNA-guanine(15) transglycosylase.	2.4.2.48	0	0	0	0
Triphosphoribosyl-dephospho-CoA synthase.	2.4.2.52	0.00013336	8.92508e-05	0.000112297	0.000187915	0.000293219	0.000226629	9.68367e-05		Triphosphoribosyl-dephospho-CoA synthase.	2.4.2.52	9.83371e-05	0.000337057	0.00016647	0.000181711
Undecaprenyl-phosphate 4-deoxy-4-formamido-L-arabinose transferase.	2.4.2.53	7.44065e-07	3.51791e-05	2.07983e-07	6.48611e-06	2.78447e-05	5.63454e-05	2.97781e-06		Undecaprenyl-phosphate 4-deoxy-4-formamido-L-arabinose transferase.	2.4.2.53	1.12564e-06	0.000124212	7.49173e-06	7.49026e-05
AMP phosphorylase.	2.4.2.57	1.71008e-07	1.61536e-07	3.65348e-08	2.33686e-06	3.77054e-07	3.21616e-06	2.31473e-07		AMP phosphorylase.	2.4.2.57	0	3.03691e-06	2.12185e-07	3.57566e-06
Adenine phosphoribosyltransferase.	2.4.2.7	0.00105253	0.000998711	0.00141409	0.0012744	0.00116986	0.00111216	0.00126411		Adenine phosphoribosyltransferase.	2.4.2.7	0.000983388	0.000935917	0.00131186	0.000953745
Hypoxanthine phosphoribosyltransferase.	2.4.2.8	0.00156195	0.00116982	0.00141124	0.00134334	0.00159197	0.00145235	0.0015289		Hypoxanthine phosphoribosyltransferase.	2.4.2.8	0.00157052	0.00117934	0.00149799	0.000929132
Uracil phosphoribosyltransferase.	2.4.2.9	0.00222539	0.0022031	0.00227746	0.0021884	0.00237476	0.00244129	0.00220074		Uracil phosphoribosyltransferase.	2.4.2.9	0.0021693	0.00205449	0.00236606	0.00175495
Lipid IV(A) 3-deoxy-D-manno-octulosonic acid transferase.	2.4.99.12	0.000119359	8.21664e-05	0.000389802	0.000429798	0.00024621	0.000205063	0.000241667		Lipid IV(A) 3-deoxy-D-manno-octulosonic acid transferase.	2.4.99.12	0.000107402	0.000313796	0.000319514	0.00014864
(Kdo)-lipid IV(A) 3-deoxy-D-manno-octulosonic acid transferase.	2.4.99.13	0	6.20821e-06	6.15935e-08	2.5848e-07	0	0	0		(Kdo)-lipid IV(A) 3-deoxy-D-manno-octulosonic acid transferase.	2.4.99.13	0	1.98472e-06	6.63206e-07	2.76602e-07
(Kdo)(3)-lipid IV(A) (2-4) 3-deoxy-D-manno-octulosonic acid transferase.	2.4.99.15	0	7.26578e-06	0	0	6.11368e-08	0	0		(Kdo)(3)-lipid IV(A) (2-4) 3-deoxy-D-manno-octulosonic acid transferase.	2.4.99.15	0	5.14659e-06	1.09055e-08	0
S-adenosylmethionine:tRNA ribosyltransferase-isomerase.	2.4.99.17	0.00183212	0.00163987	0.00305417	0.00277302	0.00171322	0.00203795	0.00278622		S-adenosylmethionine:tRNA ribosyltransferase-isomerase.	2.4.99.17	0.00171236	0.00176162	0.00259399	0.00174435
Undecaprenyl-diphosphooligosaccharide--protein glycotransferase.	2.4.99.19	0	9.07995e-07	8.98648e-06	8.07163e-06	5.26854e-06	2.12393e-06	4.86497e-06		Undecaprenyl-diphosphooligosaccharide--protein glycotransferase.	2.4.99.19	0	3.32656e-06	5.58344e-06	6.35565e-06
Beta-galactoside alpha-2,3-sialyltransferase.	2.4.99.4	1.18772e-05	7.07054e-06	6.88485e-06	2.52531e-06	2.94872e-07	1.06471e-05	3.86126e-06		Beta-galactoside alpha-2,3-sialyltransferase.	2.4.99.4	1.91717e-06	5.62482e-06	7.26114e-06	1.18234e-06
N-acetyllactosaminide alpha-2,3-sialyltransferase.	2.4.99.6	1.13335e-05	3.48451e-05	2.8193e-05	2.2064e-05	1.7019e-06	1.26525e-05	1.26087e-05		N-acetyllactosaminide alpha-2,3-sialyltransferase.	2.4.99.6	2.57965e-06	5.15902e-06	2.09879e-05	3.82702e-05
Dimethylallyltranstransferase.	2.5.1.1	5.61588e-07	0	1.05571e-07	2.51408e-07	6.16938e-06	1.12353e-05	2.73415e-06		Dimethylallyltranstransferase.	2.5.1.1	0	7.18315e-07	4.12968e-06	1.74195e-06
(2E,6E)-farnesyl diphosphate synthase.	2.5.1.10	7.51016e-05	0.000144986	0.000147261	0.000205614	0.000163693	0.000232092	0.000137818		(2E,6E)-farnesyl diphosphate synthase.	2.5.1.10	7.39995e-05	0.000289175	0.000148691	0.000228095
N,N'-diacetyllegionaminate synthase.	2.5.1.101	0	0	0	0	0	0	0		N,N'-diacetyllegionaminate synthase.	2.5.1.101	0	0	0	0
Presqualene diphosphate synthase.	2.5.1.103	2.66798e-05	8.53517e-06	0.000160812	0.000188021	8.22335e-05	5.14762e-05	8.7596e-05		Presqualene diphosphate synthase.	2.5.1.103	2.52333e-05	0.000102153	0.000125154	1.8438e-05
[CysO sulfur-carrier protein]-thiocarboxylate-dependent cysteine	2.5.1.113	0	0	0	0	0	0	0		[CysO sulfur-carrier protein]-thiocarboxylate-dependent cysteine	2.5.1.113	0	0	0	0
Homogentisate phytyltransferase.	2.5.1.115	0	0	0	0	0	0	0		Homogentisate phytyltransferase.	2.5.1.115	0	0	0	0
Flavin prenyltransferase.	2.5.1.129	0.000134328	4.59261e-05	0.000138877	0.000148292	8.88997e-05	0.00013322	8.04896e-05		Flavin prenyltransferase.	2.5.1.129	0.000136143	0.000115052	0.000132112	6.3546e-05
2-carboxy-1,4-naphthoquinone phytyltransferase.	2.5.1.130	0	3.39767e-07	0	0	0	9.30355e-08	0		2-carboxy-1,4-naphthoquinone phytyltransferase.	2.5.1.130	0	3.3758e-07	0	0
Cystathionine beta-synthase (O-acetyl-L-serine).	2.5.1.134	0	3.19658e-05	0	0	0	4.56162e-06	0		Cystathionine beta-synthase (O-acetyl-L-serine).	2.5.1.134	0	1.42563e-06	1.19678e-06	3.94263e-05
Heme o synthase.	2.5.1.141	6.5531e-08	1.18776e-05	9.75366e-08	1.75463e-06	3.03268e-06	2.15354e-05	2.17995e-07		Heme o synthase.	2.5.1.141	4.50254e-06	1.12478e-05	5.54059e-06	0
S-sulfo-L-cysteine synthase (O-acetyl-L-serine-dependent).	2.5.1.144	0	6.00905e-06	6.15935e-08	1.26336e-07	1.54582e-07	6.21565e-07	0		S-sulfo-L-cysteine synthase (O-acetyl-L-serine-dependent).	2.5.1.144	1.12564e-06	2.5733e-06	5.53413e-07	0
Phosphatidylglycerol--prolipoprotein diacylglyceryl transferase.	2.5.1.145	3.22029e-07	1.04367e-05	4.86481e-06	9.17586e-06	1.50298e-05	2.14956e-05	1.00692e-05		Phosphatidylglycerol--prolipoprotein diacylglyceryl transferase.	2.5.1.145	0	3.73358e-05	9.72284e-06	9.78393e-06
5-amino-6-(D-ribitylamino)uracil--L-tyrosine 4-hydroxyphenyl transferase.	2.5.1.147	1.26038e-07	3.26324e-06	6.7789e-07	2.63404e-05	2.77825e-05	4.202e-05	1.93827e-05		5-amino-6-(D-ribitylamino)uracil--L-tyrosine 4-hydroxyphenyl transferase.	2.5.1.147	0	0.000110866	4.51302e-06	3.98392e-05
Dihydropteroate synthase.	2.5.1.15	0.00181804	0.0015149	0.0017221	0.00168742	0.00143418	0.00187764	0.00186591		Dihydropteroate synthase.	2.5.1.15	0.00166368	0.00152604	0.00172145	0.00165577
Spermidine synthase.	2.5.1.16	0.000131984	0.000264674	0.00139389	0.0012106	0.000680876	0.000786195	0.00118293		Spermidine synthase.	2.5.1.16	9.02464e-05	0.000704866	0.00110795	0.000430738
Corrinoid adenosyltransferase.	2.5.1.17	0.000266914	0.00016388	0.000611989	0.00066336	0.000423612	0.000532122	0.000752055		Corrinoid adenosyltransferase.	2.5.1.17	0.000315135	0.000482695	0.000551913	0.000323868
Glutathione transferase.	2.5.1.18	3.78511e-05	3.86661e-05	2.36991e-06	2.6139e-05	5.68994e-05	9.40642e-05	4.04575e-06		Glutathione transferase.	2.5.1.18	4.19982e-05	0.000101538	2.7318e-05	8.08555e-05
3-phosphoshikimate 1-carboxyvinyltransferase.	2.5.1.19	0.00210973	0.00196957	0.00160191	0.00173142	0.00249728	0.00227061	0.00188716		3-phosphoshikimate 1-carboxyvinyltransferase.	2.5.1.19	0.00189348	0.00203958	0.00198659	0.00175482
Thiamine pyridinylase.	2.5.1.2	0	0	0	0	4.59982e-07	0	0		Thiamine pyridinylase.	2.5.1.2	0	0	8.20509e-08	0
Squalene synthase.	2.5.1.21	2.31921e-06	3.92008e-06	0.000135445	0.000153855	6.81956e-05	3.75146e-05	8.28796e-05		Squalene synthase.	2.5.1.21	1.12564e-06	4.7415e-05	0.000103693	3.181e-05
Spermine synthase.	2.5.1.22	0	0	0	0	0	0	0		Spermine synthase.	2.5.1.22	0	0	0	0
tRNA-uridine aminocarboxypropyltransferase.	2.5.1.25	6.05069e-08	8.11755e-06	0	4.07938e-07	1.60799e-06	1.64841e-05	1.38325e-07		tRNA-uridine aminocarboxypropyltransferase.	2.5.1.25	0	5.09022e-06	5.0176e-06	0
Geranylgeranyl diphosphate synthase.	2.5.1.29	0	0	3.35979e-08	0	1.53327e-07	0	0		Geranylgeranyl diphosphate synthase.	2.5.1.29	0	0	3.98814e-08	0
Thiamine phosphate synthase.	2.5.1.3	0.00129048	0.00122537	0.000441228	0.000662546	0.000848712	0.000541453	0.000377243		Thiamine phosphate synthase.	2.5.1.3	0.00146888	0.000713788	0.000572935	0.000941779
Heptaprenyl diphosphate synthase.	2.5.1.30	0.000438207	0.000924959	1.16092e-06	1.60224e-05	3.75046e-05	3.41451e-05	4.48791e-06		Heptaprenyl diphosphate synthase.	2.5.1.30	0.000552034	0.000115976	5.54713e-05	0.000746029
Ditrans,polycis-undecaprenyl-diphosphate synthase ((2E,6E)-farnesyl-	2.5.1.31	0.00122605	0.00113742	0.00137126	0.00149419	0.00216133	0.00169702	0.00143894		Ditrans,polycis-undecaprenyl-diphosphate synthase ((2E,6E)-farnesyl-	2.5.1.31	0.00119795	0.00145962	0.00158116	0.00105306
4-hydroxybenzoate polyprenyltransferase.	2.5.1.39	7.36193e-05	4.39586e-05	0.000219829	0.000239117	0.000126443	8.98205e-05	0.000102796		4-hydroxybenzoate polyprenyltransferase.	2.5.1.39	8.03077e-05	0.000175144	0.00016618	0.000115671
Phosphoglycerol geranylgeranyltransferase.	2.5.1.41	0	0	0	7.06213e-07	3.80304e-07	7.49065e-08	0		Phosphoglycerol geranylgeranyltransferase.	2.5.1.41	0	7.80276e-08	6.78381e-08	1.03216e-06
Geranylgeranylglycerol-phosphate geranylgeranyltransferase.	2.5.1.42	0	0	0	0	0	0	0		Geranylgeranylglycerol-phosphate geranylgeranyltransferase.	2.5.1.42	0	0	0	0
Nicotianamine synthase.	2.5.1.43	0	0	0	0	0	0	0		Nicotianamine synthase.	2.5.1.43	0	0	0	0
Deoxyhypusine synthase.	2.5.1.46	1.09059e-06	6.65941e-07	9.63719e-08	7.30853e-06	1.07858e-05	1.93558e-05	0		Deoxyhypusine synthase.	2.5.1.46	0	2.78475e-07	7.45605e-06	1.00767e-05
Cysteine synthase.	2.5.1.47	0.00182473	0.00192275	0.00232205	0.00242915	0.00216674	0.0023086	0.00240255		Cysteine synthase.	2.5.1.47	0.00175079	0.00211337	0.0023119	0.00215003
Cystathionine gamma-synthase.	2.5.1.48	0.000350314	0.000552585	0.000485827	0.000661773	0.00112601	0.00155245	0.000647345		Cystathionine gamma-synthase.	2.5.1.48	0.000259529	0.00109553	0.000825889	0.000471512
O-acetylhomoserine aminocarboxypropyltransferase.	2.5.1.49	8.56942e-05	9.15445e-05	0.000230436	0.000409337	0.000712756	0.000558683	0.000446125		O-acetylhomoserine aminocarboxypropyltransferase.	2.5.1.49	6.33418e-05	0.00059286	0.000305497	0.000443768
3-deoxy-7-phosphoheptulonate synthase.	2.5.1.54	0.00105997	0.00103944	0.00210596	0.00220783	0.00298007	0.00300938	0.00228573		3-deoxy-7-phosphoheptulonate synthase.	2.5.1.54	0.000860153	0.00249369	0.00247499	0.00076968
3-deoxy-8-phosphooctulonate synthase.	2.5.1.55	0.000326398	0.000134395	0.00188572	0.00144853	0.000499679	0.000493412	0.0015273		3-deoxy-8-phosphooctulonate synthase.	2.5.1.55	0.000319819	0.00061622	0.00126193	0.000361262
N-acetylneuraminate synthase.	2.5.1.56	2.06125e-06	2.50501e-06	9.82514e-05	0.000125616	6.38044e-05	4.59178e-05	9.09096e-05		N-acetylneuraminate synthase.	2.5.1.56	1.12564e-06	5.86063e-05	7.89056e-05	1.75154e-05
Methionine adenosyltransferase.	2.5.1.6	0.00217533	0.00290779	0.00374486	0.00341339	0.00287408	0.00283257	0.00352022		Methionine adenosyltransferase.	2.5.1.6	0.00202044	0.00263977	0.00334699	0.00308427
Hydroxymethylbilane synthase.	2.5.1.61	0.0012618	0.001391	0.000685267	0.000769007	0.000790681	0.000567675	0.000600137		Hydroxymethylbilane synthase.	2.5.1.61	0.00131697	0.000774946	0.000725149	0.00116109
Chlorophyll synthase.	2.5.1.62	1.53822e-05	4.5768e-05	3.48702e-08	1.16793e-07	4.59982e-07	6.589e-07	0		Chlorophyll synthase.	2.5.1.62	1.61147e-05	6.86354e-07	1.19046e-07	5.98505e-05
Adenosyl-fluoride synthase.	2.5.1.63	0	0	0	0	0	0	0		Adenosyl-fluoride synthase.	2.5.1.63	0	0	0	0
(2Z,6E)-farnesyl diphosphate synthase.	2.5.1.68	0	7.88205e-07	0	2.91725e-07	0	5.46169e-07	0		(2Z,6E)-farnesyl diphosphate synthase.	2.5.1.68	0	0	3.04041e-07	3.44052e-07
UDP-N-acetylglucosamine 1-carboxyvinyltransferase.	2.5.1.7	0.00438279	0.00448202	0.0039294	0.00386631	0.00413096	0.00436376	0.00384335		UDP-N-acetylglucosamine 1-carboxyvinyltransferase.	2.5.1.7	0.0046208	0.00372495	0.00414871	0.00361628
Quinolinate synthase.	2.5.1.72	0.000126525	9.88157e-05	0.000182879	0.000284081	0.000136364	0.000133524	0.000136216		Quinolinate synthase.	2.5.1.72	0.000130856	0.000304541	0.000157873	0.000267619
O-phospho-L-seryl-tRNA:Cys-tRNA synthase.	2.5.1.73	0	0	0	0	0	0	0		O-phospho-L-seryl-tRNA:Cys-tRNA synthase.	2.5.1.73	0	0	0	0
1,4-dihydroxy-2-naphthoate polyprenyltransferase.	2.5.1.74	0.0012359	0.00159521	0.000247186	0.000418693	0.0012209	0.000597663	0.000399466		1,4-dihydroxy-2-naphthoate polyprenyltransferase.	2.5.1.74	0.00143785	0.000734317	0.000550609	0.00118359
tRNA dimethylallyltransferase.	2.5.1.75	0.00215439	0.00172637	0.00202864	0.00210883	0.00217919	0.00189541	0.00226325		tRNA dimethylallyltransferase.	2.5.1.75	0.00212034	0.00178561	0.00205869	0.00189479
Cysteate synthase.	2.5.1.76	0	0	9.698e-08	2.47152e-07	0	3.7446e-08	2.37024e-07		Cysteate synthase.	2.5.1.76	0	3.90063e-08	1.09999e-07	0
6,7-dimethyl-8-ribityllumazine synthase.	2.5.1.78	0.000687325	0.000612547	0.00118438	0.000972825	0.000589336	0.000426974	0.0010166		6,7-dimethyl-8-ribityllumazine synthase.	2.5.1.78	0.000662149	0.000527029	0.000893765	0.000648015
Hexaprenyl-diphosphate synthase ((2E,6E)-farnesyl-diphosphate specific).	2.5.1.83	0	0	3.22787e-07	2.79518e-07	3.78172e-06	4.02608e-07	5.86106e-07		Hexaprenyl-diphosphate synthase ((2E,6E)-farnesyl-diphosphate specific).	2.5.1.83	0	4.72211e-07	8.50658e-07	3.20501e-07
Riboflavin synthase.	2.5.1.9	0.000653995	0.00070607	0.00101053	0.000851788	0.000303808	0.000347843	0.000843761		Riboflavin synthase.	2.5.1.9	0.000746637	0.000457828	0.00073566	0.000687587
All-trans-octaprenyl-diphosphate synthase.	2.5.1.90	0.00010402	5.6729e-05	0.000268083	0.000337727	0.000186113	0.00014129	0.000186504		All-trans-octaprenyl-diphosphate synthase.	2.5.1.90	9.74388e-05	0.000205494	0.00022595	9.56672e-05
Pseudaminic acid synthase.	2.5.1.97	1.20869e-06	9.66888e-06	4.36738e-05	4.30063e-05	3.73464e-05	2.27675e-05	1.724e-05		Pseudaminic acid synthase.	2.5.1.97	0	1.09911e-05	3.64367e-05	3.62936e-05
Aspartate transaminase.	2.6.1.1	0.00019581	0.000182379	0.000497564	0.000718461	0.000467802	0.000589756	0.000379415		Aspartate transaminase.	2.6.1.1	0.000202519	0.000667666	0.000460751	0.000454649
GDP-perosamine synthase.	2.6.1.102	8.50208e-05	1.72323e-06	1.44446e-06	1.19472e-05	6.37053e-06	6.17784e-06	1.94891e-06		GDP-perosamine synthase.	2.6.1.102	8.88001e-05	6.09732e-06	2.34325e-06	1.71514e-05
3-dehydro-glucose-6-phosphate--glutamate transaminase.	2.6.1.104	0	0	0	0	0	0	0		3-dehydro-glucose-6-phosphate--glutamate transaminase.	2.6.1.104	0	0	0	0
Lysine--8-amino-7-oxononanoate transaminase.	2.6.1.105	0	0	0	0	0	0	0		Lysine--8-amino-7-oxononanoate transaminase.	2.6.1.105	0	0	0	0
Acetylornithine transaminase.	2.6.1.11	0.000231225	0.000186985	0.000286941	0.000312313	0.000288063	0.000418057	0.000256253		Acetylornithine transaminase.	2.6.1.11	0.000285307	0.000491301	0.000292874	0.000330205
Ornithine aminotransferase.	2.6.1.13	0.00174522	0.00325775	2.88817e-05	7.10133e-05	0.00015078	0.000191489	2.28457e-05		Ornithine aminotransferase.	2.6.1.13	0.0022921	0.000453924	0.000219158	0.00273628
Glutamine--fructose-6-phosphate transaminase (isomerizing).	2.6.1.16	0.0038292	0.00348518	0.0043544	0.00421402	0.00450679	0.00447791	0.00446417		Glutamine--fructose-6-phosphate transaminase (isomerizing).	2.6.1.16	0.00376071	0.00419597	0.00439631	0.00311762
Succinyldiaminopimelate transaminase.	2.6.1.17	0.000305133	0.000287351	0.000348469	0.000461207	0.00138444	0.000650301	0.000456313		Succinyldiaminopimelate transaminase.	2.6.1.17	0.000273495	0.000743986	0.00058477	0.000277532
Beta-alanine--pyruvate transaminase.	2.6.1.18	2.58903e-06	6.81978e-05	6.40232e-07	6.00542e-06	4.65949e-05	4.94828e-05	8.43061e-07		Beta-alanine--pyruvate transaminase.	2.6.1.18	6.42552e-05	0.00013863	4.48007e-06	9.66081e-05
4-aminobutyrate--2-oxoglutarate transaminase.	2.6.1.19	0.000123266	0.000209432	1.59254e-05	4.48491e-05	0.000124679	0.000272709	1.20086e-05		4-aminobutyrate--2-oxoglutarate transaminase.	2.6.1.19	0.000120503	0.000325748	8.08627e-05	0.000204378
Alanine transaminase.	2.6.1.2	6.03599e-05	0.000175892	0.00022156	0.000369058	0.00055404	0.000599515	0.000243343		Alanine transaminase.	2.6.1.2	2.9356e-05	0.000864304	0.000291819	0.000392926
D-amino-acid transaminase.	2.6.1.21	0.00134724	0.00121688	0.000574806	0.000425769	0.000231425	0.000386464	0.000586103		D-amino-acid transaminase.	2.6.1.21	0.00154672	0.000341266	0.000523517	0.000996665
Tryptophan transaminase.	2.6.1.27	0	1.22983e-05	3.94996e-08	2.12627e-07	7.21381e-07	4.45596e-06	0		Tryptophan transaminase.	2.6.1.27	2.25127e-06	5.14659e-06	2.06074e-06	0
Diamine transaminase.	2.6.1.29	0	0	0	0	0	0	0		Diamine transaminase.	2.6.1.29	0	0	0	0
Cysteine transaminase.	2.6.1.3	0	0	0	0	0	0	0		Cysteine transaminase.	2.6.1.3	0	0	0	0
dTDP-4-amino-4,6-dideoxy-D-glucose transaminase.	2.6.1.33	6.78534e-07	1.58883e-06	0.00010211	6.70061e-05	3.73113e-05	2.29318e-05	5.95194e-05		dTDP-4-amino-4,6-dideoxy-D-glucose transaminase.	2.6.1.33	0	7.10172e-05	5.95536e-05	2.75758e-05
UDP-N-acetylbacillosamine transaminase.	2.6.1.34	0	1.21494e-05	4.86547e-05	9.76608e-05	1.69846e-05	3.4724e-05	7.51538e-05		UDP-N-acetylbacillosamine transaminase.	2.6.1.34	0	4.7769e-05	2.83002e-05	0.000138553
L-lysine 6-transaminase.	2.6.1.36	0	6.95246e-07	0	7.00158e-08	1.79024e-06	1.03405e-05	0		L-lysine 6-transaminase.	2.6.1.36	1.12564e-06	9.36169e-07	2.88554e-06	0
2-aminoethylphosphonate--pyruvate transaminase.	2.6.1.37	7.65703e-05	9.58546e-05	2.84833e-05	2.3808e-05	5.66043e-05	5.31686e-05	2.17907e-05		2-aminoethylphosphonate--pyruvate transaminase.	2.6.1.37	8.68174e-05	0.000195952	2.88759e-05	0.00019146
Branched-chain-amino-acid transaminase.	2.6.1.42	0.0024602	0.00204584	0.0027606	0.00255947	0.00250217	0.00234026	0.00263806		Branched-chain-amino-acid transaminase.	2.6.1.42	0.00235031	0.00207998	0.00263938	0.00205868
5-aminovalerate transaminase.	2.6.1.48	0	0	0	0	0	0	0		5-aminovalerate transaminase.	2.6.1.48	0	0	0	0
Serine--pyruvate transaminase.	2.6.1.51	0	3.50189e-08	0	0	0	2.3734e-07	2.31473e-07		Serine--pyruvate transaminase.	2.6.1.51	0	0	7.05818e-08	1.6025e-07
Phosphoserine transaminase.	2.6.1.52	0.000142007	0.000283795	0.00149388	0.00132664	0.000821429	0.000877585	0.00118435		Phosphoserine transaminase.	2.6.1.52	0.000119176	0.000874756	0.00115464	0.000550449
Aromatic-amino-acid transaminase.	2.6.1.57	0	2.18061e-05	0	1.12537e-05	4.42261e-05	1.89552e-05	0		Aromatic-amino-acid transaminase.	2.6.1.57	0	0.000130791	1.94945e-08	9.63516e-05
dTDP-4-amino-4,6-dideoxygalactose transaminase.	2.6.1.59	7.78167e-07	1.95147e-05	8.07489e-05	8.79454e-05	2.46544e-05	6.53486e-05	2.55955e-05		dTDP-4-amino-4,6-dideoxygalactose transaminase.	2.6.1.59	1.12564e-06	5.19016e-05	5.9981e-05	2.01755e-05
Leucine transaminase.	2.6.1.6	0	2.90462e-06	6.80307e-08	1.19798e-07	5.52971e-08	8.63893e-08	0		Leucine transaminase.	2.6.1.6	0	0	5.27273e-07	6.38549e-07
Adenosylmethionine--8-amino-7-oxononanoate transaminase.	2.6.1.62	0.00188729	0.00178094	0.00112997	0.00095653	0.000491129	0.000585569	0.00103384		Adenosylmethionine--8-amino-7-oxononanoate transaminase.	2.6.1.62	0.00184029	0.000867519	0.000965446	0.00155696
Valine--pyruvate transaminase.	2.6.1.66	4.24785e-05	2.83054e-05	0.000268325	0.000288681	9.20445e-05	7.65826e-05	0.000141923		Valine--pyruvate transaminase.	2.6.1.66	4.2908e-05	4.79637e-05	0.000204083	3.37525e-05
Kynurenine--oxoglutarate transaminase.	2.6.1.7	0	3.50189e-07	0	7.00158e-08	0	0	0		Kynurenine--oxoglutarate transaminase.	2.6.1.7	0	0	7.87406e-08	0
Diaminobutyrate--2-oxoglutarate transaminase.	2.6.1.76	5.55535e-05	6.29302e-05	4.42636e-05	7.45217e-05	0.000143366	8.8281e-05	2.02804e-05		Diaminobutyrate--2-oxoglutarate transaminase.	2.6.1.76	5.36602e-05	0.000272117	5.75413e-05	0.000193324
Taurine--pyruvate aminotransferase.	2.6.1.77	0	3.87332e-08	6.88664e-08	0	5.72841e-07	2.85013e-07	4.59084e-07		Taurine--pyruvate aminotransferase.	2.6.1.77	0	0	2.34163e-07	1.6025e-07
Succinylornithine transaminase.	2.6.1.81	3.31297e-07	4.47995e-06	6.54734e-08	0	3.11843e-07	1.86157e-06	0		Succinylornithine transaminase.	2.6.1.81	0	6.43163e-07	1.25522e-06	1.6943e-07
Putrescine--2-oxoglutarate transaminase.	2.6.1.82	3.26273e-07	1.79888e-05	1.62743e-07	1.77463e-06	5.5649e-06	2.4261e-05	0		Putrescine--2-oxoglutarate transaminase.	2.6.1.82	1.12564e-06	4.98867e-06	9.59298e-06	1.29426e-05
LL-diaminopimelate aminotransferase.	2.6.1.83	3.12098e-05	0.000174981	0.00216971	0.00136251	0.000400189	0.000539329	0.00205906		LL-diaminopimelate aminotransferase.	2.6.1.83	1.23872e-05	0.000511844	0.00137071	0.000428224
Aminodeoxychorismate synthase.	2.6.1.85	0.000928269	0.00194664	0.000865098	0.00113606	0.00149943	0.00176245	0.000982112		Aminodeoxychorismate synthase.	2.6.1.85	0.00127722	0.00172115	0.00117368	0.00153417
Methionine transaminase.	2.6.1.88	9.31866e-05	2.35198e-05	5.95215e-06	1.53592e-05	4.18372e-05	6.81809e-05	4.87081e-06		Methionine transaminase.	2.6.1.88	9.31561e-05	0.000133084	1.90913e-05	4.46632e-05
dTDP-3-amino-3,6-dideoxy-alpha-D-glucopyranose transaminase.	2.6.1.89	0	0	2.56214e-07	1.35432e-05	1.07848e-05	1.01891e-05	1.44929e-05		dTDP-3-amino-3,6-dideoxy-alpha-D-glucopyranose transaminase.	2.6.1.89	0	1.31611e-05	1.80331e-06	2.66616e-05
Histidinol-phosphate transaminase.	2.6.1.9	0.00189581	0.00176558	0.000712134	0.000881245	0.00159075	0.0010595	0.000780327		Histidinol-phosphate transaminase.	2.6.1.9	0.00205825	0.00126524	0.000993331	0.00179183
UDP-4-amino-4,6-dideoxy-N-acetyl-beta-L-altrosamine transaminase.	2.6.1.92	1.1232e-06	1.1999e-05	4.78496e-05	5.14278e-05	5.27577e-05	6.40939e-05	2.90726e-05		UDP-4-amino-4,6-dideoxy-N-acetyl-beta-L-altrosamine transaminase.	2.6.1.92	1.12564e-06	5.36664e-05	4.10636e-05	6.92972e-05
UDP-2-acetamido-2-deoxy-ribo-hexuluronate aminotransferase.	2.6.1.98	0	1.01235e-07	1.50726e-06	8.71911e-06	2.04115e-05	5.486e-06	4.7727e-06		UDP-2-acetamido-2-deoxy-ribo-hexuluronate aminotransferase.	2.6.1.98	0	4.37253e-05	3.24204e-06	0.000561557
Pyridoxine 5'-phosphate synthase.	2.6.99.2	0.000133418	7.43e-05	0.000213923	0.000248224	0.000233016	0.000144455	0.000111384		Pyridoxine 5'-phosphate synthase.	2.6.99.2	0.000198077	0.00020429	0.000192404	0.0001572
Hexokinase.	2.7.1.1	0	1.54304e-07	4.21175e-06	2.37617e-06	1.6371e-05	1.76272e-06	5.8335e-06		Hexokinase.	2.7.1.1	0	1.5847e-06	4.97693e-06	4.72067e-06
S-methyl-5-thioribose kinase.	2.7.1.100	7.68119e-07	0.00011683	4.77657e-05	5.50927e-05	4.60046e-05	9.17237e-05	3.31709e-05		S-methyl-5-thioribose kinase.	2.7.1.100	2.25127e-06	2.11594e-05	6.12385e-05	0.000163392
Diacylglycerol kinase (ATP).	2.7.1.107	1.55935e-06	0.000399236	2.55555e-05	2.33214e-05	1.6805e-05	7.5937e-05	1.08989e-05		Diacylglycerol kinase (ATP).	2.7.1.107	0.000100544	0.000115623	3.19128e-05	0.000283485
Dolichol kinase.	2.7.1.108	0	0	0	0	0	0	0		Dolichol kinase.	2.7.1.108	0	0	0	0
6-phosphofructokinase.	2.7.1.11	0.00196828	0.0019425	0.0026568	0.00259194	0.0029208	0.00244622	0.00276384		6-phosphofructokinase.	2.7.1.11	0.0017817	0.0021259	0.00267628	0.00168582
[Beta-adrenergic-receptor] kinase.	2.7.11.15	7.9466e-05	1.96437e-06	7.04145e-06	1.76302e-05	5.36105e-06	4.92765e-06	2.40232e-05		[Beta-adrenergic-receptor] kinase.	2.7.11.15	8.32501e-05	8.23571e-06	4.38639e-06	3.55093e-05
[Myosin light-chain] kinase.	2.7.11.18	0	0	0	2.57813e-06	0	7.41031e-07	0		[Myosin light-chain] kinase.	2.7.11.18	0	0	2.00279e-07	3.76803e-06
Gluconokinase.	2.7.1.12	0.002216	0.00234627	4.31876e-05	9.62936e-05	0.000105709	0.000139325	4.36567e-05		Gluconokinase.	2.7.1.12	0.00238085	0.000339502	0.000194725	0.00190604
Phosphoenolpyruvate--glycerone phosphotransferase.	2.7.1.121	0.00183403	0.00173116	0.000288416	0.000339215	0.000553692	0.000644404	0.000370462		Phosphoenolpyruvate--glycerone phosphotransferase.	2.7.1.121	0.00196657	0.000654969	0.000485706	0.00119595
Tetraacyldisaccharide 4'-kinase.	2.7.1.130	0.00013008	0.000159434	0.00144564	0.00126276	0.000545685	0.00052822	0.00129375		Tetraacyldisaccharide 4'-kinase.	2.7.1.130	0.000112404	0.00066886	0.00103757	0.000396676
[Pyruvate, water dikinase] kinase.	2.7.11.33	0	0	0	0	0	0	0		[Pyruvate, water dikinase] kinase.	2.7.11.33	0	0	0	0
Sedoheptulokinase.	2.7.1.14	0	0	0	0	0	0	0		Sedoheptulokinase.	2.7.1.14	0	0	0	0
Tagatose-6-phosphate kinase.	2.7.1.144	0.00120646	0.00202932	0.000385077	0.000392108	0.000595462	0.000830059	0.000418591		Tagatose-6-phosphate kinase.	2.7.1.144	0.00153261	0.000688969	0.000615342	0.00135112
Deoxynucleoside kinase.	2.7.1.145	7.13745e-08	6.54094e-06	8.41685e-07	1.06362e-05	1.14197e-05	6.18437e-05	2.51486e-06		Deoxynucleoside kinase.	2.7.1.145	1.12564e-06	5.88918e-05	5.32963e-06	1.52561e-05
ADP-specific phosphofructokinase.	2.7.1.146	0	0	0	0	0	0	0		ADP-specific phosphofructokinase.	2.7.1.146	0	0	0	0
ADP-specific glucose/glucosamine kinase.	2.7.1.147	0	0	0	0	0	0	0		ADP-specific glucose/glucosamine kinase.	2.7.1.147	0	0	0	0
4-(cytidine 5'-diphospho)-2-C-methyl-D-erythritol kinase.	2.7.1.148	0.00140233	0.0012564	0.00101156	0.00107706	0.000641285	0.000612719	0.000971405		4-(cytidine 5'-diphospho)-2-C-methyl-D-erythritol kinase.	2.7.1.148	0.00147412	0.000778716	0.000897054	0.00130618
Ribokinase.	2.7.1.15	0.00138564	0.00162537	0.000457494	0.000365395	0.000227188	0.000376987	0.000446041		Ribokinase.	2.7.1.15	0.00170807	0.000545737	0.000431174	0.00134484
[Isocitrate dehydrogenase (NADP(+))] kinase.	2.7.11.5	9.50581e-05	0.000172284	1.65972e-05	2.13032e-05	0.000136131	6.86541e-05	7.09372e-06		[Isocitrate dehydrogenase (NADP(+))] kinase.	2.7.11.5	0.000280987	0.000256707	3.11169e-05	0.000160501
Adenosylcobinamide kinase.	2.7.1.156	4.51132e-05	5.44605e-05	0.000359496	0.000240039	0.000138255	0.000139232	0.000335222		Adenosylcobinamide kinase.	2.7.1.156	3.57926e-05	0.000178839	0.000252815	6.0229e-05
Ribulokinase.	2.7.1.16	0.00203437	0.00208969	7.14193e-05	0.000151012	0.000167156	0.000168881	8.60042e-05		Ribulokinase.	2.7.1.16	0.00239152	0.000443893	0.000209004	0.00159209
N-acetylhexosamine 1-kinase.	2.7.1.162	1.71008e-07	4.76728e-08	7.0665e-08	1.55988e-06	2.84949e-06	1.29594e-05	3.58805e-07		N-acetylhexosamine 1-kinase.	2.7.1.162	0	1.43982e-05	3.44438e-07	2.42932e-06
O-phosphoseryl-tRNA(Sec) kinase.	2.7.1.164	0	0	0	0	0	0	0		O-phosphoseryl-tRNA(Sec) kinase.	2.7.1.164	0	0	0	0
Glycerate 2-kinase.	2.7.1.165	3.27938e-07	1.29429e-05	1.29026e-06	9.71601e-06	1.6236e-05	6.42017e-05	6.47962e-06		Glycerate 2-kinase.	2.7.1.165	1.12564e-06	5.68859e-05	8.82525e-06	1.64311e-05
3-deoxy-D-manno-octulosonic acid kinase.	2.7.1.166	6.9863e-06	2.28526e-05	6.67107e-05	8.08966e-05	7.70199e-05	2.56565e-05	4.56796e-05		3-deoxy-D-manno-octulosonic acid kinase.	2.7.1.166	0	6.90238e-05	6.01912e-05	2.61293e-06
D-glycero-beta-D-manno-heptose-7-phosphate kinase.	2.7.1.167	0	0	0	6.83548e-07	4.32636e-08	3.7446e-08	0		D-glycero-beta-D-manno-heptose-7-phosphate kinase.	2.7.1.167	0	3.90063e-08	7.71729e-09	9.99031e-07
D-glycero-alpha-D-manno-heptose-7-phosphate kinase.	2.7.1.168	0	0	0	0	1.20416e-06	0	0		D-glycero-alpha-D-manno-heptose-7-phosphate kinase.	2.7.1.168	0	5.89139e-08	1.99511e-07	0
Pantoate kinase.	2.7.1.169	0	0	0	0	0	0	0		Pantoate kinase.	2.7.1.169	0	0	0	0
Xylulokinase.	2.7.1.17	0.00186858	0.000135647	5.29621e-05	7.74044e-05	0.000163839	0.000268614	7.42927e-05		Xylulokinase.	2.7.1.17	0.00144957	0.000303641	0.00016064	0.00030554
[Myosin heavy-chain] kinase.	2.7.11.7	0	0	0	0	8.5693e-08	1.25465e-07	0		[Myosin heavy-chain] kinase.	2.7.11.7	0	1.89607e-07	0	0
Anhydro-N-acetylmuramic acid kinase.	2.7.1.170	8.31421e-05	0.0001775	0.000272311	0.000318254	0.000261744	0.000208619	0.00019194		Anhydro-N-acetylmuramic acid kinase.	2.7.1.170	0.000147835	0.000314911	0.000256253	0.0002353
L-threonine kinase.	2.7.1.177	0	0	0	0	4.63745e-07	3.03192e-06	0		L-threonine kinase.	2.7.1.177	0	7.26447e-07	7.13677e-07	0
FAD:protein FMN transferase.	2.7.1.180	3.4341e-07	1.07061e-05	7.16981e-07	1.09071e-05	9.01107e-06	3.99689e-05	1.22323e-05		FAD:protein FMN transferase.	2.7.1.180	1.12564e-06	2.62774e-05	8.3787e-06	3.06397e-05
Sulfofructose kinase.	2.7.1.184	0	5.63338e-06	9.99447e-08	5.63204e-08	0	8.56324e-07	2.17995e-07		Sulfofructose kinase.	2.7.1.184	0	1.28654e-06	1.00301e-06	0
Mevalonate-3-phosphate 5-kinase.	2.7.1.186	0	0	0	0	0	0	0		Mevalonate-3-phosphate 5-kinase.	2.7.1.186	0	0	0	0
2-epi-5-epi-valiolone 7-kinase.	2.7.1.188	0	0	0	0	0	0	0		2-epi-5-epi-valiolone 7-kinase.	2.7.1.188	0	0	0	0
Autoinducer-2 kinase.	2.7.1.189	2.83258e-05	0.000151442	0.000157773	0.000107943	0.00014763	0.000260759	0.000219046		Autoinducer-2 kinase.	2.7.1.189	9.80494e-06	0.000106054	0.000192161	9.40512e-05
Phosphoribulokinase.	2.7.1.19	4.89882e-05	0.000950896	2.38641e-05	7.68918e-05	7.86033e-05	0.000138429	7.80928e-05		Phosphoribulokinase.	2.7.1.19	4.61129e-05	0.000166072	4.0213e-05	0.00131037
Protein-N(pi)-phosphohistidine--D-mannose phosphotransferase.	2.7.1.191	0.000309649	0.000258729	1.50734e-05	4.75526e-05	0.000102709	0.00029863	3.71967e-05		Protein-N(pi)-phosphohistidine--D-mannose phosphotransferase.	2.7.1.191	0.000337116	0.000239141	8.26433e-05	0.000177843
Protein-N(pi)-phosphohistidine--N-acetylmuramate phosphotransferase.	2.7.1.192	1.86437e-05	5.02603e-05	4.08819e-07	4.17012e-06	4.49547e-06	1.05908e-05	4.70914e-06		Protein-N(pi)-phosphohistidine--N-acetylmuramate phosphotransferase.	2.7.1.192	2.604e-05	1.73604e-05	5.44803e-06	2.6166e-05
Protein-N(pi)-phosphohistidine--N-acetyl-D-glucosamine	2.7.1.193	5.38556e-07	1.82766e-05	3.21182e-07	6.71668e-07	5.52224e-06	2.64092e-05	4.91595e-07		Protein-N(pi)-phosphohistidine--N-acetyl-D-glucosamine	2.7.1.193	1.12564e-06	2.12049e-05	6.97431e-06	3.83429e-07
Protein-N(pi)-phosphohistidine--L-ascorbate phosphotransferase.	2.7.1.194	6.5531e-08	1.94653e-05	2.50407e-06	1.45299e-05	6.77871e-06	7.14737e-05	6.42711e-06		Protein-N(pi)-phosphohistidine--L-ascorbate phosphotransferase.	2.7.1.194	4.50254e-06	4.961e-05	1.29457e-05	1.65563e-05
Protein-N(pi)-phosphohistidine--2-O-alpha-mannosyl-D-glycerate	2.7.1.195	0	4.58856e-06	6.61886e-08	2.4514e-07	7.684e-08	2.44497e-06	2.31473e-07		Protein-N(pi)-phosphohistidine--2-O-alpha-mannosyl-D-glycerate	2.7.1.195	0	3.26929e-06	7.35841e-07	2.22592e-07
Protein-N(pi)-phosphohistidine--N,N'-diacetylchitobiose	2.7.1.196	0	2.94161e-06	0	0	3.09163e-07	1.07849e-05	0		Protein-N(pi)-phosphohistidine--N,N'-diacetylchitobiose	2.7.1.196	0	8.54012e-06	1.2948e-06	0
Protein-N(pi)-phosphohistidine--D-mannitol phosphotransferase.	2.7.1.197	0	3.04179e-05	3.85885e-06	5.46377e-06	1.26507e-05	2.16801e-05	2.37459e-06		Protein-N(pi)-phosphohistidine--D-mannitol phosphotransferase.	2.7.1.197	9.53108e-06	3.87511e-05	4.81851e-06	3.8725e-06
Protein-N(pi)-phosphohistidine--D-sorbitol phosphotransferase.	2.7.1.198	5.79551e-05	2.46542e-05	2.22028e-06	3.43036e-06	9.17806e-06	4.77221e-05	5.44595e-06		Protein-N(pi)-phosphohistidine--D-sorbitol phosphotransferase.	2.7.1.198	6.02773e-05	4.40991e-05	9.34797e-06	2.76403e-06
Protein-N(pi)-phosphohistidine--D-glucose phosphotransferase.	2.7.1.199	0.000212672	0.000935695	7.18058e-05	0.000138105	0.000291033	0.000552842	0.000107423		Protein-N(pi)-phosphohistidine--D-glucose phosphotransferase.	2.7.1.199	0.000337452	0.000643619	0.000154067	0.000785971
Adenosine kinase.	2.7.1.20	0	0	0	0	8.60185e-08	8.28488e-08	4.62946e-07		Adenosine kinase.	2.7.1.20	0	3.90063e-08	2.76149e-08	3.20501e-07
Protein-N(pi)-phosphohistidine--galactitol phosphotransferase.	2.7.1.200	0	0	0	0	0	0	0		Protein-N(pi)-phosphohistidine--galactitol phosphotransferase.	2.7.1.200	0	0	0	0
Protein-N(pi)-phosphohistidine--trehalose phosphotransferase.	2.7.1.201	0.000933864	0.00236738	0.00038739	0.000493179	0.000745073	0.0010529	0.000438174		Protein-N(pi)-phosphohistidine--trehalose phosphotransferase.	2.7.1.201	0.00148649	0.00126616	0.000531228	0.00190341
Protein-N(pi)-phosphohistidine--D-fructose phosphotransferase.	2.7.1.202	5.24194e-05	4.22921e-05	2.94959e-05	0.000100716	0.000289246	0.00027608	6.23009e-05		Protein-N(pi)-phosphohistidine--D-fructose phosphotransferase.	2.7.1.202	5.06988e-05	0.000400351	6.78938e-05	0.000204424
Protein-N(pi)-phosphohistidine--D-cellobiose phosphotransferase.	2.7.1.205	5.20404e-06	0.000170988	2.81083e-05	3.88456e-05	4.10601e-05	0.000253492	4.21379e-05		Protein-N(pi)-phosphohistidine--D-cellobiose phosphotransferase.	2.7.1.205	6.77319e-06	0.000228183	4.23552e-05	0.000212585
Dual-specificity kinase.	2.7.12.1	5.00588e-08	1.56627e-05	2.0431e-07	5.86012e-06	1.77868e-06	8.45378e-06	7.18051e-06		Dual-specificity kinase.	2.7.12.1	1.12564e-06	9.37987e-06	3.09712e-06	1.28543e-05
D-erythrulose 4-kinase.	2.7.1.210	0	7.3752e-08	1.47827e-07	1.65331e-06	1.62019e-06	4.75249e-06	1.27346e-06		D-erythrulose 4-kinase.	2.7.1.210	0	5.58177e-06	3.81257e-07	3.21763e-06
Protein-N(pi)-phosphohistidine--sucrose phosphotransferase.	2.7.1.211	6.05069e-08	9.11709e-06	0	4.97033e-06	8.82662e-06	3.54233e-05	7.57851e-06		Protein-N(pi)-phosphohistidine--sucrose phosphotransferase.	2.7.1.211	0	4.47597e-05	1.24008e-06	1.23523e-05
Fructoselysine 6-kinase.	2.7.1.218	0	0	0	2.47747e-07	3.08527e-07	2.52795e-07	6.80941e-07		Fructoselysine 6-kinase.	2.7.1.218	0	3.68984e-07	9.97203e-08	3.20501e-07
Ribosylnicotinamide kinase.	2.7.1.22	0	0	0	0	0	0	0		Ribosylnicotinamide kinase.	2.7.1.22	0	0	0	0
Cytidine diphosphoramidate kinase.	2.7.1.224	0	0	0	0	0	0	0		Cytidine diphosphoramidate kinase.	2.7.1.224	0	0	0	0
NAD(+) kinase.	2.7.1.23	0.00136905	0.0014578	0.000814175	0.000950386	0.00157656	0.00139002	0.000853172		NAD(+) kinase.	2.7.1.23	0.00125982	0.00119386	0.0011305	0.00105865
Dephospho-CoA kinase.	2.7.1.24	0.000997714	0.000939986	0.000471889	0.000690457	0.00100078	0.000935774	0.000571982		Dephospho-CoA kinase.	2.7.1.24	0.000961366	0.000880824	0.000682624	0.00093771
Adenylyl-sulfate kinase.	2.7.1.25	0.000761433	0.000120238	9.66118e-05	0.000161573	0.000127984	0.000266525	0.000136017		Adenylyl-sulfate kinase.	2.7.1.25	0.000609193	0.0002588	0.00011674	0.000382804
Riboflavin kinase.	2.7.1.26	0.00135316	0.00160904	0.00154758	0.0016583	0.00171013	0.00164763	0.00148237		Riboflavin kinase.	2.7.1.26	0.00121062	0.00148196	0.00163728	0.00149513
Glycerone kinase.	2.7.1.29	0	7.34683e-06	1.73369e-07	2.43697e-07	7.38768e-06	3.18511e-05	9.86992e-08		Glycerone kinase.	2.7.1.29	0	4.78698e-07	1.12678e-05	6.23414e-08
Ketohexokinase.	2.7.1.3	0	0	0	0	0	0	0		Ketohexokinase.	2.7.1.3	0	0	0	0
Glycerol kinase.	2.7.1.30	0.00293718	0.00261012	0.00132646	0.0015184	0.00287865	0.00211755	0.00190264		Glycerol kinase.	2.7.1.30	0.0028231	0.00236853	0.00185812	0.00263121
Glycerate 3-kinase.	2.7.1.31	0.000189696	0.00141802	1.81606e-06	3.09371e-05	5.79805e-05	0.000119339	1.64891e-05		Glycerate 3-kinase.	2.7.1.31	0.000502331	0.0003144	6.58172e-05	0.000998401
Protein-histidine pros-kinase.	2.7.13.1	0	0	0	0	0	8.73298e-07	0		Protein-histidine pros-kinase.	2.7.13.1	0	9.09685e-07	0	0
Protein-histidine tele-kinase.	2.7.13.2	0	0	0	7.57119e-07	2.24685e-06	5.10569e-06	2.08325e-06		Protein-histidine tele-kinase.	2.7.13.2	0	5.37734e-06	3.85504e-07	2.54881e-06
Pantothenate kinase.	2.7.1.33	0.00167499	0.00152529	0.000859048	0.00103305	0.00185631	0.00162506	0.00106989		Pantothenate kinase.	2.7.1.33	0.00154717	0.0013709	0.00128047	0.00127007
Histidine kinase.	2.7.13.3	0.000487904	0.00104908	0.000192309	0.000464029	0.000903992	0.00134149	0.000131777		Histidine kinase.	2.7.13.3	0.000494223	0.00168223	0.000464186	0.00155667
Pyridoxal kinase.	2.7.1.35	4.49241e-05	0.00019994	0.000560702	0.000618414	0.00044718	0.000619773	0.000639514		Pyridoxal kinase.	2.7.1.35	2.25422e-05	0.00062204	0.000531913	0.000314392
Mevalonate kinase.	2.7.1.36	0.00171263	0.00147627	0.000632657	0.000691897	0.000845637	0.00112859	0.000770952		Mevalonate kinase.	2.7.1.36	0.0016196	0.000886143	0.000869827	0.00103597
Homoserine kinase.	2.7.1.39	0.00186787	0.00151677	0.00105752	0.00112833	0.00124767	0.00146415	0.00114916		Homoserine kinase.	2.7.1.39	0.00175891	0.00127315	0.00125861	0.00123206
Fructokinase.	2.7.1.4	0	1.22662e-05	4.5558e-06	1.87722e-05	2.8162e-05	0.000120535	9.58502e-06		Fructokinase.	2.7.1.4	4.50254e-06	0.000102569	1.59842e-05	2.30167e-05
Pyruvate kinase.	2.7.1.40	0.00281564	0.00317672	0.00367958	0.00342724	0.00353472	0.00346063	0.00363534		Pyruvate kinase.	2.7.1.40	0.00312596	0.00310305	0.00360391	0.00259895
Glucose-1-phosphate phosphodismutase.	2.7.1.41	0	0	0	0	0	0	0		Glucose-1-phosphate phosphodismutase.	2.7.1.41	0	0	0	0
Protein arginine kinase.	2.7.14.1	0.00255773	0.002301	0.000870384	0.0010001	0.000820148	0.00132234	0.00112874		Protein arginine kinase.	2.7.14.1	0.00270132	0.0016091	0.000841229	0.00246007
Uridine/cytidine kinase.	2.7.1.48	0.00145058	0.0010733	0.00142444	0.00126994	0.000828163	0.0010231	0.00127162		Uridine/cytidine kinase.	2.7.1.48	0.00136882	0.000884054	0.00124809	0.000858295
Hydroxymethylpyrimidine kinase.	2.7.1.49	0.00281217	0.00261071	0.000918435	0.000981419	0.000968157	0.000784729	0.000887812		Hydroxymethylpyrimidine kinase.	2.7.1.49	0.00309982	0.00100462	0.000981871	0.00230543
Rhamnulokinase.	2.7.1.5	2.1533e-05	5.17942e-05	5.2636e-05	5.78796e-05	0.000130152	0.000139819	5.79281e-05		Rhamnulokinase.	2.7.1.5	3.37691e-06	6.98629e-05	9.17039e-05	1.57608e-05
Hydroxyethylthiazole kinase.	2.7.1.50	0.00102538	0.00102062	0.000748848	0.000641789	0.000341518	0.000452635	0.000884711		Hydroxyethylthiazole kinase.	2.7.1.50	0.00109247	0.000549328	0.00064463	0.000728503
L-fuculokinase.	2.7.1.51	8.57399e-06	5.5066e-05	4.2538e-05	5.64072e-05	1.05451e-05	3.52205e-05	2.7032e-05		L-fuculokinase.	2.7.1.51	1.91717e-06	3.20562e-05	4.04905e-05	5.48766e-05
Fucokinase.	2.7.1.52	0	3.55072e-06	9.07467e-05	8.97742e-05	5.17158e-05	2.34255e-05	6.02859e-05		Fucokinase.	2.7.1.52	0	2.05047e-05	6.15638e-05	5.44518e-05
L-xylulokinase.	2.7.1.53	1.71008e-07	1.82808e-05	3.02417e-07	1.08138e-06	6.1062e-07	2.86381e-06	1.08998e-07		L-xylulokinase.	2.7.1.53	0	1.11158e-05	1.64663e-06	5.53279e-07
Allose kinase.	2.7.1.55	0	1.13061e-05	4.87612e-06	3.01031e-06	3.76619e-06	8.12958e-06	1.16327e-05		Allose kinase.	2.7.1.55	3.37691e-06	9.43481e-06	5.35207e-06	2.36472e-06
1-phosphofructokinase.	2.7.1.56	0.00278914	0.00198481	0.00115124	0.00109451	0.0010633	0.00146883	0.00126982		1-phosphofructokinase.	2.7.1.56	0.00283357	0.00121984	0.00127518	0.00149994
N-acetylglucosamine kinase.	2.7.1.59	5.09062e-05	3.88037e-05	7.30847e-05	0.000105659	7.36717e-05	0.000116527	5.22538e-05		N-acetylglucosamine kinase.	2.7.1.59	4.79245e-05	0.000141195	7.35752e-05	2.33857e-05
Galactokinase.	2.7.1.6	0.000575955	0.000535861	0.00236972	0.00221476	0.0016235	0.00185655	0.00222827		Galactokinase.	2.7.1.6	0.000444395	0.0014066	0.00208942	0.000657874
N-acylmannosamine kinase.	2.7.1.60	7.80441e-06	5.93986e-05	6.22771e-05	8.80418e-05	6.42576e-05	4.18857e-05	4.35025e-05		N-acylmannosamine kinase.	2.7.1.60	2.25127e-06	6.81878e-05	6.24846e-05	4.36641e-05
Undecaprenol kinase.	2.7.1.66	0	5.35975e-07	0	0	0	2.43997e-06	0		Undecaprenol kinase.	2.7.1.66	0	0	6.59451e-07	7.00891e-07
1-phosphatidylinositol-4-phosphate 5-kinase.	2.7.1.68	2.33796e-05	2.29981e-05	4.67379e-05	5.69901e-05	6.40814e-05	0.000138493	7.23506e-05		1-phosphatidylinositol-4-phosphate 5-kinase.	2.7.1.68	2.38357e-05	0.000112315	5.92074e-05	1.36266e-05
Shikimate kinase.	2.7.1.71	5.45111e-05	6.89271e-05	0.000537629	0.000497275	0.000203871	0.00017139	0.000488381		Shikimate kinase.	2.7.1.71	5.55206e-05	0.000261064	0.000377099	0.00021854
Streptomycin 6-kinase.	2.7.1.72	0	0	0	0	0	0	0		Streptomycin 6-kinase.	2.7.1.72	0	0	0	0
Inosine kinase.	2.7.1.73	0	1.64483e-05	3.05173e-08	5.53265e-08	2.51563e-06	1.98856e-05	1.08998e-07		Inosine kinase.	2.7.1.73	1.12564e-06	5.14659e-06	7.40764e-06	1.08373e-05
Deoxycytidine kinase.	2.7.1.74	0.000247205	0.000170576	3.97968e-07	1.83961e-05	9.01696e-06	2.15674e-05	1.73728e-05		Deoxycytidine kinase.	2.7.1.74	0.000258138	3.10282e-05	1.6338e-05	0.000143095
Polynucleotide 5'-hydroxyl-kinase.	2.7.1.78	0	0	0	0	0	0	0		Polynucleotide 5'-hydroxyl-kinase.	2.7.1.78	0	0	0	0
Glucosamine kinase.	2.7.1.8	2.16222e-05	1.11571e-05	2.88754e-08	9.52477e-07	2.2342e-06	1.51938e-05	1.15736e-06		Glucosamine kinase.	2.7.1.8	2.36193e-05	3.5277e-06	5.4915e-06	2.54636e-06
Pseudouridine kinase.	2.7.1.83	0	5.35322e-06	7.29314e-08	7.53995e-07	1.11832e-06	1.21675e-06	0		Pseudouridine kinase.	2.7.1.83	0	2.43824e-06	9.35514e-07	8.97332e-07
Beta-glucoside kinase.	2.7.1.85	0	3.50189e-08	0	4.24855e-07	2.8493e-07	6.85471e-06	2.31473e-07		Beta-glucoside kinase.	2.7.1.85	0	6.82418e-06	1.39286e-07	7.81192e-07
Streptomycin 3''-kinase.	2.7.1.87	0	4.54598e-06	0	7.61667e-07	4.51645e-06	5.31096e-06	0		Streptomycin 3''-kinase.	2.7.1.87	0	1.87417e-05	7.29909e-07	2.15522e-05
Thiamine kinase.	2.7.1.89	7.13745e-08	7.01649e-06	3.27181e-08	2.223e-07	1.60175e-06	1.44152e-05	0		Thiamine kinase.	2.7.1.89	0	0	5.52882e-06	6.23414e-08
Diphosphate--fructose-6-phosphate 1-phosphotransferase.	2.7.1.90	4.80527e-05	0.000217892	0.00259602	0.00208597	0.000983839	0.000767779	0.00216976		Diphosphate--fructose-6-phosphate 1-phosphotransferase.	2.7.1.90	1.60873e-05	0.000832549	0.00179531	0.00052936
Sphingosine kinase.	2.7.1.91	0	0	0	0	0	0	0		Sphingosine kinase.	2.7.1.91	0	0	0	0
5-dehydro-2-deoxygluconokinase.	2.7.1.92	2.63925e-05	6.62181e-05	9.63696e-05	0.000141403	0.000230883	0.000200678	0.000106098		5-dehydro-2-deoxygluconokinase.	2.7.1.92	2.58706e-05	0.000165651	0.000145865	9.47271e-05
Kanamycin kinase.	2.7.1.95	2.20315e-05	2.69375e-05	6.92576e-05	9.47106e-05	0.000125254	0.000214041	7.37029e-05		Kanamycin kinase.	2.7.1.95	0	7.34424e-05	0.000127539	8.70062e-06
Glutamate 5-kinase.	2.7.2.11	0.000378852	0.000518306	0.000979492	0.00102671	0.00101199	0.001302	0.00109008		Glutamate 5-kinase.	2.7.2.11	0.000283697	0.00103842	0.00107148	0.000468139
Propionate kinase.	2.7.2.15	0.000105125	0.000136311	0.000167549	0.000298717	0.000245882	0.00044648	0.000284807		Propionate kinase.	2.7.2.15	9.30426e-05	0.000483343	0.000167034	0.000391025
Carbamate kinase.	2.7.2.2	0.0021636	0.00242803	0.00058382	0.000586879	0.000754984	0.000929315	0.000648111		Carbamate kinase.	2.7.2.2	0.00230324	0.000941951	0.000791736	0.0018245
Phosphoglycerate kinase.	2.7.2.3	0.00113221	0.00150749	0.000376725	0.000547312	0.000618976	0.00082685	0.000419397		Phosphoglycerate kinase.	2.7.2.3	0.00119199	0.000990139	0.000508568	0.00145149
Aspartate kinase.	2.7.2.4	0.00405766	0.00376032	0.00419172	0.00398884	0.00309493	0.00326884	0.00415108		Aspartate kinase.	2.7.2.4	0.00395934	0.00305141	0.00387268	0.00351132
Butyrate kinase.	2.7.2.7	6.01915e-06	7.9914e-05	0.00132489	0.00097418	0.000222076	0.000254001	0.0010499		Butyrate kinase.	2.7.2.7	3.70528e-06	0.00031366	0.000824125	0.000238353
Acetylglutamate kinase.	2.7.2.8	0.000988145	0.00134085	0.00047671	0.000489475	0.000387251	0.000548158	0.000518394		Acetylglutamate kinase.	2.7.2.8	0.00111632	0.000635617	0.000520438	0.0011799
Arginine kinase.	2.7.3.3	0	9.97485e-07	2.13759e-07	6.55474e-07	2.02982e-06	2.33105e-06	9.86992e-08		Arginine kinase.	2.7.3.3	0	1.92788e-06	7.33006e-07	1.18234e-06
Phosphoenolpyruvate--protein phosphotransferase.	2.7.3.9	0.00389019	0.00313125	0.00180758	0.00217224	0.0039475	0.00343481	0.00203097		Phosphoenolpyruvate--protein phosphotransferase.	2.7.3.9	0.00393435	0.00352377	0.00262043	0.00280637
Polyphosphate kinase.	2.7.4.1	0.00335013	0.000881219	0.00178452	0.00183966	0.00348287	0.00187766	0.00178758		Polyphosphate kinase.	2.7.4.1	0.00301543	0.00207282	0.0020674	0.00100221
(Deoxy)nucleoside-phosphate kinase.	2.7.4.13	7.13745e-08	9.15448e-06	1.62317e-07	2.66698e-07	3.64057e-06	2.21053e-05	1.72102e-06		(Deoxy)nucleoside-phosphate kinase.	2.7.4.13	1.12564e-06	1.6781e-05	3.93954e-06	1.25382e-06
UMP/CMP kinase.	2.7.4.14	1.26038e-07	1.04833e-05	1.16498e-06	1.04292e-06	1.79684e-06	9.73004e-07	7.15776e-07		UMP/CMP kinase.	2.7.4.14	1.91146e-06	6.21784e-07	1.37061e-06	1.06346e-05
Thiamine-phosphate kinase.	2.7.4.16	0.000251691	0.000223534	0.00130785	0.00121575	0.000638895	0.000598077	0.00115741		Thiamine-phosphate kinase.	2.7.4.16	0.000229347	0.00067037	0.000985944	0.000454277
Phosphomevalonate kinase.	2.7.4.2	0.00196134	0.00159076	0.000583465	0.000688073	0.000830723	0.00118667	0.000731032		Phosphomevalonate kinase.	2.7.4.2	0.00195431	0.000933729	0.000848078	0.00132389
UMP kinase.	2.7.4.22	0.00168571	0.00145693	0.00225466	0.00199763	0.00186755	0.00173821	0.00206386		UMP kinase.	2.7.4.22	0.00158923	0.00158213	0.00204836	0.00133427
Ribose 1,5-bisphosphate phosphokinase.	2.7.4.23	0	6.41646e-06	0	4.33886e-07	2.26972e-06	1.20495e-05	0		Ribose 1,5-bisphosphate phosphokinase.	2.7.4.23	0	3.26724e-06	3.99563e-06	6.15621e-07
(d)CMP kinase.	2.7.4.25	0.00120107	0.00110245	0.000938239	0.00107527	0.0013422	0.00115948	0.00094486		(d)CMP kinase.	2.7.4.25	0.00113423	0.00107428	0.00108468	0.000938759
([Pyruvate, water dikinase] phosphate) phosphotransferase.	2.7.4.28	2.13278e-05	1.02088e-05	3.16727e-07	1.50956e-06	5.06276e-06	2.13607e-05	6.27204e-06		([Pyruvate, water dikinase] phosphate) phosphotransferase.	2.7.4.28	2.22e-05	1.04532e-05	6.03972e-06	6.08588e-06
Kdo(2)-lipid A phosphotransferase.	2.7.4.29	0	6.71457e-06	0	3.77617e-07	1.54582e-07	2.22561e-06	0		Kdo(2)-lipid A phosphotransferase.	2.7.4.29	0	3.22678e-06	1.10347e-06	0
Adenylate kinase.	2.7.4.3	0.00147691	0.00143546	0.00190712	0.00179392	0.00177814	0.00168443	0.00182945		Adenylate kinase.	2.7.4.3	0.0014355	0.00148966	0.00185708	0.00124829
Nucleoside-phosphate kinase.	2.7.4.4	5.00588e-08	4.93079e-06	0	0	4.12218e-07	3.24335e-06	0		Nucleoside-phosphate kinase.	2.7.4.4	0	2.88887e-06	1.35558e-06	4.23574e-08
Nucleoside-diphosphate kinase.	2.7.4.6	0.00100871	0.00078577	0.000547241	0.000559102	0.000433299	0.000475225	0.000568138		Nucleoside-diphosphate kinase.	2.7.4.6	0.00110371	0.000495836	0.000554433	0.000562549
Phosphooxymethylpyrimidine kinase.	2.7.4.7	0.000181718	0.000184533	0.000318668	0.000366426	0.000530597	0.000807962	0.00036929		Phosphooxymethylpyrimidine kinase.	2.7.4.7	9.59349e-05	0.000489113	0.000474772	4.78922e-05
Guanylate kinase.	2.7.4.8	0.00129593	0.00113828	0.00149368	0.00140132	0.00124289	0.00140618	0.00144326		Guanylate kinase.	2.7.4.8	0.00120324	0.00135538	0.00142206	0.000979041
Ribose-phosphate diphosphokinase.	2.7.6.1	0.00219375	0.00223999	0.00330702	0.00332327	0.00349106	0.00366184	0.00346177		Ribose-phosphate diphosphokinase.	2.7.6.1	0.0019282	0.00298805	0.00341449	0.00232387
Thiamine diphosphokinase.	2.7.6.2	0.00113538	0.00107453	0.00140129	0.00126182	0.000843008	0.00118801	0.00142582		Thiamine diphosphokinase.	2.7.6.2	0.00116183	0.000846791	0.00129488	0.000889636
2-amino-4-hydroxy-6-hydroxymethyldihydropteridine diphosphokinase.	2.7.6.3	0.00112265	0.00113458	0.00075702	0.000936997	0.00158611	0.0013634	0.000934937		2-amino-4-hydroxy-6-hydroxymethyldihydropteridine diphosphokinase.	2.7.6.3	0.00108765	0.00118736	0.00107707	0.000893233
GTP diphosphokinase.	2.7.6.5	0.000890744	0.000995175	0.000544539	0.000817834	0.000968041	0.00128877	0.000678017		GTP diphosphokinase.	2.7.6.5	0.000880524	0.00164825	0.000647911	0.00146921
Nicotinamide-nucleotide adenylyltransferase.	2.7.7.1	0.000122416	0.000228215	0.000549284	0.00232136	0.000172898	0.00025298	0.00225242		Nicotinamide-nucleotide adenylyltransferase.	2.7.7.1	0.000176893	0.0033454	0.000362863	0.0102104
UDP-glucose--hexose-1-phosphate uridylyltransferase.	2.7.7.12	0.000812798	0.000545223	0.00125027	0.00149274	0.00147743	0.00195462	0.00123312		UDP-glucose--hexose-1-phosphate uridylyltransferase.	2.7.7.12	0.000620506	0.00116178	0.001529	0.000367854
Mannose-1-phosphate guanylyltransferase.	2.7.7.13	6.57672e-06	1.26076e-05	6.97036e-06	1.43183e-05	6.64984e-05	3.15562e-05	1.07032e-05		Mannose-1-phosphate guanylyltransferase.	2.7.7.13	9.058e-07	7.65146e-05	1.77965e-05	8.26603e-05
Nicotinate-nucleotide adenylyltransferase.	2.7.7.18	0.00116581	0.000962031	0.000955835	0.000980788	0.00132898	0.00121785	0.000998434		Nicotinate-nucleotide adenylyltransferase.	2.7.7.18	0.00112813	0.0010493	0.00107278	0.000825728
Polynucleotide adenylyltransferase.	2.7.7.19	0.00035227	0.000106393	0.000307352	0.000391435	0.000241383	0.000168504	0.00018897		Polynucleotide adenylyltransferase.	2.7.7.19	0.000348581	0.000344323	0.000271964	0.000230527
FAD synthase.	2.7.7.2	0	0	0	0	0	0	0		FAD synthase.	2.7.7.2	0	0	0	0
Mannose-1-phosphate guanylyltransferase (GDP).	2.7.7.22	6.85208e-07	3.89535e-06	1.00143e-05	4.23243e-05	6.96338e-05	6.71366e-05	2.90745e-05		Mannose-1-phosphate guanylyltransferase (GDP).	2.7.7.22	0	8.46038e-05	1.78047e-05	4.88482e-05
UDP-N-acetylglucosamine diphosphorylase.	2.7.7.23	4.13761e-05	0.000106778	0.000113829	0.0001517	0.000999763	0.000409542	0.000152026		UDP-N-acetylglucosamine diphosphorylase.	2.7.7.23	1.31765e-05	0.000363872	0.000301782	5.14689e-05
Glucose-1-phosphate thymidylyltransferase.	2.7.7.24	0.000451352	0.000513771	0.00214523	0.00180618	0.00193354	0.00167567	0.00187197		Glucose-1-phosphate thymidylyltransferase.	2.7.7.24	0.000424919	0.00137709	0.00191445	0.000479808
Glucose-1-phosphate adenylyltransferase.	2.7.7.27	0.000879811	0.000902056	0.00173878	0.00188749	0.00230985	0.00314389	0.00195584		Glucose-1-phosphate adenylyltransferase.	2.7.7.27	0.000489393	0.00212467	0.00218983	0.000514758
Pantetheine-phosphate adenylyltransferase.	2.7.7.3	0.000812957	0.00083122	0.000863109	0.00100289	0.000844178	0.00113113	0.000860809		Pantetheine-phosphate adenylyltransferase.	2.7.7.3	0.000793224	0.00110553	0.000896555	0.000812167
Glucose-1-phosphate cytidylyltransferase.	2.7.7.33	6.64133e-05	5.80847e-05	0.000172949	0.000136133	0.000151208	0.000113407	0.000145711		Glucose-1-phosphate cytidylyltransferase.	2.7.7.33	0.000129221	6.07418e-05	0.000154022	1.16761e-05
3-deoxy-manno-octulosonate cytidylyltransferase.	2.7.7.38	4.43668e-05	9.54721e-05	0.000994474	0.000863058	0.000373323	0.000397136	0.000875928		3-deoxy-manno-octulosonate cytidylyltransferase.	2.7.7.38	3.16899e-05	0.000477034	0.000716175	0.000266316
Glycerol-3-phosphate cytidylyltransferase.	2.7.7.39	0.000642679	0.000631908	0.000127728	0.000139156	0.000210937	0.000547704	0.000181583		Glycerol-3-phosphate cytidylyltransferase.	2.7.7.39	0.00067236	0.000449671	0.000226408	0.00043348
Sulfate adenylyltransferase.	2.7.7.4	0.00195976	0.000282733	0.000561716	0.000516198	0.000393319	0.000442168	0.000382136		Sulfate adenylyltransferase.	2.7.7.4	0.00168974	0.000593284	0.000513619	0.000681994
D-ribitol-5-phosphate cytidylyltransferase.	2.7.7.40	0.00101853	0.00181163	0.000585242	0.000695077	0.000395706	0.000515758	0.000585678		D-ribitol-5-phosphate cytidylyltransferase.	2.7.7.40	0.00124437	0.000649394	0.000605348	0.00136895
Phosphatidate cytidylyltransferase.	2.7.7.41	7.01521e-05	0.000152167	2.71076e-05	7.96866e-05	7.99501e-05	0.000192537	7.43209e-05		Phosphatidate cytidylyltransferase.	2.7.7.41	7.45531e-05	0.000221165	4.84515e-05	0.000210963
[Glutamine synthetase] adenylyltransferase.	2.7.7.42	4.7194e-05	1.42922e-05	5.43344e-05	6.43162e-05	3.07903e-05	5.49395e-05	4.61788e-05		[Glutamine synthetase] adenylyltransferase.	2.7.7.42	3.53887e-05	6.21056e-05	4.83198e-05	1.50079e-05
N-acylneuraminate cytidylyltransferase.	2.7.7.43	6.08264e-06	4.14331e-06	2.74075e-05	2.96882e-05	5.65395e-06	1.26669e-05	1.38841e-05		N-acylneuraminate cytidylyltransferase.	2.7.7.43	1.12564e-06	1.5064e-05	2.07526e-05	3.78523e-06
Streptomycin 3''-adenylyltransferase.	2.7.7.47	0	7.70415e-07	3.61087e-08	0	0	5.61061e-07	0		Streptomycin 3''-adenylyltransferase.	2.7.7.47	0	3.10849e-06	3.06695e-07	0
RNA-directed RNA polymerase.	2.7.7.48	0	0	0	0	0	2.5093e-07	0		RNA-directed RNA polymerase.	2.7.7.48	0	2.61385e-07	0	0
RNA-directed DNA polymerase.	2.7.7.49	0.00194146	0.00131726	0.000593696	0.00069245	0.000564633	0.000700645	0.000517449		RNA-directed DNA polymerase.	2.7.7.49	0.00202259	0.000734099	0.000574269	0.00173626
ATP adenylyltransferase.	2.7.7.53	0	1.80432e-07	3.80123e-08	5.09698e-06	1.31954e-05	1.21711e-05	2.64691e-06		ATP adenylyltransferase.	2.7.7.53	0	1.43338e-05	2.31759e-06	6.81978e-06
tRNA nucleotidyltransferase.	2.7.7.56	0.000200669	0.00031914	0.000836003	0.000806765	0.0010545	0.00072832	0.000901125		tRNA nucleotidyltransferase.	2.7.7.56	0.000142449	0.000694579	0.000845531	0.00025597
[Protein-PII] uridylyltransferase.	2.7.7.59	0.000393271	0.000172718	0.000414727	0.000518327	0.000374143	0.000348355	0.000257301		[Protein-PII] uridylyltransferase.	2.7.7.59	0.000405382	0.00055085	0.000397455	0.000402112
DNA-directed RNA polymerase.	2.7.7.6	0.0182192	0.0177203	0.0263269	0.0244861	0.0221231	0.0213508	0.0242324		DNA-directed RNA polymerase.	2.7.7.6	0.0179447	0.0199563	0.0241615	0.0181227
2-C-methyl-D-erythritol 4-phosphate cytidylyltransferase.	2.7.7.60	0.000128069	0.000401876	0.000763331	0.000750663	0.000543376	0.000471125	0.000822723		2-C-methyl-D-erythritol 4-phosphate cytidylyltransferase.	2.7.7.60	0.000204599	0.000555063	0.000636754	0.000428999
Citrate lyase holo-[acyl-carrier protein] synthase.	2.7.7.61	1.26455e-05	2.28555e-05	6.41553e-05	7.22881e-05	0.000100717	8.86953e-05	5.62602e-05		Citrate lyase holo-[acyl-carrier protein] synthase.	2.7.7.61	2.25127e-06	7.57121e-05	7.53765e-05	9.85964e-06
Adenosylcobinamide-phosphate guanylyltransferase.	2.7.7.62	0	0	0	0	8.60185e-08	0	0		Adenosylcobinamide-phosphate guanylyltransferase.	2.7.7.62	0	0	1.53438e-08	0
UTP-monosaccharide-1-phosphate uridylyltransferase.	2.7.7.64	2.64408e-06	2.04108e-05	2.22805e-05	4.68342e-05	6.08716e-05	0.000111958	3.70929e-05		UTP-monosaccharide-1-phosphate uridylyltransferase.	2.7.7.64	4.16844e-06	0.00012588	3.06176e-05	3.95018e-05
Diguanylate cyclase.	2.7.7.65	2.14066e-05	0.000139703	9.74122e-07	1.86235e-05	0.000123577	0.000223223	2.7849e-06		Diguanylate cyclase.	2.7.7.65	3.12051e-05	0.000533514	2.28769e-05	0.00029705
CDP-2,3-bis-(O-geranylgeranyl)-sn-glycerol synthase.	2.7.7.67	0	0	0	0	0	0	0		CDP-2,3-bis-(O-geranylgeranyl)-sn-glycerol synthase.	2.7.7.67	0	0	0	0
2-phospho-L-lactate guanylyltransferase.	2.7.7.68	1.00118e-07	8.73504e-07	0	2.40054e-07	2.03237e-06	1.15624e-05	0		2-phospho-L-lactate guanylyltransferase.	2.7.7.68	0	1.56729e-06	3.25183e-06	3.61317e-07
DNA-directed DNA polymerase.	2.7.7.7	0.0202365	0.0171455	0.0142207	0.0156569	0.0165836	0.0188452	0.0157485		DNA-directed DNA polymerase.	2.7.7.7	0.0193542	0.0169286	0.0158306	0.0166605
D-glycero-beta-D-manno-heptose 1-phosphate adenylyltransferase.	2.7.7.70	9.03306e-06	9.19161e-05	0.000133701	0.00020099	0.000169169	0.000122963	0.000145825		D-glycero-beta-D-manno-heptose 1-phosphate adenylyltransferase.	2.7.7.70	2.25127e-06	0.000307923	0.000128785	0.000185549
CCA tRNA nucleotidyltransferase.	2.7.7.72	0.00235079	0.0024153	0.00153998	0.00208627	0.0037348	0.00364973	0.00205095		CCA tRNA nucleotidyltransferase.	2.7.7.72	0.00218878	0.00297684	0.00244522	0.00167492
Sulfur carrier protein ThiS adenylyltransferase.	2.7.7.73	0	1.01016e-05	7.14471e-08	5.50197e-07	3.6107e-06	7.14726e-06	1.08998e-07		Sulfur carrier protein ThiS adenylyltransferase.	2.7.7.73	1.12564e-06	5.49562e-06	2.94161e-06	6.20942e-07
Molybdopterin adenylyltransferase.	2.7.7.75	4.68966e-05	3.5919e-05	0.000147944	0.000167947	0.000133324	0.000101456	0.000100308		Molybdopterin adenylyltransferase.	2.7.7.75	3.82904e-05	0.000125221	0.000135583	5.06658e-05
Molybdenum cofactor cytidylyltransferase.	2.7.7.76	0	4.03886e-06	1.02326e-07	1.90476e-07	1.5599e-06	7.68922e-07	0		Molybdenum cofactor cytidylyltransferase.	2.7.7.76	0	2.51656e-06	6.52692e-07	0
Molybdenum cofactor guanylyltransferase.	2.7.7.77	4.88938e-05	2.52907e-05	0.00012277	0.000147031	6.86017e-05	6.68048e-05	8.94138e-05		Molybdenum cofactor guanylyltransferase.	2.7.7.77	4.45699e-05	8.38908e-05	0.00010436	2.72458e-05
Polyribonucleotide nucleotidyltransferase.	2.7.7.8	0.00377019	0.00444495	0.00721597	0.00641635	0.00624044	0.00574109	0.00661482		Polyribonucleotide nucleotidyltransferase.	2.7.7.8	0.00365285	0.00480108	0.00666486	0.00419493
Molybdopterin-synthase adenylyltransferase.	2.7.7.80	5.13024e-07	7.82852e-06	2.75141e-06	5.16463e-06	5.04721e-06	1.59258e-05	1.78455e-06		Molybdopterin-synthase adenylyltransferase.	2.7.7.80	0	1.55737e-05	5.2946e-06	2.15846e-06
Pseudaminic acid cytidylyltransferase.	2.7.7.81	0	6.1927e-06	2.31126e-05	1.26101e-05	2.65983e-05	1.82041e-05	8.80481e-06		Pseudaminic acid cytidylyltransferase.	2.7.7.81	1.12564e-06	1.2529e-05	1.90582e-05	3.08229e-06
CMP-N,N'-diacetyllegionaminic acid synthase.	2.7.7.82	0	0	0	1.68462e-06	4.27549e-08	1.21983e-07	0		CMP-N,N'-diacetyllegionaminic acid synthase.	2.7.7.82	0	1.46072e-06	7.62655e-09	0
Diadenylate cyclase.	2.7.7.85	0.0016715	0.00173383	0.0021784	0.00197378	0.00215175	0.00195127	0.00236462		Diadenylate cyclase.	2.7.7.85	0.0016887	0.00162852	0.00212821	0.00173452
L-threonylcarbamoyladenylate synthase.	2.7.7.87	6.5531e-08	1.10118e-05	7.58366e-07	1.59729e-06	4.10453e-06	2.07529e-05	1.75773e-06		L-threonylcarbamoyladenylate synthase.	2.7.7.87	1.12564e-06	1.19277e-05	5.75142e-06	1.28549e-06
[Glutamine synthetase]-adenylyl-L-tyrosine phosphorylase.	2.7.7.89	0.000652026	0.000550662	0.000883657	0.00116131	0.00303361	0.00148835	0.000909887		[Glutamine synthetase]-adenylyl-L-tyrosine phosphorylase.	2.7.7.89	0.000629113	0.00152155	0.0013928	0.000552639
3-hydroxy-4-methylanthranilate adenylyltransferase.	2.7.7.97	0	0	0	0	0	0	0		3-hydroxy-4-methylanthranilate adenylyltransferase.	2.7.7.97	0	0	0	0
N-acetyl-alpha-D-muramate 1-phosphate uridylyltransferase.	2.7.7.99	0	0	0	4.53235e-06	2.22273e-06	3.71501e-06	6.94418e-07		N-acetyl-alpha-D-muramate 1-phosphate uridylyltransferase.	2.7.7.99	0	2.86814e-06	6.56378e-07	7.10496e-06
Teichoic acid poly(glycerol phosphate) polymerase.	2.7.8.12	0.00194376	0.000985925	1.4262e-06	1.22022e-05	3.87484e-05	5.47089e-05	3.92766e-06		Teichoic acid poly(glycerol phosphate) polymerase.	2.7.8.12	0.00180426	0.00013844	0.000102664	0.000791259
Phospho-N-acetylmuramoyl-pentapeptide-transferase.	2.7.8.13	0.0020648	0.00154895	0.00341188	0.00299174	0.00232473	0.00227707	0.00304135		Phospho-N-acetylmuramoyl-pentapeptide-transferase.	2.7.8.13	0.00189324	0.0020675	0.00292911	0.0015092
UDP-N-acetylglucosamine--dolichyl-phosphate	2.7.8.15	0	0	0	0	0	0	0		UDP-N-acetylglucosamine--dolichyl-phosphate	2.7.8.15	0	0	0	0
Phosphatidylglycerol--membrane-oligosaccharide glycerophosphotransferase.	2.7.8.20	2.13942e-05	1.71009e-05	3.16447e-07	1.11647e-07	4.04911e-05	3.73702e-05	2.13401e-07		Phosphatidylglycerol--membrane-oligosaccharide glycerophosphotransferase.	2.7.8.20	2.33256e-05	3.16772e-05	1.2261e-05	1.10867e-05
Membrane-oligosaccharide glycerophosphotransferase.	2.7.8.21	0	4.16478e-06	3.27181e-08	1.10653e-07	5.3105e-08	2.59189e-07	1.27332e-07		Membrane-oligosaccharide glycerophosphotransferase.	2.7.8.21	0	6.43163e-07	7.25388e-07	0
Carboxyvinyl-carboxyphosphonate phosphorylmutase.	2.7.8.23	0	4.55245e-07	0	5.53265e-08	0	1.01574e-06	1.08998e-07		Carboxyvinyl-carboxyphosphonate phosphorylmutase.	2.7.8.23	0	1.05807e-06	1.05636e-07	0
Phosphatidylcholine synthase.	2.7.8.24	2.56498e-07	1.50537e-06	0	2.84731e-06	2.30623e-06	7.475e-06	1.72102e-06		Phosphatidylcholine synthase.	2.7.8.24	1.8116e-06	1.00683e-05	2.90337e-07	2.72399e-06
Adenosylcobinamide-GDP ribazoletransferase.	2.7.8.26	5.60885e-05	9.67423e-05	0.000510684	0.000329938	0.000158158	0.000210346	0.000525591		Adenosylcobinamide-GDP ribazoletransferase.	2.7.8.26	4.79201e-05	0.000266063	0.00036012	7.11412e-05
2-phospho-L-lactate transferase.	2.7.8.28	8.54906e-08	9.90978e-07	7.32542e-08	6.67603e-07	4.76309e-07	1.37807e-05	1.13806e-07		2-phospho-L-lactate transferase.	2.7.8.28	0	6.72781e-07	3.90602e-06	6.88105e-07
Undecaprenyl-phosphate glucose phosphotransferase.	2.7.8.31	2.03323e-05	0.000104258	0.000293567	0.000344336	0.000396796	0.000396217	0.000308295		Undecaprenyl-phosphate glucose phosphotransferase.	2.7.8.31	1.22124e-05	0.000587069	0.00028297	0.000386756
UDP-N-acetylglucosamine--undecaprenyl-phosphate	2.7.8.33	2.68516e-06	3.32196e-05	2.80678e-05	4.61503e-05	3.63494e-05	6.92783e-05	3.21848e-05		UDP-N-acetylglucosamine--undecaprenyl-phosphate	2.7.8.33	3.37691e-06	7.59303e-05	3.50376e-05	4.37972e-05
UDP-N-acetylglucosamine--decaprenyl-phosphate	2.7.8.35	0	7.00377e-08	0	3.17138e-06	1.51138e-06	4.01199e-06	0		UDP-N-acetylglucosamine--decaprenyl-phosphate	2.7.8.35	0	5.45011e-06	2.98739e-07	2.17296e-06
Undecaprenyl phosphate N,N'-diacetylbacillosamine 1-phosphate	2.7.8.36	9.52194e-07	7.98117e-06	7.35482e-05	7.557e-05	2.46338e-05	3.36739e-05	4.99384e-05		Undecaprenyl phosphate N,N'-diacetylbacillosamine 1-phosphate	2.7.8.36	3.37691e-06	3.06301e-05	5.08862e-05	3.18716e-05
Alpha-D-ribose 1-methylphosphonate 5-triphosphate synthase.	2.7.8.37	8.54906e-08	3.066e-05	6.38683e-08	2.24878e-06	9.37698e-06	4.54436e-05	1.08998e-07		Alpha-D-ribose 1-methylphosphonate 5-triphosphate synthase.	2.7.8.37	0	2.99637e-05	1.3252e-05	0
Archaetidylserine synthase.	2.7.8.38	0	0	0	0	0	0	0		Archaetidylserine synthase.	2.7.8.38	0	0	0	0
Kdo(2)-lipid A phosphoethanolamine 7''-transferase.	2.7.8.42	1.38007e-06	2.21891e-05	9.42167e-08	3.07232e-07	3.77474e-06	3.03664e-05	1.08998e-07		Kdo(2)-lipid A phosphoethanolamine 7''-transferase.	2.7.8.42	3.55363e-06	1.10098e-05	9.91887e-06	3.74108e-07
Teichoic acid glycerol-phosphate primase.	2.7.8.44	0	0	0	0	0	0	0		Teichoic acid glycerol-phosphate primase.	2.7.8.44	0	0	0	0
CDP-diacylglycerol--glycerol-3-phosphate 1-phosphatidyltransferase.	2.7.8.5	0.0010525	0.000987918	0.000616989	0.000745802	0.00112521	0.00117677	0.000700123		CDP-diacylglycerol--glycerol-3-phosphate 1-phosphatidyltransferase.	2.7.8.5	0.00101615	0.000901599	0.000884923	0.000667359
Undecaprenyl-phosphate galactose phosphotransferase.	2.7.8.6	2.41811e-05	7.24277e-06	2.98012e-05	4.1574e-05	4.02821e-05	6.03003e-05	4.69755e-05		Undecaprenyl-phosphate galactose phosphotransferase.	2.7.8.6	2.36687e-05	6.68649e-05	3.11344e-05	2.87602e-05
Holo-[acyl-carrier-protein] synthase.	2.7.8.7	0.000683982	0.000700193	0.000399858	0.000403896	0.000413067	0.000576204	0.000479492		Holo-[acyl-carrier-protein] synthase.	2.7.8.7	0.000724394	0.00040509	0.000487362	0.000435816
CDP-diacylglycerol--serine O-phosphatidyltransferase.	2.7.8.8	0.000118361	0.000165935	0.00093097	0.000856583	0.000435114	0.0003348	0.000882378		CDP-diacylglycerol--serine O-phosphatidyltransferase.	2.7.8.8	0.000113822	0.000520794	0.000687236	0.000373722
Pyruvate, phosphate dikinase.	2.7.9.1	0.00348317	0.000707182	0.004611	0.00392271	0.0024665	0.00206329	0.00404253		Pyruvate, phosphate dikinase.	2.7.9.1	0.00269847	0.00187826	0.00357904	0.00124727
Pyruvate, water dikinase.	2.7.9.2	0.000301972	0.000512934	0.0016219	0.00126636	0.000513884	0.000701452	0.00150183		Pyruvate, water dikinase.	2.7.9.2	0.000345967	0.000935555	0.00115703	0.000881632
Selenide, water dikinase.	2.7.9.3	0.000123875	0.000172658	0.00082515	0.000667854	0.000395821	0.000451282	0.000775781		Selenide, water dikinase.	2.7.9.3	9.74549e-05	0.000525023	0.000635009	0.000237751
Thiosulfate sulfurtransferase.	2.8.1.1	5.16561e-06	4.17183e-05	3.76672e-05	4.7774e-05	4.81479e-05	4.39547e-05	2.56142e-05		Thiosulfate sulfurtransferase.	2.8.1.1	6.75381e-06	7.66822e-05	4.20815e-05	3.3605e-05
Thiazole synthase.	2.8.1.10	8.51608e-05	5.62461e-05	1.24839e-05	4.81758e-05	0.000145062	8.94726e-05	2.28942e-05		Thiazole synthase.	2.8.1.10	7.24295e-05	8.81767e-05	4.00921e-05	0.000114624
Molybdopterin synthase sulfurtransferase.	2.8.1.11	0	2.65632e-06	3.05173e-08	5.53265e-08	1.54582e-07	3.21426e-06	0		Molybdopterin synthase sulfurtransferase.	2.8.1.11	1.12564e-06	0	1.27945e-06	0
Molybdopterin synthase.	2.8.1.12	1.70606e-05	7.11379e-05	4.92374e-05	6.38713e-05	6.78506e-05	4.50019e-05	4.21546e-05		Molybdopterin synthase.	2.8.1.12	6.85993e-05	9.8895e-05	5.27875e-05	2.93044e-05
tRNA-uridine 2-sulfurtransferase.	2.8.1.13	0.0019508	0.00222241	0.00220612	0.00214869	0.00278767	0.00279604	0.00211769		tRNA-uridine 2-sulfurtransferase.	2.8.1.13	0.00177614	0.00215861	0.00248777	0.00175111
3-mercaptopyruvate sulfurtransferase.	2.8.1.2	1.23261e-06	1.42092e-05	6.9719e-07	5.78918e-06	3.10802e-05	6.91634e-05	1.26956e-06		3-mercaptopyruvate sulfurtransferase.	2.8.1.2	2.25127e-06	2.01122e-05	2.25082e-05	5.93635e-06
tRNA uracil 4-sulfurtransferase.	2.8.1.4	0.000830642	0.000989579	0.000430304	0.000539107	0.000678316	0.000956581	0.000485431		tRNA uracil 4-sulfurtransferase.	2.8.1.4	0.000785344	0.000796049	0.00062689	0.000902457
Biotin synthase.	2.8.1.6	0.00174822	0.00156564	0.00104066	0.000976731	0.000614047	0.000618022	0.000928731		Biotin synthase.	2.8.1.6	0.00192688	0.000866263	0.000918525	0.00116934
Cysteine desulfurase.	2.8.1.7	0.000501172	0.000536905	0.00066184	0.000982135	0.000760231	0.00102978	0.000634749		Cysteine desulfurase.	2.8.1.7	0.00047306	0.00137445	0.000617337	0.00107671
Lipoyl synthase.	2.8.1.8	0.00145295	0.00145104	0.000539613	0.0007662	0.00142671	0.000796803	0.00061007		Lipoyl synthase.	2.8.1.8	0.00149099	0.000982223	0.000805826	0.00142047
Propionate CoA-transferase.	2.8.3.1	6.51542e-05	0.000312883	8.55894e-06	1.3093e-05	3.25752e-05	3.23962e-05	3.36111e-06		Propionate CoA-transferase.	2.8.3.1	0.000119574	6.57365e-05	3.03012e-05	0.000181587
Citrate CoA-transferase.	2.8.3.10	8.13736e-05	0.000196515	0.0011062	0.000899437	0.000567182	0.000623455	0.00107462		Citrate CoA-transferase.	2.8.3.10	2.18589e-05	0.000541244	0.000879536	0.000164963
Glutaconate CoA-transferase.	2.8.3.12	1.71008e-07	2.58611e-06	1.7785e-05	2.47749e-05	1.96456e-05	1.01182e-05	1.02574e-05		Glutaconate CoA-transferase.	2.8.3.12	0	1.98094e-05	1.51719e-05	4.74766e-06
Formyl-CoA transferase.	2.8.3.16	2.372e-05	1.25414e-05	1.40717e-06	2.69704e-06	3.9559e-05	7.49274e-06	7.03469e-06		Formyl-CoA transferase.	2.8.3.16	2.36193e-05	1.45871e-05	9.05488e-06	1.3975e-05
CoA:oxalate CoA-transferase.	2.8.3.19	8.54906e-08	1.25862e-05	1.28248e-07	1.86727e-06	2.26807e-06	8.99681e-06	8.25244e-07		CoA:oxalate CoA-transferase.	2.8.3.19	0	1.64514e-05	1.33508e-06	4.80751e-07
L-carnitine CoA-transferase.	2.8.3.21	2.24739e-05	5.10197e-05	1.37599e-05	2.50693e-05	6.61034e-05	7.06124e-05	6.06559e-05		L-carnitine CoA-transferase.	2.8.3.21	1.12564e-06	2.90437e-05	5.03768e-05	1.15773e-05
3-oxoacid CoA-transferase.	2.8.3.5	7.4765e-05	1.31165e-05	2.37367e-06	1.73462e-05	7.87197e-05	4.06658e-05	3.90694e-06		3-oxoacid CoA-transferase.	2.8.3.5	7.28934e-05	8.85992e-05	1.66188e-05	3.46385e-05
3-oxoadipate CoA-transferase.	2.8.3.6	8.08939e-05	1.78637e-05	7.8662e-07	1.2462e-06	5.06712e-06	2.07044e-05	7.57005e-07		3-oxoadipate CoA-transferase.	2.8.3.6	9.56321e-05	2.48745e-05	4.81575e-06	9.59885e-07
Acetate CoA-transferase.	2.8.3.8	0	3.39584e-05	7.81624e-06	9.07224e-06	5.39014e-06	1.00413e-05	6.54656e-06		Acetate CoA-transferase.	2.8.3.8	1.12564e-06	8.27529e-06	7.0454e-06	4.2776e-05
Butyrate--acetoacetate CoA-transferase.	2.8.3.9	5.9602e-06	1.63382e-05	2.09947e-05	3.39519e-05	1.18765e-05	1.63905e-05	1.6525e-05		Butyrate--acetoacetate CoA-transferase.	2.8.3.9	2.25127e-06	2.20132e-05	1.87461e-05	1.57081e-05
Coenzyme-B sulfoethylthiotransferase.	2.8.4.1	0	0	0	0	0	0	0		Coenzyme-B sulfoethylthiotransferase.	2.8.4.1	0	0	0	0
tRNA-2-methylthio-N(6)-dimethylallyladenosine synthase.	2.8.4.3	0.00169081	0.00148344	0.00185109	0.00175572	0.00128523	0.00108698	0.0018363		tRNA-2-methylthio-N(6)-dimethylallyladenosine synthase.	2.8.4.3	0.00176218	0.00135	0.00156174	0.00172353
[Ribosomal protein S12] (aspartate(89)-C(3))-methylthiotransferase.	2.8.4.4	0.000218218	0.000240791	0.00187771	0.00150809	0.000654978	0.000647823	0.00178496		[Ribosomal protein S12] (aspartate(89)-C(3))-methylthiotransferase.	2.8.4.4	0.000206874	0.000870001	0.00129873	0.000614919
tRNA (N(6)-L-threonylcarbamoyladenosine(37)-C(2))-methylthiotransferase.	2.8.4.5	2.00235e-07	0	0	1.17702e-06	1.05145e-06	2.18902e-06	2.31473e-07		tRNA (N(6)-L-threonylcarbamoyladenosine(37)-C(2))-methylthiotransferase.	2.8.4.5	0	2.33914e-06	1.72271e-07	2.04994e-06
L-seryl-tRNA(Sec) selenium transferase.	2.9.1.1	6.83992e-05	0.000163723	0.00030326	0.000317696	0.000327426	0.000229711	0.000199489		L-seryl-tRNA(Sec) selenium transferase.	2.9.1.1	5.59635e-05	0.000584382	0.00025921	0.000240471
O-phospho-L-seryl-tRNA(Sec):L-selenocysteinyl-tRNA synthase.	2.9.1.2	0	0	0	0	0	0	0		O-phospho-L-seryl-tRNA(Sec):L-selenocysteinyl-tRNA synthase.	2.9.1.2	0	0	0	0
Carboxylesterase.	3.1.1.1	0.000912822	0.00110432	7.6865e-05	0.000101414	0.000155581	0.000269464	7.8382e-05		Carboxylesterase.	3.1.1.1	0.00109987	0.00045827	0.000148062	0.000831683
Chlorophyllide a hydrolase.	3.1.1.100	0	0	0	0	0	0	0		Chlorophyllide a hydrolase.	3.1.1.100	0	0	0	0
Pectinesterase.	3.1.1.11	8.54906e-08	0	3.65352e-07	9.50377e-07	8.60185e-08	1.12367e-07	0		Pectinesterase.	3.1.1.11	0	1.17049e-07	2.01473e-07	1.10656e-06
Exodeoxyribonuclease I.	3.1.11.1	9.5653e-05	0.000100352	0.000276328	0.000222709	0.000333479	0.000249625	0.000164636		Exodeoxyribonuclease I.	3.1.11.1	8.23031e-05	0.000313408	0.00025618	0.000147945
Phosphonoacetaldehyde hydrolase.	3.11.1.1	0.000103824	7.89669e-05	3.81899e-06	1.28809e-05	3.28605e-05	4.5611e-05	1.62489e-06		Phosphonoacetaldehyde hydrolase.	3.11.1.1	0.000102275	8.33974e-05	1.49942e-05	0.000145553
Exodeoxyribonuclease III.	3.1.11.2	0.000380611	0.000711356	0.00284252	0.00256654	0.0029505	0.00229319	0.00255163		Exodeoxyribonuclease III.	3.1.11.2	0.000217313	0.00209914	0.00263519	0.00083773
Phosphonoacetate hydrolase.	3.11.1.2	0	9.14444e-06	0	2.07723e-07	1.63102e-06	1.04461e-06	0		Phosphonoacetate hydrolase.	3.11.1.2	0	4.41927e-05	7.31259e-08	1.96126e-05
Exodeoxyribonuclease (lambda-induced).	3.1.11.3	0	0.000478757	0	6.92441e-07	7.91308e-05	0.000180074	0		Exodeoxyribonuclease (lambda-induced).	3.1.11.3	0	0.000577671	1.03178e-06	0
Phosphonopyruvate hydrolase.	3.11.1.3	0	0	0	2.00807e-06	4.21783e-06	0	0		Phosphonopyruvate hydrolase.	3.11.1.3	0	1.50407e-05	0	0
Exodeoxyribonuclease V.	3.1.11.5	0.000169726	0.000492339	0.00171721	0.00210431	0.00128421	0.000852772	0.0010594		Exodeoxyribonuclease V.	3.1.11.5	0.000133217	0.00178747	0.00143568	0.00102284
Exodeoxyribonuclease VII.	3.1.11.6	0.00293887	0.00209197	0.00126233	0.00142029	0.00152204	0.00203313	0.00149794		Exodeoxyribonuclease VII.	3.1.11.6	0.00291566	0.00176919	0.00156652	0.00164078
Gluconolactonase.	3.1.1.17	0	0	0	0	0	2.09777e-06	0		Gluconolactonase.	3.1.1.17	0	1.96553e-06	5.69887e-08	1.07749e-05
Arylesterase.	3.1.1.2	0	0	3.11501e-08	0	2.15301e-07	0	0		Arylesterase.	3.1.1.2	0	0	5.00231e-08	0
Tannase.	3.1.1.20	0	0	1.76346e-06	2.35159e-05	4.79105e-05	1.26415e-05	1.54036e-05		Tannase.	3.1.1.20	0	1.49886e-05	9.53618e-06	3.93086e-05
Hydroxybutyrate-dimer hydrolase.	3.1.1.22	0.000181888	6.38795e-06	4.04037e-06	8.68831e-06	1.48767e-05	1.24954e-05	3.7665e-06		Hydroxybutyrate-dimer hydrolase.	3.1.1.22	0.000182267	0	1.09294e-05	5.14981e-05
Acylglycerol lipase.	3.1.1.23	0	0	0	0	0	3.67956e-07	0		Acylglycerol lipase.	3.1.1.23	0	3.83287e-07	0	0
3-oxoadipate enol-lactonase.	3.1.1.24	0.000352689	9.1447e-05	9.74599e-06	3.16851e-05	0.000109702	0.000120575	7.57883e-06		3-oxoadipate enol-lactonase.	3.1.1.24	0.00042997	0.000250668	3.49257e-05	0.000110846
4-pyridoxolactonase.	3.1.1.27	0	0	0	0	5.8724e-08	0	0		4-pyridoxolactonase.	3.1.1.27	0	0	1.04751e-08	0
Aminoacyl-tRNA hydrolase.	3.1.1.29	0.00139911	0.00127476	0.00152344	0.00148777	0.00169604	0.00157515	0.00149207		Aminoacyl-tRNA hydrolase.	3.1.1.29	0.00129155	0.00135007	0.00157958	0.00116575
Triacylglycerol lipase.	3.1.1.3	0.0069834	0.00538385	4.55359e-06	6.92728e-05	0.000231635	0.000269134	1.28819e-05		Triacylglycerol lipase.	3.1.1.3	0.0071324	0.000875408	0.000425848	0.004105
6-phosphogluconolactonase.	3.1.1.31	0.000110645	0.000113538	0.000622094	0.000558009	0.000373053	0.000398763	0.000589994		6-phosphogluconolactonase.	3.1.1.31	8.6562e-05	0.00042018	0.000505464	0.000153044
Exoribonuclease II.	3.1.13.1	9.79023e-05	0.000270414	0.000474823	0.000654856	0.000519882	0.000553007	0.000476635		Exoribonuclease II.	3.1.13.1	6.90653e-05	0.000966726	0.00044513	0.000515579
Phospholipase A(1).	3.1.1.32	0	8.53106e-07	0	2.35404e-07	1.02554e-06	3.96703e-06	2.31473e-07		Phospholipase A(1).	3.1.1.32	0	1.01102e-06	1.14081e-06	5.66644e-07
Oligonucleotidase.	3.1.13.3	2.56498e-07	9.47709e-06	9.51922e-06	1.95204e-05	1.92601e-05	2.43247e-05	1.16849e-05		Oligonucleotidase.	3.1.13.3	0	2.20523e-05	1.28603e-05	1.90291e-05
Ribonuclease D.	3.1.13.5	1.68125e-05	0.000101375	0.000148784	0.00115824	0.00017476	0.000234552	0.00064054		Ribonuclease D.	3.1.13.5	8.6793e-06	0.00028546	0.00016259	0.00195461
Phospholipase A(2).	3.1.1.4	1.21433e-07	1.32494e-05	6.71894e-08	2.65398e-07	2.71787e-06	1.22899e-05	3.63662e-07		Phospholipase A(2).	3.1.1.4	0	5.15517e-06	5.0273e-06	4.23574e-08
Cephalosporin-C deacetylase.	3.1.1.41	0	0	0	0	0	1.03246e-05	0		Cephalosporin-C deacetylase.	3.1.1.41	0	1.07548e-05	0	0
Carboxymethylenebutenolidase.	3.1.1.45	0	0	0	3.94533e-06	3.96287e-06	3.3393e-06	0		Carboxymethylenebutenolidase.	3.1.1.45	0	3.26131e-06	7.63225e-07	5.76625e-06
1-alkyl-2-acetylglycerophosphocholine esterase.	3.1.1.47	4.18909e-05	4.09684e-05	0.000107477	0.000161916	0.000117323	0.000233296	0.000135289		1-alkyl-2-acetylglycerophosphocholine esterase.	3.1.1.47	3.35123e-05	0.000182227	0.000134971	4.85973e-05
Lysophospholipase.	3.1.1.5	0	1.33635e-05	7.17019e-08	1.33012e-06	2.36786e-06	1.9006e-05	0		Lysophospholipase.	3.1.1.5	0	4.86867e-06	6.77866e-06	1.94402e-06
Sialate O-acetylesterase.	3.1.1.53	7.13745e-08	1.06641e-05	4.32531e-05	0.000179893	6.61847e-05	6.35722e-05	0.000134018		Sialate O-acetylesterase.	3.1.1.53	1.12564e-06	8.5206e-05	3.8684e-05	0.000288146
2-pyrone-4,6-dicarboxylate lactonase.	3.1.1.57	0	0	0	0	0	0	0		2-pyrone-4,6-dicarboxylate lactonase.	3.1.1.57	0	0	0	0
Acetylesterase.	3.1.1.6	2.0588e-05	4.37643e-05	1.0172e-05	1.73519e-05	5.13716e-05	5.52753e-05	3.8808e-05		Acetylesterase.	3.1.1.6	4.50254e-06	1.82908e-05	3.87525e-05	1.34837e-05
Protein-glutamate methylesterase.	3.1.1.61	4.24995e-05	4.20781e-05	1.12005e-05	3.26839e-05	0.000166396	0.00022502	1.94906e-05		Protein-glutamate methylesterase.	3.1.1.61	3.52444e-05	0.000394608	4.55217e-05	0.000120742
L-rhamnono-1,4-lactonase.	3.1.1.65	0	0	0	0	0	0	0		L-rhamnono-1,4-lactonase.	3.1.1.65	0	0	0	0
Acetylxylan esterase.	3.1.1.72	0	0	0	1.28368e-05	7.13271e-07	5.82279e-06	1.72102e-06		Acetylxylan esterase.	3.1.1.72	0	6.11823e-06	1.13526e-07	1.99529e-05
Feruloyl esterase.	3.1.1.73	0	0	0	1.78319e-06	4.27549e-08	0	0		Feruloyl esterase.	3.1.1.73	0	0	2.08694e-08	2.51197e-06
Poly(3-hydroxybutyrate) depolymerase.	3.1.1.75	0	0	0	0	0	0	0		Poly(3-hydroxybutyrate) depolymerase.	3.1.1.75	0	0	0	0
Poly(3-hydroxyoctanoate) depolymerase.	3.1.1.76	0	0	0	0	0	0	0		Poly(3-hydroxyoctanoate) depolymerase.	3.1.1.76	0	0	0	0
Quorum-quenching N-acyl-homoserine lactonase.	3.1.1.81	0	0	0	0	0	0	0		Quorum-quenching N-acyl-homoserine lactonase.	3.1.1.81	0	0	0	0
Pimeloyl-[acyl-carrier protein] methyl ester esterase.	3.1.1.85	2.54345e-06	1.33925e-05	0.000159856	0.000195739	7.6514e-05	5.46908e-05	9.10041e-05		Pimeloyl-[acyl-carrier protein] methyl ester esterase.	3.1.1.85	2.25127e-06	5.08247e-05	0.000125662	4.718e-05
D-aminoacyl-tRNA deacylase.	3.1.1.96	0.000840625	0.000834242	0.000826745	0.00089066	0.00110143	0.000993045	0.000832923		D-aminoacyl-tRNA deacylase.	3.1.1.96	0.000834052	0.000822273	0.000935282	0.000680944
Acetyl-CoA hydrolase.	3.1.2.1	1.43272e-05	1.19039e-05	1.85414e-05	5.46331e-05	6.35346e-05	6.51774e-05	5.57561e-05		Acetyl-CoA hydrolase.	3.1.2.1	1.31908e-05	9.06509e-05	2.43035e-05	7.21543e-05
Deoxyribonuclease I.	3.1.21.1	1.36906e-07	1.0142e-05	4.23373e-07	2.37067e-06	8.78956e-06	2.7377e-05	4.70013e-06		Deoxyribonuclease I.	3.1.21.1	0	4.70246e-05	4.80319e-06	1.55713e-05
S-formylglutathione hydrolase.	3.1.2.12	8.30128e-05	0.000262702	0.000279723	0.000349717	0.000163786	0.000155462	0.000162299		S-formylglutathione hydrolase.	3.1.2.12	8.40691e-05	0.000259945	0.000235932	0.00037753
Deoxyribonuclease IV.	3.1.21.2	0.0014565	0.00114597	0.000721435	0.000572627	0.000360401	0.000370932	0.000706492		Deoxyribonuclease IV.	3.1.21.2	0.00146196	0.000393483	0.000621407	0.000996832
Type I site-specific deoxyribonuclease.	3.1.21.3	0.00524293	0.00476166	0.00574081	0.00545016	0.00339046	0.00400773	0.00505642		Type I site-specific deoxyribonuclease.	3.1.21.3	0.00492554	0.0041056	0.00495744	0.00434583
Oleoyl-[acyl-carrier-protein] hydrolase.	3.1.2.14	1.75722e-05	4.41792e-05	4.91353e-05	7.21226e-05	7.15093e-05	0.000207249	7.09675e-05		Oleoyl-[acyl-carrier-protein] hydrolase.	3.1.2.14	1.61147e-05	0.000171693	7.13361e-05	4.11078e-05
Type II site-specific deoxyribonuclease.	3.1.21.4	8.58611e-06	7.91063e-05	0.000104222	0.000121631	6.17505e-05	6.99234e-05	9.0529e-05		Type II site-specific deoxyribonuclease.	3.1.21.4	6.42805e-06	8.63905e-05	9.15329e-05	5.77478e-05
Type III site-specific deoxyribonuclease.	3.1.21.5	1.51378e-06	1.10472e-06	1.26775e-05	1.04859e-05	2.66866e-05	3.70942e-05	1.1231e-05		Type III site-specific deoxyribonuclease.	3.1.21.5	0	3.58069e-05	1.25144e-05	9.52716e-06
Deoxyribonuclease V.	3.1.21.7	0	9.63131e-06	0	0	1.82501e-05	1.28135e-05	0		Deoxyribonuclease V.	3.1.21.7	0	1.68589e-05	5.1647e-06	6.23414e-08
ADP-dependent short-chain-acyl-CoA hydrolase.	3.1.2.18	0	3.87332e-08	0	4.24855e-07	1.85957e-06	2.80179e-06	0		ADP-dependent short-chain-acyl-CoA hydrolase.	3.1.2.18	0	0	1.09607e-06	6.20942e-07
Palmitoyl-CoA hydrolase.	3.1.2.2	0	0	0	0	0	0	0		Palmitoyl-CoA hydrolase.	3.1.2.2	0	0	0	0
Acyl-CoA hydrolase.	3.1.2.20	2.95293e-05	5.24811e-05	0.000127983	0.000168669	0.000107929	0.000106208	8.37411e-05		Acyl-CoA hydrolase.	3.1.2.20	2.55702e-05	0.000113861	0.000118065	6.49336e-05
Dodecanoyl-[acyl-carrier-protein] hydrolase.	3.1.2.21	0	0	0	0	0	0	0		Dodecanoyl-[acyl-carrier-protein] hydrolase.	3.1.2.21	0	0	0	0
Deoxyribonuclease II.	3.1.22.1	0	0	0	0	0	4.70761e-08	0		Deoxyribonuclease II.	3.1.22.1	0	4.90376e-08	0	0
1,4-dihydroxy-2-naphthoyl-CoA hydrolase.	3.1.2.28	0	7.35511e-06	1.50488e-06	2.51032e-06	5.78862e-06	1.53183e-05	5.07092e-06		1,4-dihydroxy-2-naphthoyl-CoA hydrolase.	3.1.2.28	2.25127e-06	1.4824e-05	5.23193e-06	2.93343e-06
(3S)-malyl-CoA thioesterase.	3.1.2.30	0	0	0	0	3.16879e-06	9.01943e-07	0		(3S)-malyl-CoA thioesterase.	3.1.2.30	0	6.85048e-07	6.31269e-07	0
2-aminobenzoylacetyl-CoA thioesterase.	3.1.2.32	0	1.11509e-05	0	9.69412e-07	2.1988e-05	1.13735e-05	0		2-aminobenzoylacetyl-CoA thioesterase.	3.1.2.32	0	7.18805e-05	0	5.91536e-05
3-hydroxyisobutyryl-CoA hydrolase.	3.1.2.4	0	0	3.30813e-08	4.24855e-07	7.1379e-06	7.86023e-06	0		3-hydroxyisobutyryl-CoA hydrolase.	3.1.2.4	0	3.57514e-06	2.48237e-06	6.20942e-07
Hydroxyacylglutathione hydrolase.	3.1.2.6	0.000169461	7.71161e-05	0.000161774	0.000215415	0.000180156	0.000145835	9.75334e-05		Hydroxyacylglutathione hydrolase.	3.1.2.6	0.000175384	0.000215177	0.000163323	8.41395e-05
Physarum polycephalum ribonuclease.	3.1.26.1	0	5.28098e-06	3.61369e-08	0	0	6.29417e-08	1.08998e-07		Physarum polycephalum ribonuclease.	3.1.26.1	0	1.92992e-06	5.10918e-07	0
Ribonuclease Z.	3.1.26.11	0.00154489	0.0014076	0.00120985	0.00124003	0.000980889	0.00125814	0.00125751		Ribonuclease Z.	3.1.26.11	0.00150751	0.00111476	0.00121801	0.00129344
Ribonuclease E.	3.1.26.12	0.000143539	0.000197249	0.000359331	0.000485862	0.000393261	0.00030634	0.000265206		Ribonuclease E.	3.1.26.12	0.000187785	0.000614585	0.00033507	0.000287481
Ribonuclease III.	3.1.26.3	0.0013053	0.00114397	0.00149233	0.00137929	0.0012718	0.00139593	0.00146682		Ribonuclease III.	3.1.26.3	0.00119074	0.00119739	0.00143442	0.00107797
Ribonuclease H.	3.1.26.4	0.00321062	0.00271306	0.00224608	0.00219055	0.00246294	0.00256517	0.00221017		Ribonuclease H.	3.1.26.4	0.0032792	0.00206934	0.0024418	0.00211649
Ribonuclease P.	3.1.26.5	0.000856803	0.000795445	0.000745516	0.000696033	0.000947417	0.000890996	0.000790479		Ribonuclease P.	3.1.26.5	0.000815106	0.000684097	0.000841697	0.000618267
Ribonuclease M5.	3.1.26.8	0.00120009	0.00118426	0.000869568	0.000838699	0.000890439	0.0013519	0.000948786		Ribonuclease M5.	3.1.26.8	0.001209	0.000985532	0.000996716	0.00109389
Aspergillus nuclease S(1).	3.1.30.1	0	0	0	0	5.11091e-07	0	0		Aspergillus nuclease S(1).	3.1.30.1	0	0	9.11676e-08	0
Alkaline phosphatase.	3.1.3.1	1.96056e-07	6.83123e-05	4.4598e-07	9.32224e-06	6.64198e-05	6.82537e-05	3.79994e-06		Alkaline phosphatase.	3.1.3.1	5.95655e-06	0.000153535	1.46972e-05	5.54855e-05
Glucose-1-phosphatase.	3.1.3.10	7.73935e-07	3.94446e-05	3.84366e-05	6.45992e-05	2.72668e-05	5.73565e-05	3.39616e-05		Glucose-1-phosphatase.	3.1.3.10	1.12564e-06	4.06213e-05	4.46904e-05	2.4437e-05
FMN hydrolase.	3.1.3.102	0	0	0	0	0	0	0		FMN hydrolase.	3.1.3.102	0	0	0	0
5-amino-6-(5-phospho-D-ribitylamino)uracil phosphatase.	3.1.3.104	0	1.58145e-05	2.58382e-06	5.94263e-06	1.78618e-05	6.44066e-05	4.51194e-06		5-amino-6-(5-phospho-D-ribitylamino)uracil phosphatase.	3.1.3.104	1.12564e-06	5.78577e-05	1.09051e-05	3.58148e-06
Fructose-bisphosphatase.	3.1.3.11	0.00222893	0.00289094	0.00162528	0.0016426	0.00154022	0.00108655	0.0016079		Fructose-bisphosphatase.	3.1.3.11	0.0024641	0.00149215	0.00154341	0.00270818
Micrococcal nuclease.	3.1.31.1	3.06755e-05	0.000799425	8.33745e-07	7.05723e-06	2.88435e-05	2.38052e-05	1.62541e-06		Micrococcal nuclease.	3.1.31.1	0.000222218	0.000102102	3.67889e-05	0.000656918
Trehalose-phosphatase.	3.1.3.12	0.000189895	3.61939e-05	4.5255e-06	1.52877e-05	5.6625e-05	7.98406e-05	2.43448e-06		Trehalose-phosphatase.	3.1.3.12	0.00018572	3.91338e-05	3.55261e-05	7.67356e-06
2'-hydroxybiphenyl-2-sulfinate desulfinase.	3.13.1.3	0	0	0	0	0	0	0		2'-hydroxybiphenyl-2-sulfinate desulfinase.	3.13.1.3	0	0	0	0
Histidinol-phosphatase.	3.1.3.15	5.11845e-05	0.000110117	0.000614591	0.000462117	0.000287253	0.000361539	0.000658744		Histidinol-phosphatase.	3.1.3.15	4.03157e-05	0.000296756	0.000482962	0.000132864
Protein-serine/threonine phosphatase.	3.1.3.16	0.000538531	0.00111264	2.31436e-06	1.90928e-05	9.46078e-05	0.000147944	8.32046e-06		Protein-serine/threonine phosphatase.	3.1.3.16	0.000834882	0.000376728	6.71379e-05	0.000861639
[CysO sulfur-carrier protein]-S-L-cysteine hydrolase.	3.13.1.6	0	2.16211e-07	0	2.35404e-07	0	0	0		[CysO sulfur-carrier protein]-S-L-cysteine hydrolase.	3.13.1.6	0	0	3.97361e-08	3.44052e-07
Phosphoglycolate phosphatase.	3.1.3.18	0.000230697	6.43531e-05	0.000195419	0.000250187	0.000163058	0.000122515	0.00012934		Phosphoglycolate phosphatase.	3.1.3.18	0.000230917	0.000273038	0.000173942	9.33782e-05
Glycerol-2-phosphatase.	3.1.3.19	0	3.24914e-06	6.32354e-08	0	0	2.40742e-07	0		Glycerol-2-phosphatase.	3.1.3.19	1.12564e-06	6.43163e-07	3.9114e-07	0
Acid phosphatase.	3.1.3.2	4.79751e-05	2.79167e-05	0.000170194	0.000163297	4.1223e-05	6.79084e-05	0.000167649		Acid phosphatase.	3.1.3.2	4.4453e-05	5.41133e-05	0.000130204	1.87533e-05
Phosphoglycerate phosphatase.	3.1.3.20	0	0	0	0	0	0	0		Phosphoglycerate phosphatase.	3.1.3.20	0	0	0	0
Glycerol-1-phosphatase.	3.1.3.21	0	2.58891e-06	3.27181e-08	0	0	8.99933e-08	0		Glycerol-1-phosphatase.	3.1.3.21	0	6.43163e-07	3.45451e-07	0
Mannitol-1-phosphatase.	3.1.3.22	6.5531e-08	4.51496e-06	3.85198e-08	5.53265e-08	0	2.21989e-06	0		Mannitol-1-phosphatase.	3.1.3.22	0	7.40075e-07	1.27125e-06	0
Sugar-phosphatase.	3.1.3.23	0.000375987	0.000417838	0.000529675	0.000749388	0.00106326	0.00174113	0.000671826		Sugar-phosphatase.	3.1.3.23	0.000255851	0.00129285	0.000856659	0.000269575
Sucrose-phosphate phosphatase.	3.1.3.24	5.00588e-08	0	0	8.59309e-07	2.14658e-06	0	0		Sucrose-phosphate phosphatase.	3.1.3.24	0	0	3.82904e-07	1.29827e-06
Inositol-phosphate phosphatase.	3.1.3.25	2.90348e-05	9.58796e-05	7.5493e-05	0.000113402	0.000107522	9.05463e-05	6.4265e-05		Inositol-phosphate phosphatase.	3.1.3.25	9.00453e-05	0.000188064	7.91104e-05	0.00011262
4-phytase.	3.1.3.26	0	3.00401e-06	2.88754e-08	0	0	0	1.08998e-07		4-phytase.	3.1.3.26	1.12564e-06	6.43163e-07	2.78813e-07	0
Phosphatidylglycerophosphatase.	3.1.3.27	1.86964e-07	1.67194e-05	1.2081e-06	1.74614e-06	5.71197e-06	3.51454e-05	3.46255e-06		Phosphatidylglycerophosphatase.	3.1.3.27	1.12564e-06	1.40148e-05	1.06872e-05	2.18795e-06
Phosphoserine phosphatase.	3.1.3.3	0.000188925	0.000277942	0.00148144	0.00132904	0.00067819	0.000989057	0.00143566		Phosphoserine phosphatase.	3.1.3.3	0.000136397	0.00105546	0.00118746	0.000432006
Deleted entry.	3.1.3.31	0	2.16867e-06	6.50123e-08	0	0	3.52175e-08	0		Deleted entry.	3.1.3.31	0	6.43163e-07	2.65458e-07	0
Deoxynucleotide 3'-phosphatase.	3.1.3.34	0	0	0	0	0	0	0		Deoxynucleotide 3'-phosphatase.	3.1.3.34	0	0	0	0
3-phosphoglycerate phosphatase.	3.1.3.38	0	0	0	0	0	0	0		3-phosphoglycerate phosphatase.	3.1.3.38	0	0	0	0
4-nitrophenylphosphatase.	3.1.3.41	0	0	0	0	0	0	0		4-nitrophenylphosphatase.	3.1.3.41	0	0	0	0
3-deoxy-manno-octulosonate-8-phosphatase.	3.1.3.45	1.71008e-07	9.10107e-06	9.16772e-05	0.000161855	5.73292e-05	5.84701e-05	7.87478e-05		3-deoxy-manno-octulosonate-8-phosphatase.	3.1.3.45	1.12564e-06	8.96701e-05	7.14255e-05	0.00012012
Protein-tyrosine-phosphatase.	3.1.3.48	0.000177824	0.000259851	0.000179744	0.000250384	0.000371523	0.000554836	0.000235722		Protein-tyrosine-phosphatase.	3.1.3.48	0.000124925	0.000468157	0.000280504	0.000180521
5'-nucleotidase.	3.1.3.5	4.51077e-05	0.000107767	0.000203325	0.000216984	0.000180905	0.000274692	0.000219759		5'-nucleotidase.	3.1.3.5	4.38154e-05	0.000290269	0.000199912	0.000114113
Sorbitol-6-phosphatase.	3.1.3.50	0	0	0	0	0	0	0		Sorbitol-6-phosphatase.	3.1.3.50	0	0	0	0
Sugar-terminal-phosphatase.	3.1.3.58	0	1.57586e-06	3.27181e-08	0	5.8724e-08	2.10501e-07	1.27332e-07		Sugar-terminal-phosphatase.	3.1.3.58	0	0	3.81577e-07	0
3'-nucleotidase.	3.1.3.6	2.7067e-05	8.45807e-05	0.00134692	0.000992305	0.000306533	0.000296093	0.00114486		3'-nucleotidase.	3.1.3.6	2.78628e-05	0.000425985	0.000851325	0.000355784
Phosphoenolpyruvate phosphatase.	3.1.3.60	0	0	0	0	0	0	0		Phosphoenolpyruvate phosphatase.	3.1.3.60	0	0	0	0
Multiple inositol-polyphosphate phosphatase.	3.1.3.62	0	9.1049e-07	3.05173e-08	0	0	0	0		Multiple inositol-polyphosphate phosphatase.	3.1.3.62	0	0	1.78715e-07	0
Phosphatidylinositol-3-phosphatase.	3.1.3.64	0	0	0	0	0	0	0		Phosphatidylinositol-3-phosphatase.	3.1.3.64	0	0	0	0
2-deoxyglucose-6-phosphatase.	3.1.3.68	0	0	0	0	0	0	0		2-deoxyglucose-6-phosphatase.	3.1.3.68	0	0	0	0
Glucosylglycerol 3-phosphatase.	3.1.3.69	0	0	0	0	0	0	0		Glucosylglycerol 3-phosphatase.	3.1.3.69	0	0	0	0
3'(2'),5'-bisphosphate nucleotidase.	3.1.3.7	1.03866e-05	8.05337e-05	0.000121964	0.000129277	0.000123106	0.000105897	7.09305e-05		3'(2'),5'-bisphosphate nucleotidase.	3.1.3.7	9.00512e-06	0.00015098	0.000114246	7.59643e-05
Mannosyl-3-phosphoglycerate phosphatase.	3.1.3.70	7.13745e-08	6.01345e-06	0	1.11647e-07	1.05258e-07	2.76661e-06	2.07697e-07		Mannosyl-3-phosphoglycerate phosphatase.	3.1.3.70	1.12564e-06	1.28654e-06	1.46173e-06	0
2-phosphosulfolactate phosphatase.	3.1.3.71	0	0	0	0	5.11091e-08	0	0		2-phosphosulfolactate phosphatase.	3.1.3.71	0	0	9.11676e-09	0
Adenosylcobalamin/alpha-ribazole phosphatase.	3.1.3.73	0	6.82184e-06	0	0	1.18828e-06	1.00785e-05	0		Adenosylcobalamin/alpha-ribazole phosphatase.	3.1.3.73	0	3.85262e-06	3.19002e-06	0
Pyridoxal phosphatase.	3.1.3.74	4.52581e-07	2.11156e-05	1.3622e-05	2.20418e-05	1.21512e-05	4.03128e-05	1.15496e-05		Pyridoxal phosphatase.	3.1.3.74	0	2.48534e-05	2.12885e-05	1.42648e-05
Phosphoethanolamine/phosphocholine phosphatase.	3.1.3.75	0	2.25644e-06	3.93672e-08	2.76972e-07	2.07515e-05	1.65175e-05	0		Phosphoethanolamine/phosphocholine phosphatase.	3.1.3.75	0	7.03382e-05	2.26561e-07	4.58458e-05
Acireductone synthase.	3.1.3.77	8.54906e-08	8.74442e-06	2.96086e-08	4.15447e-07	3.00064e-05	5.61497e-05	1.27332e-07		Acireductone synthase.	3.1.3.77	0	5.2844e-05	1.29024e-05	5.82379e-05
3-phytase.	3.1.3.8	0	0	0	0	0	3.7446e-08	0		3-phytase.	3.1.3.8	0	3.90063e-08	0	0
Diacylglycerol diphosphate phosphatase.	3.1.3.81	0	0	0	0	0	0	0		Diacylglycerol diphosphate phosphatase.	3.1.3.81	0	0	0	0
D-glycero-beta-D-manno-heptose 1,7-bisphosphate 7-phosphatase.	3.1.3.82	5.89996e-05	7.28832e-05	0.000567857	0.000583533	0.000261021	0.000201452	0.000425282		D-glycero-beta-D-manno-heptose 1,7-bisphosphate 7-phosphatase.	3.1.3.82	4.5123e-05	0.000301521	0.000425715	0.000163324
D-glycero-alpha-D-manno-heptose-1,7-bisphosphate 7-phosphatase.	3.1.3.83	0	0	0	4.70809e-07	0	3.84865e-08	1.27332e-07		D-glycero-alpha-D-manno-heptose-1,7-bisphosphate 7-phosphatase.	3.1.3.83	0	0	2.27908e-08	6.88105e-07
Glucosyl-3-phosphoglycerate phosphatase.	3.1.3.85	0	0	0	0	1.8963e-07	2.29129e-07	0		Glucosyl-3-phosphoglycerate phosphatase.	3.1.3.85	0	2.38676e-07	3.38259e-08	0
2-hydroxy-3-keto-5-methylthiopentenyl-1-phosphate phosphatase.	3.1.3.87	0	3.12061e-06	0	0	0	3.62648e-06	0		2-hydroxy-3-keto-5-methylthiopentenyl-1-phosphate phosphatase.	3.1.3.87	0	3.25971e-07	8.95553e-07	4.0808e-06
5'-deoxynucleotidase.	3.1.3.89	2.79429e-05	8.42956e-05	0.000504944	0.000355353	0.000170007	0.000228237	0.000538471		5'-deoxynucleotidase.	3.1.3.89	2.28685e-05	0.000200788	0.000376981	6.85005e-05
7-methylguanosine nucleotidase.	3.1.3.91	0	0	0	0	0	0	0		7-methylguanosine nucleotidase.	3.1.3.91	0	0	0	0
Kanosamine-6-phosphate phosphatase.	3.1.3.92	0	0	0	0	0	0	0		Kanosamine-6-phosphate phosphatase.	3.1.3.92	0	0	0	0
3',5'-nucleoside bisphosphate phosphatase.	3.1.3.97	0	6.19075e-06	3.80123e-08	2.24288e-07	4.12218e-07	8.50448e-06	0		3',5'-nucleoside bisphosphate phosphatase.	3.1.3.97	1.12564e-06	2.41825e-06	2.81483e-06	0
IMP-specific 5'-nucleotidase.	3.1.3.99	0	0	0	0	0	0	0		IMP-specific 5'-nucleotidase.	3.1.3.99	0	0	0	0
Phosphodiesterase I.	3.1.4.1	0	4.66717e-08	6.89848e-06	9.61986e-06	2.98905e-06	2.93383e-06	5.15997e-06		Phosphodiesterase I.	3.1.4.1	0	2.87573e-06	5.23428e-06	4.13612e-06
Sphingomyelin phosphodiesterase.	3.1.4.12	0.0015491	0.00129278	8.82218e-07	1.90769e-05	4.56384e-05	8.26262e-05	5.08653e-06		Sphingomyelin phosphodiesterase.	3.1.4.12	0.00162902	0.000204717	9.54633e-05	0.00111926
[Acyl-carrier-protein] phosphodiesterase.	3.1.4.14	6.05069e-08	8.4485e-06	6.61886e-08	0	1.46688e-06	1.1975e-05	3.26993e-07		[Acyl-carrier-protein] phosphodiesterase.	3.1.4.14	0	3.53541e-06	4.18848e-06	6.23414e-08
2',3'-cyclic-nucleotide 2'-phosphodiesterase.	3.1.4.16	0.00018848	0.000324825	0.000194853	0.000249737	0.000197677	0.000199019	0.000123278		2',3'-cyclic-nucleotide 2'-phosphodiesterase.	3.1.4.16	0.000197832	0.000272831	0.000199031	0.000244539
3',5'-cyclic-nucleotide phosphodiesterase.	3.1.4.17	0	2.72459e-06	3.61369e-08	6.60259e-07	9.40696e-07	1.70973e-07	2.31473e-07		3',5'-cyclic-nucleotide phosphodiesterase.	3.1.4.17	0	2.10802e-06	1.81278e-07	1.12524e-06
Phospholipase C.	3.1.4.3	1.46477e-06	1.08613e-05	7.97947e-07	1.29347e-05	2.7422e-05	3.08746e-05	2.12505e-07		Phospholipase C.	3.1.4.3	2.25127e-06	0.000139995	3.03057e-06	4.57449e-05
Phospholipase D.	3.1.4.4	0	2.72459e-06	5.51409e-07	1.05751e-06	7.79373e-06	8.95553e-06	4.77794e-07		Phospholipase D.	3.1.4.4	0	1.17691e-05	1.62687e-06	7.1353e-07
Glycerophosphoinositol glycerophosphodiesterase.	3.1.4.44	0	9.47044e-08	0	0	5.9545e-08	0	0		Glycerophosphoinositol glycerophosphodiesterase.	3.1.4.44	0	1.08019e-07	0	0
Glycerophosphodiester phosphodiesterase.	3.1.4.46	7.0546e-05	0.000115835	0.000105237	0.000147502	0.000115964	0.000120151	7.06471e-05		Glycerophosphodiester phosphodiesterase.	3.1.4.46	0.000128373	0.00013289	0.000117623	4.62095e-05
Cyclic-guanylate-specific phosphodiesterase.	3.1.4.52	8.46012e-07	0.000107184	1.23979e-06	3.25516e-05	4.03096e-05	0.00021661	2.08205e-06		Cyclic-guanylate-specific phosphodiesterase.	3.1.4.52	1.12564e-05	0.000296456	2.70369e-05	7.54138e-05
3',5'-cyclic-AMP phosphodiesterase.	3.1.4.53	9.49241e-06	7.79161e-05	7.09212e-05	9.97754e-05	8.85064e-05	5.26881e-05	5.85618e-05		3',5'-cyclic-AMP phosphodiesterase.	3.1.4.53	4.16844e-06	0.000188097	7.29074e-05	8.59258e-05
Phosphoribosyl 1,2-cyclic phosphate phosphodiesterase.	3.1.4.55	0	2.36891e-05	6.7879e-08	2.37706e-06	2.32109e-05	2.67191e-05	0		Phosphoribosyl 1,2-cyclic phosphate phosphodiesterase.	3.1.4.55	2.25127e-06	8.41312e-05	4.76511e-06	5.92783e-05
RNA 2',3'-cyclic 3'-phosphodiesterase.	3.1.4.58	0	4.51496e-06	3.05173e-08	7.00158e-08	2.06109e-07	4.70067e-06	0		RNA 2',3'-cyclic 3'-phosphodiesterase.	3.1.4.58	0	9.69134e-07	1.91131e-06	0
Cyclic-di-AMP phosphodiesterase.	3.1.4.59	0	1.40174e-05	7.25637e-08	2.06094e-06	4.27872e-06	1.45741e-05	3.80428e-06		Cyclic-di-AMP phosphodiesterase.	3.1.4.59	0	1.71398e-05	7.94618e-07	2.033e-05
dGTPase.	3.1.5.1	3.01317e-06	3.5732e-05	6.97317e-06	3.4906e-05	8.90892e-05	9.89006e-05	2.11494e-05		dGTPase.	3.1.5.1	2.25127e-06	0.000236989	2.12427e-05	0.00014825
Arylsulfatase (type I).	3.1.6.1	7.16816e-05	0.000116447	0.000104428	0.000144908	0.000267245	0.000282435	0.000138331		Arylsulfatase (type I).	3.1.6.1	7.87945e-06	0.000189873	0.000194959	2.33474e-05
N-acetylgalactosamine-4-sulfatase.	3.1.6.12	0	0	0	0	0	8.22862e-07	0		N-acetylgalactosamine-4-sulfatase.	3.1.6.12	0	8.57148e-07	0	0
Iduronate-2-sulfatase.	3.1.6.13	0	0	0	0	0	0	0		Iduronate-2-sulfatase.	3.1.6.13	0	0	0	0
Choline-sulfatase.	3.1.6.6	8.54906e-08	2.61447e-05	0	4.66936e-06	4.72407e-05	6.07249e-05	5.84834e-07		Choline-sulfatase.	3.1.6.6	0	0.000166083	7.4741e-06	0.000106192
Prenyl-diphosphatase.	3.1.7.1	0	2.72459e-06	0	2.47929e-06	3.68927e-06	3.67573e-05	2.9791e-06		Prenyl-diphosphatase.	3.1.7.1	0	4.14602e-05	3.35988e-07	5.68603e-06
Guanosine-3',5'-bis(diphosphate) 3'-diphosphatase.	3.1.7.2	4.56231e-05	0.000116391	0.000234348	0.000422516	0.00034135	0.000268394	0.000290124		Guanosine-3',5'-bis(diphosphate) 3'-diphosphatase.	3.1.7.2	2.86197e-05	0.000587202	0.000229554	0.000638864
Aryldialkylphosphatase.	3.1.8.1	0	0	0	4.70809e-07	6.22087e-07	3.67548e-06	0		Aryldialkylphosphatase.	3.1.8.1	0	6.2805e-07	9.41387e-07	6.88105e-07
Alpha-amylase.	3.2.1.1	0.000815487	0.000593647	0.000986388	0.00108103	0.00129217	0.00195583	0.00113961		Alpha-amylase.	3.2.1.1	0.000691743	0.00124818	0.00126903	0.000284095
Oligo-1,6-glucosidase.	3.2.1.10	2.92022e-07	6.68463e-05	1.48485e-05	1.2884e-05	1.66573e-05	2.91602e-05	2.78311e-05		Oligo-1,6-glucosidase.	3.2.1.10	5.62818e-06	1.14459e-05	1.67756e-05	9.73425e-05
Lactase.	3.2.1.108	0	0	0	0	0	0	0		Lactase.	3.2.1.108	0	0	0	0
Dextranase.	3.2.1.11	9.95185e-05	0.000114992	0.000274224	0.000260898	0.00032822	0.000668977	0.000309294		Dextranase.	3.2.1.11	0.000100675	0.000453041	0.000332649	9.44688e-06
Maltose-6'-phosphate glucosidase.	3.2.1.122	1.13913e-05	1.62814e-05	8.43059e-05	5.96052e-05	1.67627e-05	4.84948e-05	8.06366e-05		Maltose-6'-phosphate glucosidase.	3.2.1.122	1.32234e-05	1.79008e-05	6.56143e-05	2.79398e-06
Endo-alpha-sialidase.	3.2.1.129	0	0	0	0	0	0	0		Endo-alpha-sialidase.	3.2.1.129	0	0	0	0
Xylan alpha-1,2-glucuronosidase.	3.2.1.131	0	0	1.11431e-07	3.49307e-06	5.8724e-08	2.03615e-07	3.16694e-07		Xylan alpha-1,2-glucuronosidase.	3.2.1.131	0	2.12099e-07	9.42553e-08	5.0241e-06
Chitosanase.	3.2.1.132	0	0	0	2.35404e-07	0	0	0		Chitosanase.	3.2.1.132	0	0	0	3.44052e-07
Neopullulanase.	3.2.1.135	0.000133876	0.00010252	0.000154386	0.00019356	0.000241903	0.000388013	0.000207497		Neopullulanase.	3.2.1.135	7.6234e-05	0.000230409	0.000235754	2.86119e-05
Glucuronoarabinoxylan endo-1,4-beta-xylanase.	3.2.1.136	0	0	3.64277e-08	0	0	0	0		Glucuronoarabinoxylan endo-1,4-beta-xylanase.	3.2.1.136	0	0	1.35865e-08	0
Alpha-glucuronidase.	3.2.1.139	0	1.9857e-05	1.02332e-06	1.26414e-05	1.27887e-05	2.17302e-06	7.34105e-06		Alpha-glucuronidase.	3.2.1.139	0	9.57789e-06	1.55927e-06	4.38743e-05
Chitinase.	3.2.1.14	4.05887e-05	5.65172e-05	2.11962e-05	0.000159174	0.000116214	6.49129e-05	0.000197262		Chitinase.	3.2.1.14	3.91001e-05	0.000229747	3.95071e-05	0.000360085
4-alpha-D-((1->4)-alpha-D-glucano)trehalose trehalohydrolase.	3.2.1.141	0	0	0	0	0	0	0		4-alpha-D-((1->4)-alpha-D-glucano)trehalose trehalohydrolase.	3.2.1.141	0	0	0	0
Endo-polygalacturonase.	3.2.1.15	1.71008e-07	6.02258e-06	5.64569e-06	6.28105e-06	1.33878e-06	2.99537e-06	7.79202e-06		Endo-polygalacturonase.	3.2.1.15	0	2.48655e-05	4.13532e-06	9.87838e-06
Mannosylglycoprotein endo-beta-mannosidase.	3.2.1.152	1.00292e-06	7.12935e-06	1.92209e-05	2.06964e-05	2.51198e-05	3.21249e-05	3.33364e-05		Mannosylglycoprotein endo-beta-mannosidase.	3.2.1.152	0	2.01612e-05	2.07108e-05	2.35839e-05
Oligosaccharide reducing-end xylanase.	3.2.1.156	0	0	1.81073e-07	0	0	0	3.38749e-07		Oligosaccharide reducing-end xylanase.	3.2.1.156	0	0	1.00495e-07	0
Iota-carrageenase.	3.2.1.157	0	0	0	0	0	0	0		Iota-carrageenase.	3.2.1.157	0	0	0	0
Exo-1,4-beta-D-glucosaminidase.	3.2.1.165	0	0	0	5.53265e-08	1.46875e-07	0	0		Exo-1,4-beta-D-glucosaminidase.	3.2.1.165	0	0	3.75637e-08	0
Protein O-GlcNAcase.	3.2.1.169	0	0	1.21094e-05	5.72322e-05	6.99793e-06	1.88835e-05	2.35262e-05		Protein O-GlcNAcase.	3.2.1.169	0	2.51223e-05	7.25011e-06	8.12898e-05
Lysozyme.	3.2.1.17	1.07151e-05	4.14467e-05	6.96785e-05	0.000191919	0.000143278	0.000213502	0.000166837		Lysozyme.	3.2.1.17	2.25127e-06	0.000279394	6.86254e-05	0.000262632
Mannosylglycerate hydrolase.	3.2.1.170	0	4.73079e-06	3.5776e-06	5.68481e-06	8.26381e-07	1.72627e-05	1.55109e-06		Mannosylglycerate hydrolase.	3.2.1.170	0	1.47794e-05	4.74583e-06	2.30504e-05
Unsaturated rhamnogalacturonyl hydrolase.	3.2.1.172	0	0	7.56365e-08	2.35404e-07	0	0	0		Unsaturated rhamnogalacturonyl hydrolase.	3.2.1.172	0	0	2.82104e-08	3.44052e-07
Alpha-D-xyloside xylohydrolase.	3.2.1.177	2.90751e-05	7.15965e-05	3.70831e-05	5.00233e-05	2.20088e-05	7.7678e-05	4.79195e-05		Alpha-D-xyloside xylohydrolase.	3.2.1.177	2.97428e-05	4.59864e-05	4.19867e-05	9.25697e-05
Exo-alpha-sialidase.	3.2.1.18	0.000221161	0.0002252	0.000435635	0.000600204	0.000465552	0.000735286	0.000555876		Exo-alpha-sialidase.	3.2.1.18	0.00020011	0.000550443	0.000517345	0.000237266
UDP-N-acetylglucosamine 2-epimerase (hydrolyzing).	3.2.1.183	2.78504e-06	4.09702e-06	0.000158507	0.0001051	2.31592e-05	3.36124e-05	0.00014981		UDP-N-acetylglucosamine 2-epimerase (hydrolyzing).	3.2.1.183	0	4.76121e-05	9.87759e-05	1.21027e-05
UDP-N,N'-diacetylbacillosamine 2-epimerase (hydrolyzing).	3.2.1.184	0	0	0	0	0	0	0		UDP-N,N'-diacetylbacillosamine 2-epimerase (hydrolyzing).	3.2.1.184	0	0	0	0
Non-reducing end beta-L-arabinofuranosidase.	3.2.1.185	1.71008e-07	3.64439e-06	1.0448e-07	1.78463e-06	3.42255e-07	2.02732e-06	7.93117e-07		Non-reducing end beta-L-arabinofuranosidase.	3.2.1.185	0	4.89294e-06	9.16808e-08	2.99273e-06
Limit dextrin alpha-1,6-maltotetraose-hydrolase.	3.2.1.196	6.89965e-05	3.19836e-05	1.61042e-05	8.20321e-05	8.62399e-05	0.000117826	3.37615e-05		Limit dextrin alpha-1,6-maltotetraose-hydrolase.	3.2.1.196	7.21458e-05	0.000137273	3.35131e-05	8.65107e-05
Sulfoquinovosidase.	3.2.1.199	0	3.15172e-06	3.61369e-08	1.95358e-07	0	6.88892e-07	0		Sulfoquinovosidase.	3.2.1.199	0	0	8.19028e-07	0
Beta-amylase.	3.2.1.2	0	0	0	0	0	0	0		Beta-amylase.	3.2.1.2	0	0	0	0
Alpha-glucosidase.	3.2.1.20	3.97302e-05	0.000128529	6.71314e-05	0.000130057	0.000178067	0.000393763	0.000125676		Alpha-glucosidase.	3.2.1.20	3.05716e-05	0.000327574	0.000134618	9.82169e-05
Beta-glucosidase.	3.2.1.21	7.57821e-06	0.000102908	0.000914165	0.00134605	0.000296868	0.000348809	0.00135187		Beta-glucosidase.	3.2.1.21	6.75381e-06	0.000493124	0.000758367	0.000527745
Alpha-galactosidase.	3.2.1.22	5.90432e-05	2.59536e-05	8.52381e-06	2.91144e-05	1.66174e-05	8.18494e-05	3.22719e-05		Alpha-galactosidase.	3.2.1.22	6.47798e-05	3.19811e-05	2.77687e-05	4.09582e-05
Beta-galactosidase.	3.2.1.23	0.000188991	0.000169124	0.000410632	0.000750949	0.000234236	0.000649085	0.000821091		Beta-galactosidase.	3.2.1.23	0.000195386	0.000585257	0.000368618	0.000916773
Alpha-mannosidase.	3.2.1.24	0	1.15095e-05	0	3.89523e-06	1.02145e-05	2.74661e-05	4.62946e-07		Alpha-mannosidase.	3.2.1.24	0	2.8997e-05	3.8478e-06	5.93696e-06
Beta-mannosidase.	3.2.1.25	1.71008e-07	7.10612e-07	9.80058e-06	6.31771e-06	8.49943e-06	5.79148e-06	7.97187e-06		Beta-mannosidase.	3.2.1.25	0	4.68894e-05	7.61992e-06	3.32195e-06
Beta-fructofuranosidase.	3.2.1.26	0.00289565	0.00257968	0.00142316	0.00161804	0.00332152	0.00311643	0.00172679		Beta-fructofuranosidase.	3.2.1.26	0.00265149	0.00251324	0.0022139	0.00184556
Alpha,alpha-trehalase.	3.2.1.28	3.18846e-07	4.06194e-05	2.30464e-06	1.11947e-05	2.87679e-05	7.18069e-05	1.3044e-05		Alpha,alpha-trehalase.	3.2.1.28	1.12564e-06	0.00010561	2.1243e-05	3.55779e-05
Glucan 1,4-alpha-glucosidase.	3.2.1.3	5.76215e-07	3.87332e-08	2.95309e-08	3.78559e-07	1.46659e-05	1.22751e-06	0		Glucan 1,4-alpha-glucosidase.	3.2.1.3	0	1.33148e-06	2.67712e-06	6.37994e-07
Beta-glucuronidase.	3.2.1.31	8.1197e-05	3.53298e-05	3.0672e-05	5.96652e-05	9.52339e-05	8.96633e-05	4.50128e-05		Beta-glucuronidase.	3.2.1.31	6.72383e-05	5.67247e-05	6.04894e-05	3.6686e-05
Amylo-alpha-1,6-glucosidase.	3.2.1.33	0	0	0	0	1.03991e-06	3.02121e-08	0		Amylo-alpha-1,6-glucosidase.	3.2.1.33	0	7.14941e-07	8.16543e-09	0
Hyaluronoglucosaminidase.	3.2.1.35	2.17394e-05	1.68964e-05	3.4113e-05	5.85561e-05	4.89902e-05	0.000114567	4.10494e-05		Hyaluronoglucosaminidase.	3.2.1.35	8.18833e-06	9.02546e-05	4.75897e-05	2.88057e-05
Xylan 1,4-beta-xylosidase.	3.2.1.37	1.35549e-07	3.05943e-06	8.20539e-07	8.97425e-06	2.05324e-06	9.07234e-06	1.72643e-06		Xylan 1,4-beta-xylosidase.	3.2.1.37	0	3.19423e-06	3.24383e-06	1.16792e-05
Glucan endo-1,3-beta-D-glucosidase.	3.2.1.39	0	0	0	0	1.28421e-06	9.30586e-07	2.31473e-07		Glucan endo-1,3-beta-D-glucosidase.	3.2.1.39	0	9.69361e-07	2.29075e-07	1.6025e-07
Cellulase.	3.2.1.4	1.61324e-06	1.87937e-05	5.67689e-06	4.26266e-05	3.43351e-05	8.4501e-05	2.11895e-05		Cellulase.	3.2.1.4	3.37691e-06	7.46305e-05	2.1407e-05	9.55897e-05
Alpha-L-rhamnosidase.	3.2.1.40	0	0	3.16886e-07	2.39504e-06	9.25585e-07	1.81545e-06	4.62946e-07		Alpha-L-rhamnosidase.	3.2.1.40	0	3.42374e-06	2.99831e-07	8.7378e-07
Pullulanase.	3.2.1.41	0.00157267	0.00173044	0.00444802	0.00432786	0.00348664	0.00510456	0.00458942		Pullulanase.	3.2.1.41	0.00114888	0.00393726	0.00434711	0.00136448
GDP-glucosidase.	3.2.1.42	0	1.51116e-06	0	8.13577e-06	2.0645e-06	7.08141e-06	9.25891e-07		GDP-glucosidase.	3.2.1.42	0	9.23729e-06	7.57141e-07	2.26218e-05
Glucosylceramidase.	3.2.1.45	0	0	1.6753e-07	1.16354e-06	5.78679e-07	1.73402e-06	3.45279e-07		Glucosylceramidase.	3.2.1.45	0	1.84178e-06	2.17808e-07	1.50333e-06
Galactosylceramidase.	3.2.1.46	0	0	0	0	0	0	0		Galactosylceramidase.	3.2.1.46	0	0	0	0
Alpha-N-acetylglucosaminidase.	3.2.1.50	0	0	3.64131e-08	5.21683e-08	9.43727e-08	0	0		Alpha-N-acetylglucosaminidase.	3.2.1.50	0	0	4.11308e-08	0
Alpha-L-fucosidase.	3.2.1.51	0	0	1.67835e-07	7.15788e-07	1.42647e-06	1.83346e-05	1.85178e-06		Alpha-L-fucosidase.	3.2.1.51	0	1.99135e-05	1.17023e-07	2.247e-06
Beta-N-acetylhexosaminidase.	3.2.1.52	0.000696455	0.000582543	0.000872624	0.00123161	0.00115585	0.00143843	0.000819842		Beta-N-acetylhexosaminidase.	3.2.1.52	0.00061678	0.00157652	0.000989254	0.000601803
Cyclomaltodextrinase.	3.2.1.54	4.00579e-06	1.19724e-05	1.17381e-05	2.51316e-05	3.41226e-05	6.74446e-05	2.50494e-05		Cyclomaltodextrinase.	3.2.1.54	1.91717e-06	6.64984e-05	1.91047e-05	1.70281e-05
Non-reducing end alpha-L-arabinofuranosidase.	3.2.1.55	1.75175e-06	5.89559e-06	5.77573e-05	4.23895e-05	1.08167e-05	3.32028e-05	7.64848e-05		Non-reducing end alpha-L-arabinofuranosidase.	3.2.1.55	0	1.75879e-05	3.9469e-05	4.1649e-05
Glucan 1,3-beta-glucosidase.	3.2.1.58	0	7.53759e-08	0	0	4.98941e-07	2.57731e-06	0		Glucan 1,3-beta-glucosidase.	3.2.1.58	0	2.6847e-06	1.02853e-07	0
Endo-1,3(4)-beta-glucanase.	3.2.1.6	0	2.9765e-07	2.95309e-08	1.89254e-07	3.61667e-07	4.0979e-08	2.31473e-07		Endo-1,3(4)-beta-glucanase.	3.2.1.6	0	0	1.41306e-07	4.36852e-07
2,6-beta-fructan 6-levanbiohydrolase.	3.2.1.64	0	0	0	0	0	3.33899e-07	0		2,6-beta-fructan 6-levanbiohydrolase.	3.2.1.64	0	3.47811e-07	0	0
Levanase.	3.2.1.65	0	0	0	0	0	0	0		Levanase.	3.2.1.65	0	0	0	0
Galacturonan 1,4-alpha-galacturonidase.	3.2.1.67	0	0	0	1.51016e-06	1.46875e-07	2.03615e-07	0		Galacturonan 1,4-alpha-galacturonidase.	3.2.1.67	0	2.12099e-07	2.61994e-08	2.20715e-06
Isoamylase.	3.2.1.68	0	9.47044e-08	5.79608e-06	7.54787e-06	1.02845e-05	8.54251e-06	8.61099e-06		Isoamylase.	3.2.1.68	0	1.26559e-05	5.47868e-06	7.16777e-06
Inulinase.	3.2.1.7	7.13745e-08	7.07801e-07	4.80253e-06	7.86797e-06	5.79422e-06	1.01053e-05	1.09246e-05		Inulinase.	3.2.1.7	0	9.91469e-06	4.17713e-06	1.15552e-05
Glucan 1,6-alpha-glucosidase.	3.2.1.70	0	0	0	0	0	0	0		Glucan 1,6-alpha-glucosidase.	3.2.1.70	0	0	0	0
Licheninase.	3.2.1.73	6.73705e-05	5.03361e-05	3.56896e-05	4.86409e-05	0.000212966	0.000416179	7.6791e-05		Licheninase.	3.2.1.73	1.71007e-05	0.000277287	0.000132958	1.39006e-05
Glucan 1,4-beta-glucosidase.	3.2.1.74	0	3.87332e-08	0	9.45341e-06	2.53169e-06	1.95633e-06	0		Glucan 1,4-beta-glucosidase.	3.2.1.74	0	1.07411e-05	3.18654e-07	1.38165e-05
Glucan endo-1,6-beta-glucosidase.	3.2.1.75	0	1.12495e-06	6.11142e-06	9.61105e-06	6.57704e-06	3.95237e-06	6.88751e-06		Glucan endo-1,6-beta-glucosidase.	3.2.1.75	0	7.49916e-06	4.58169e-06	6.00844e-06
Mannan endo-1,4-beta-mannosidase.	3.2.1.78	7.98126e-07	1.46306e-06	3.4883e-05	0.000122735	1.91104e-05	4.31779e-05	6.7911e-05		Mannan endo-1,4-beta-mannosidase.	3.2.1.78	0	6.69942e-05	2.25954e-05	0.000174679
Endo-1,4-beta-xylanase.	3.2.1.8	2.11909e-05	6.82065e-06	2.88754e-08	1.16313e-05	4.88843e-06	1.91434e-05	3.57281e-06		Endo-1,4-beta-xylanase.	3.2.1.8	2.22e-05	1.41533e-05	4.27295e-06	1.67255e-05
Fructan beta-fructosidase.	3.2.1.80	7.13745e-08	1.02201e-06	4.3454e-06	4.46415e-05	1.84118e-05	4.08815e-05	5.24627e-05		Fructan beta-fructosidase.	3.2.1.80	1.12564e-06	4.58765e-05	5.62395e-06	9.08607e-05
Beta-agarase.	3.2.1.81	0	6.84006e-07	2.39094e-07	4.41085e-07	6.09339e-06	1.66035e-05	0		Beta-agarase.	3.2.1.81	0	3.69828e-05	3.10157e-07	4.52823e-05
6-phospho-beta-galactosidase.	3.2.1.85	0.00286183	0.00210642	0.000533185	0.000535884	0.000786937	0.00123744	0.000603503		6-phospho-beta-galactosidase.	3.2.1.85	0.00275406	0.00102529	0.000829186	0.00147655
6-phospho-beta-glucosidase.	3.2.1.86	0.00178082	0.00271575	0.000948884	0.000917982	0.00166376	0.00240198	0.00122461		6-phospho-beta-glucosidase.	3.2.1.86	0.00206351	0.00206395	0.00135655	0.00178407
Arabinogalactan endo-beta-1,4-galactanase.	3.2.1.89	0	2.01857e-07	0	2.5927e-07	1.97017e-07	2.51002e-06	1.27332e-07		Arabinogalactan endo-beta-1,4-galactanase.	3.2.1.89	0	2.75006e-06	6.38688e-08	2.76602e-07
Cellulose 1,4-beta-cellobiosidase (non-reducing end).	3.2.1.91	0	0	5.84522e-07	1.67724e-07	2.62535e-07	4.51664e-08	2.31473e-07		Cellulose 1,4-beta-cellobiosidase (non-reducing end).	3.2.1.91	0	4.70483e-08	2.99293e-07	1.6025e-07
Alpha,alpha-phosphotrehalase.	3.2.1.93	0.00367998	0.00474681	0.00196133	0.00221195	0.00686869	0.00419317	0.00252372		Alpha,alpha-phosphotrehalase.	3.2.1.93	0.00400562	0.00429351	0.00327257	0.00324628
Mannosyl-glycoprotein endo-beta-N-acetylglucosaminidase.	3.2.1.96	0.00481315	0.00121924	8.51587e-07	1.80038e-05	5.88786e-05	8.69843e-05	4.15575e-06		Mannosyl-glycoprotein endo-beta-N-acetylglucosaminidase.	3.2.1.96	0.00403704	0.000192665	0.000183488	0.00114229
Glucan 1,4-alpha-maltohexaosidase.	3.2.1.98	0	1.1622e-06	3.82767e-08	1.3672e-06	0	4.58537e-07	1.38325e-07		Glucan 1,4-alpha-maltohexaosidase.	3.2.1.98	0	1.24552e-06	4.20958e-08	1.99821e-06
Arabinan endo-1,5-alpha-L-arabinosidase.	3.2.1.99	0	0	0	2.0909e-06	0	2.50554e-07	6.0127e-07		Arabinan endo-1,5-alpha-L-arabinosidase.	3.2.1.99	0	2.60994e-07	2.57317e-08	3.2891e-06
Purine nucleosidase.	3.2.2.1	9.52194e-07	6.79804e-06	1.05467e-07	4.26212e-07	1.15832e-06	7.51305e-06	0		Purine nucleosidase.	3.2.2.1	1.12564e-06	2.38333e-06	2.93215e-06	3.44052e-07
Pyrimidine-5'-nucleotide nucleosidase.	3.2.2.10	0	0	0	0	0	0	0		Pyrimidine-5'-nucleotide nucleosidase.	3.2.2.10	0	0	0	0
Inosinate nucleosidase.	3.2.2.12	5.00588e-08	1.40945e-05	2.88754e-08	3.61542e-07	4.68449e-06	4.87241e-05	3.34328e-07		Inosinate nucleosidase.	3.2.2.12	2.25127e-06	3.52195e-05	7.31861e-06	4.23574e-08
DNA-deoxyinosine glycosylase.	3.2.2.15	8.42922e-05	3.57308e-05	0.000111026	0.000104058	9.37425e-05	0.000179	0.000110277		DNA-deoxyinosine glycosylase.	3.2.2.15	8.58542e-05	0.000175174	9.80287e-05	6.24371e-05
Deoxyribodipyrimidine endonucleosidase.	3.2.2.17	2.2633e-05	2.04654e-05	4.26033e-05	7.4255e-05	9.58592e-05	0.000126563	6.10601e-05		Deoxyribodipyrimidine endonucleosidase.	3.2.2.17	1.44511e-05	8.67842e-05	6.75422e-05	2.84009e-05
Inosine nucleosidase.	3.2.2.2	0	0	0	0	0	0	0		Inosine nucleosidase.	3.2.2.2	0	0	0	0
DNA-3-methyladenine glycosylase I.	3.2.2.20	0.00011376	9.85955e-05	9.84586e-05	0.000163575	0.000257731	0.000343366	0.00014113		DNA-3-methyladenine glycosylase I.	3.2.2.20	9.22316e-05	0.000403372	0.000145409	0.000230836
DNA-3-methyladenine glycosylase II.	3.2.2.21	1.29237e-06	2.20814e-05	7.88269e-07	3.06055e-06	1.15803e-05	3.27445e-05	6.87689e-07		DNA-3-methyladenine glycosylase II.	3.2.2.21	3.28375e-07	2.66687e-05	1.03698e-05	2.00875e-05
rRNA N-glycosylase.	3.2.2.22	0	0	0	0	0	0	0		rRNA N-glycosylase.	3.2.2.22	0	0	0	0
DNA-formamidopyrimidine glycosylase.	3.2.2.23	0.000252078	0.0002809	0.000357695	0.000437045	0.000558848	0.000842369	0.000406957		DNA-formamidopyrimidine glycosylase.	3.2.2.23	0.000179451	0.000525789	0.000520149	0.000143106
ADP-ribosyl-[dinitrogen reductase] hydrolase.	3.2.2.24	0	0	0	0	2.1546e-06	7.27879e-06	0		ADP-ribosyl-[dinitrogen reductase] hydrolase.	3.2.2.24	0	7.58207e-06	3.84334e-07	0
Futalosine hydrolase.	3.2.2.26	0	4.91803e-08	7.17054e-08	1.89254e-07	3.09689e-06	1.47921e-06	2.46322e-07		Futalosine hydrolase.	3.2.2.26	0	9.40128e-06	9.39596e-07	2.76602e-07
Uracil-DNA glycosylase.	3.2.2.27	0.00121874	0.00126195	0.00139909	0.00144826	0.00172728	0.00132466	0.00125565		Uracil-DNA glycosylase.	3.2.2.27	0.00111006	0.0012941	0.00145219	0.000976365
Double-stranded uracil-DNA glycosylase.	3.2.2.28	2.83186e-05	8.19159e-06	0	4.64488e-07	1.7067e-06	1.66358e-05	1.49441e-06		Double-stranded uracil-DNA glycosylase.	3.2.2.28	2.97428e-05	1.64366e-05	5.33255e-06	1.18994e-06
Uridine nucleosidase.	3.2.2.3	1.56865e-07	1.52577e-05	2.57796e-06	1.22522e-05	9.48118e-06	2.83338e-05	5.27043e-06		Uridine nucleosidase.	3.2.2.3	1.12564e-06	1.79823e-05	8.88285e-06	1.7692e-05
Aminodeoxyfutalosine nucleosidase.	3.2.2.30	0	0	0	0	0	3.7446e-08	1.12717e-07		Aminodeoxyfutalosine nucleosidase.	3.2.2.30	0	3.90063e-08	1.09671e-08	0
Adenine glycosylase.	3.2.2.31	1.21014e-07	1.63263e-05	6.60829e-06	4.25242e-05	3.62067e-05	9.98823e-05	3.92415e-05		Adenine glycosylase.	3.2.2.31	1.12564e-06	0.000102732	1.50728e-05	6.97787e-05
AMP nucleosidase.	3.2.2.4	0.000140915	6.64458e-05	0.000178505	0.000140687	0.000156464	0.000161779	7.79455e-05		AMP nucleosidase.	3.2.2.4	0.000137045	0.000287435	0.000148191	0.000194652
Adenosine nucleosidase.	3.2.2.7	0	0	0	0	0	0	0		Adenosine nucleosidase.	3.2.2.7	0	0	0	0
Ribosylpyrimidine nucleosidase.	3.2.2.8	0	1.29655e-05	2.05669e-06	8.31698e-06	9.44489e-06	1.84935e-05	8.23368e-06		Ribosylpyrimidine nucleosidase.	3.2.2.8	0	2.65358e-05	4.95459e-06	3.57817e-06
Adenosylhomocysteine nucleosidase.	3.2.2.9	0.00115668	0.00117773	0.00135509	0.00142204	0.00156571	0.00139599	0.00147343		Adenosylhomocysteine nucleosidase.	3.2.2.9	0.00099875	0.00114487	0.00145585	0.000996649
Adenosylhomocysteinase.	3.3.1.1	0.00026457	0.000950642	0.000758748	0.000532073	0.000405625	0.000507677	0.000776668		Adenosylhomocysteinase.	3.3.1.1	0.000263709	0.000641881	0.00057838	0.00139027
Isochorismatase.	3.3.2.1	1.30464e-06	5.61442e-05	2.55073e-06	7.18558e-06	7.51001e-05	6.74027e-05	7.79144e-06		Isochorismatase.	3.3.2.1	2.25127e-06	6.83153e-05	1.96423e-05	6.622e-05
Soluble epoxide hydrolase.	3.3.2.10	8.54906e-08	0	0	9.18952e-07	2.31919e-06	1.60799e-06	0		Soluble epoxide hydrolase.	3.3.2.10	0	1.72781e-06	4.10153e-07	1.34308e-06
Oxepin-CoA hydrolase.	3.3.2.12	0	0	0	0	0	0	0		Oxepin-CoA hydrolase.	3.3.2.12	0	0	0	0
Microsomal epoxide hydrolase.	3.3.2.9	1.48626e-05	9.07995e-07	0	6.92263e-08	1.12028e-05	1.46209e-06	2.31473e-07		Microsomal epoxide hydrolase.	3.3.2.9	1.54808e-05	2.11231e-06	2.03671e-06	1.6025e-07
Bacterial leucyl aminopeptidase.	3.4.11.10	0	0	0	0	0	3.12932e-07	0		Bacterial leucyl aminopeptidase.	3.4.11.10	0	3.25971e-07	0	0
Cytosol alanyl aminopeptidase.	3.4.11.14	7.03298e-05	5.76751e-05	8.28881e-05	0.000124229	8.56612e-05	9.24787e-05	6.21344e-05		Cytosol alanyl aminopeptidase.	3.4.11.14	7.04433e-05	0.000117817	8.73089e-05	5.72055e-05
Methionyl aminopeptidase.	3.4.11.18	0.00116298	0.00153614	0.00271166	0.00242369	0.00212903	0.00174601	0.00244557		Methionyl aminopeptidase.	3.4.11.18	0.00113686	0.00179192	0.00230755	0.00169337
D-stereospecific aminopeptidase.	3.4.11.19	5.61588e-07	9.07995e-07	0	0	9.5342e-07	2.82461e-05	0		D-stereospecific aminopeptidase.	3.4.11.19	0	4.70279e-06	6.81762e-06	0
PepB aminopeptidase.	3.4.11.23	0.000112845	5.47743e-05	0.000105236	0.000160754	0.000130717	8.15525e-05	8.81733e-05		PepB aminopeptidase.	3.4.11.23	0.000111078	0.000137879	0.000109549	4.49811e-05
Aminopeptidase S.	3.4.11.24	3.01198e-07	1.99188e-05	1.55474e-06	4.32571e-05	4.6476e-05	0.000179813	1.61051e-05		Aminopeptidase S.	3.4.11.24	0	0.000210424	7.27229e-06	6.93632e-05
Tripeptide aminopeptidase.	3.4.11.4	0.00236172	0.00228173	0.00322186	0.00275211	0.00184335	0.00235833	0.00302723		Tripeptide aminopeptidase.	3.4.11.4	0.00240967	0.00201038	0.0027908	0.00184846
Prolyl aminopeptidase.	3.4.11.5	0.000137751	7.45685e-05	0.000250819	0.000344463	0.000257681	0.000248343	0.000190499		Prolyl aminopeptidase.	3.4.11.5	0.000133423	0.000444357	0.000218946	0.000378692
Aminopeptidase B.	3.4.11.6	0	0	0	0	0	0	0		Aminopeptidase B.	3.4.11.6	0	0	0	0
Glutamyl aminopeptidase.	3.4.11.7	0.000438341	0.000382156	0.000513323	0.000623178	0.000943019	0.00138683	0.000653401		Glutamyl aminopeptidase.	3.4.11.7	0.000282061	0.000832666	0.000820802	0.00011727
Xaa-Pro aminopeptidase.	3.4.11.9	0.000173684	0.000100341	0.000104828	0.000196145	0.000230009	0.000156588	0.000111492		Xaa-Pro aminopeptidase.	3.4.11.9	0.000170866	0.000317561	0.000125588	0.000240905
Cytosol nonspecific dipeptidase.	3.4.13.18	0	2.43632e-05	8.3487e-07	1.38119e-06	3.94325e-06	3.27307e-05	7.48463e-07		Cytosol nonspecific dipeptidase.	3.4.13.18	2.03144e-06	5.14659e-06	1.31291e-05	0
Membrane dipeptidase.	3.4.13.19	0	1.96437e-06	0	5.36919e-07	3.43819e-07	5.80741e-06	0		Membrane dipeptidase.	3.4.13.19	0	6.1817e-06	4.11037e-07	6.20942e-07
Beta-Ala-His dipeptidase.	3.4.13.20	0.000107422	0.000258303	0.00318349	0.00265992	0.00088058	0.000863376	0.0027593		Beta-Ala-His dipeptidase.	3.4.13.20	8.57107e-05	0.00100539	0.00211366	0.0009088
Dipeptidase E.	3.4.13.21	3.17471e-05	1.89496e-05	8.23704e-05	6.62031e-05	5.98873e-05	3.97931e-05	4.08399e-05		Dipeptidase E.	3.4.13.21	2.69157e-05	4.1049e-05	6.67591e-05	6.76487e-06
D-Ala-D-Ala dipeptidase.	3.4.13.22	1.35549e-07	6.84717e-06	3.83116e-06	6.16629e-06	8.56584e-06	6.86695e-06	4.97141e-06		D-Ala-D-Ala dipeptidase.	3.4.13.22	0	8.13871e-06	6.55306e-06	5.59238e-06
Xaa-Pro dipeptidase.	3.4.13.9	0.00015847	0.000285884	6.22523e-05	0.000117335	0.000163822	0.000401375	9.27949e-05		Xaa-Pro dipeptidase.	3.4.13.9	0.000152816	0.000360572	0.000122283	0.000295125
Xaa-Pro dipeptidyl-peptidase.	3.4.14.11	0.000507272	0.00079901	0.000874588	0.00108251	0.00179698	0.00291919	0.00114636		Xaa-Pro dipeptidyl-peptidase.	3.4.14.11	0.000231573	0.00195777	0.0014639	0.000416875
Gamma-D-glutamyl-L-lysine dipeptidyl-peptidase.	3.4.14.13	0	0	0	0	0	3.12932e-07	0		Gamma-D-glutamyl-L-lysine dipeptidyl-peptidase.	3.4.14.13	0	3.25971e-07	0	0
Dipeptidyl-peptidase II.	3.4.14.2	0	0	0	0	0	0	0		Dipeptidyl-peptidase II.	3.4.14.2	0	0	0	0
Dipeptidyl-peptidase III.	3.4.14.4	5.11159e-06	5.15142e-06	0.000256177	0.000318697	9.2489e-05	9.90349e-05	0.000312751		Dipeptidyl-peptidase III.	3.4.14.4	4.9743e-06	0.000145466	0.0001602	0.000311161
Tripeptidyl-peptidase I.	3.4.14.9	0	0	0	0	0	0	0		Tripeptidyl-peptidase I.	3.4.14.9	0	0	0	0
Peptidyl-dipeptidase A.	3.4.15.1	3.42016e-07	7.74663e-08	8.3422e-07	1.90817e-06	1.42363e-05	2.68477e-05	1.161e-07		Peptidyl-dipeptidase A.	3.4.15.1	0	6.64383e-06	8.56039e-06	1.99715e-06
Peptidyl-dipeptidase Dcp.	3.4.15.5	4.64054e-06	3.43427e-05	0.000169852	0.000297469	0.000187833	0.000184956	0.000314841		Peptidyl-dipeptidase Dcp.	3.4.15.5	5.62818e-06	0.000202785	0.000144097	0.00038663
Cyanophycinase.	3.4.15.6	8.54906e-08	2.22093e-06	3.51609e-08	1.6463e-07	4.32114e-06	2.63957e-05	2.51616e-06		Cyanophycinase.	3.4.15.6	1.12564e-06	1.41145e-07	8.20564e-06	1.74195e-06
Serine-type D-Ala-D-Ala carboxypeptidase.	3.4.16.4	0.000646239	0.0010092	0.00300063	0.00325967	0.00295846	0.00270999	0.00296222		Serine-type D-Ala-D-Ala carboxypeptidase.	3.4.16.4	0.000667118	0.00279859	0.0027395	0.00200814
Carboxypeptidase A.	3.4.17.1	0	0	0	0	0	0	0		Carboxypeptidase A.	3.4.17.1	0	0	0	0
Glutamate carboxypeptidase.	3.4.17.11	0	9.72435e-06	0	5.77955e-06	2.77895e-05	1.28513e-05	4.62946e-07		Glutamate carboxypeptidase.	3.4.17.11	0	9.23747e-05	1.0235e-06	7.87011e-05
Muramoyltetrapeptide carboxypeptidase.	3.4.17.13	6.47845e-05	2.58965e-05	1.55926e-05	2.50297e-05	2.428e-05	5.69481e-05	1.5346e-05		Muramoyltetrapeptide carboxypeptidase.	3.4.17.13	6.3789e-05	6.17938e-05	2.76647e-05	2.33442e-05
Zinc D-Ala-D-Ala carboxypeptidase.	3.4.17.14	0	0	6.56165e-08	3.81866e-06	8.54603e-06	2.93005e-05	9.25891e-07		Zinc D-Ala-D-Ala carboxypeptidase.	3.4.17.14	0	3.12808e-05	1.3639e-06	6.13633e-06
Carboxypeptidase T.	3.4.17.18	0	0	0	0	0	0	0		Carboxypeptidase T.	3.4.17.18	0	0	0	0
Carboxypeptidase Taq.	3.4.17.19	0	5.39995e-05	2.09901e-06	2.27167e-05	2.46362e-05	2.13395e-05	1.51297e-05		Carboxypeptidase Taq.	3.4.17.19	0	1.93333e-05	7.93039e-06	0.000100047
Lysine carboxypeptidase.	3.4.17.3	0	0	0	4.24855e-07	7.14487e-06	2.00947e-07	0		Lysine carboxypeptidase.	3.4.17.3	0	0	1.3288e-06	6.20942e-07
Gly-Xaa carboxypeptidase.	3.4.17.4	0	9.83607e-08	0	7.57119e-07	1.60261e-06	9.61842e-07	1.25808e-06		Gly-Xaa carboxypeptidase.	3.4.17.4	0	1.00192e-06	3.03949e-07	1.97754e-06
Acylaminoacyl-peptidase.	3.4.19.1	0	0	0	2.56962e-05	1.96986e-05	1.9055e-05	8.5044e-06		Acylaminoacyl-peptidase.	3.4.19.1	0	1.4727e-05	4.84274e-06	4.34436e-05
Gamma-D-glutamyl-meso-diaminopimelate peptidase.	3.4.19.11	0	0	4.01039e-08	3.98201e-06	2.69379e-06	2.74776e-06	6.94418e-07		Gamma-D-glutamyl-meso-diaminopimelate peptidase.	3.4.19.11	0	2.92116e-06	5.13577e-07	6.06302e-06
Ubiquitinyl hydrolase 1.	3.4.19.12	0	4.149e-06	9.93708e-08	1.11647e-07	0	0	0		Ubiquitinyl hydrolase 1.	3.4.19.12	0	0	8.22514e-07	0
Glutathione gamma-glutamate hydrolase.	3.4.19.13	0	0	0	0	0	0	0		Glutathione gamma-glutamate hydrolase.	3.4.19.13	0	0	0	0
Pyroglutamyl-peptidase I.	3.4.19.3	0.00133773	0.00128907	0.000831551	0.000752145	0.000482021	0.000620845	0.000940462		Pyroglutamyl-peptidase I.	3.4.19.3	0.00139281	0.000588058	0.000799091	0.000842187
Beta-aspartyl-peptidase.	3.4.19.5	9.39546e-07	2.31952e-05	0.00010272	6.80136e-05	2.19369e-05	3.64279e-05	4.44876e-05		Beta-aspartyl-peptidase.	3.4.19.5	0	3.49851e-05	6.54543e-05	1.6047e-05
Acrosin.	3.4.21.10	0	5.44918e-06	3.22469e-07	2.01503e-05	7.636e-07	3.24299e-06	2.18197e-05		Acrosin.	3.4.21.10	0	2.19013e-05	3.77124e-07	4.14157e-05
Sedolisin.	3.4.21.100	0	0	0	0	0	0	0		Sedolisin.	3.4.21.100	0	0	0	0
C-terminal processing peptidase.	3.4.21.102	2.06018e-05	7.14697e-05	0.000154761	0.000215589	0.000158189	0.000135124	0.000125309		C-terminal processing peptidase.	3.4.21.102	8.84665e-06	0.000224899	0.000157125	5.33951e-05
Rhomboid protease.	3.4.21.105	0	1.14038e-05	1.08501e-06	1.20749e-06	3.05929e-06	4.31154e-05	1.85105e-06		Rhomboid protease.	3.4.21.105	0	3.5621e-05	5.85241e-06	1.48425e-06
Peptidase Do.	3.4.21.107	2.54203e-06	6.81164e-05	1.66002e-05	8.81635e-05	7.03894e-05	0.000203102	7.36017e-05		Peptidase Do.	3.4.21.107	9.33349e-06	0.000169549	5.17788e-05	0.000136379
C5a peptidase.	3.4.21.110	0	4.54088e-06	3.40403e-08	1.61902e-06	3.95906e-06	9.38342e-05	1.48569e-06		C5a peptidase.	3.4.21.110	0	0.000103722	3.25557e-07	3.08409e-06
Aqualysin 1.	3.4.21.111	0	0	0	0	0	0	0		Aqualysin 1.	3.4.21.111	0	0	0	0
SpoIVB peptidase.	3.4.21.116	8.54906e-08	4.05307e-05	2.12173e-06	3.37087e-06	2.83161e-07	7.57595e-06	2.34634e-06		SpoIVB peptidase.	3.4.21.116	0	1.30543e-06	3.51715e-06	5.27485e-05
Alpha-lytic endopeptidase.	3.4.21.12	0	0	0	0	0	0	0		Alpha-lytic endopeptidase.	3.4.21.12	0	0	0	0
Glutamyl endopeptidase.	3.4.21.19	0.000168955	0.0028794	2.2136e-06	1.46579e-05	0.000120016	7.52417e-05	6.81289e-06		Glutamyl endopeptidase.	3.4.21.19	0.000757434	0.000348587	0.000115605	0.00242174
Prolyl oligopeptidase.	3.4.21.26	7.13745e-08	9.842e-08	0	3.26566e-07	1.20242e-05	2.64846e-06	1.161e-07		Prolyl oligopeptidase.	3.4.21.26	0	5.17541e-06	1.6228e-06	0
Lysyl endopeptidase.	3.4.21.50	0	1.19758e-05	0	6.92441e-07	2.9711e-05	1.68155e-05	0		Lysyl endopeptidase.	3.4.21.50	0	0.000122703	0	9.45772e-05
Endopeptidase La.	3.4.21.53	0.000712184	0.000693919	0.00413172	0.0035814	0.0018566	0.0016519	0.00351382		Endopeptidase La.	3.4.21.53	0.000795175	0.00209802	0.00300189	0.00172246
Subtilisin.	3.4.21.62	0	0	0	0	0	0	0		Subtilisin.	3.4.21.62	0	0	0	0
IgA-specific serine endopeptidase.	3.4.21.72	7.07968e-05	2.70903e-05	5.94928e-05	5.97587e-05	6.6499e-06	6.25149e-05	2.83223e-05		IgA-specific serine endopeptidase.	3.4.21.72	5.15416e-05	5.23998e-05	5.22894e-05	2.77392e-06
Oligopeptidase B.	3.4.21.83	1.82195e-05	4.79703e-05	6.62589e-05	0.000137271	0.000305724	0.000239807	7.18767e-05		Oligopeptidase B.	3.4.21.83	7.87945e-06	0.000188077	0.000124303	0.000131099
Repressor LexA.	3.4.21.88	0.00134575	0.0010007	0.000563999	0.000514017	0.000769133	0.000591298	0.000659955		Repressor LexA.	3.4.21.88	0.00132841	0.00062878	0.000639118	0.000779105
Signal peptidase I.	3.4.21.89	0.00269157	0.00184559	0.00228565	0.0022274	0.00192073	0.00191201	0.00208298		Signal peptidase I.	3.4.21.89	0.00243588	0.00177348	0.00213501	0.00188618
Endopeptidase Clp.	3.4.21.92	0.00117332	0.0010145	0.00129484	0.00140431	0.00111725	0.0012398	0.0012857		Endopeptidase Clp.	3.4.21.92	0.00113308	0.00130593	0.00119795	0.00121431
Lactocepin.	3.4.21.96	6.5531e-08	2.27647e-05	0	5.23358e-07	8.30718e-06	2.11049e-05	1.51651e-06		Lactocepin.	3.4.21.96	0	1.88158e-05	6.63131e-06	8.48355e-07
Streptopain.	3.4.22.10	0	1.47541e-07	7.2676e-06	6.21856e-06	1.07318e-06	2.35963e-06	1.65785e-05		Streptopain.	3.4.22.10	0	3.86681e-06	3.72827e-06	1.40495e-05
Gingipain R.	3.4.22.37	0	0.000161741	0.000169243	0.000116795	4.1784e-06	6.97466e-05	0.00229897		Gingipain R.	3.4.22.37	0	0.00854962	2.34518e-06	0.00354037
Bleomycin hydrolase.	3.4.22.40	9.19162e-06	5.93573e-05	0.000146752	0.000224146	0.000145891	0.000372323	0.000267925		Bleomycin hydrolase.	3.4.22.40	6.75381e-06	0.000357321	0.000137517	0.000261591
Gingipain K.	3.4.22.47	0	0	4.62278e-07	1.75015e-06	2.44712e-06	6.35737e-06	1.945e-05		Gingipain K.	3.4.22.47	0	1.57538e-05	4.8644e-07	5.04819e-06
Staphopain.	3.4.22.48	0.00159889	0.00141007	1.23355e-06	1.27055e-05	5.74763e-05	5.45346e-05	2.43811e-06		Staphopain.	3.4.22.48	0.00179774	0.000138061	0.000102168	0.00108452
Sortase A.	3.4.22.70	0	0	0	0	4.32636e-08	0	0		Sortase A.	3.4.22.70	0	0	7.71729e-09	0
Sortase B.	3.4.22.71	0.000281154	0.000979056	0.000577259	0.000609416	0.000975724	0.0013729	0.000672238		Sortase B.	3.4.22.71	0.000375934	0.000922388	0.000852715	0.000690008
Clostripain.	3.4.22.8	0	0	0	0	0	0	0		Clostripain.	3.4.22.8	0	0	0	0
Signal peptidase II.	3.4.23.36	0.00130879	0.000909052	0.00062572	0.000691252	0.000953869	0.000908284	0.000650887		Signal peptidase II.	3.4.23.36	0.00145797	0.000781679	0.000776124	0.000623545
Prepilin peptidase.	3.4.23.43	0	1.60324e-06	0	1.08679e-06	5.07658e-07	4.99977e-06	9.25891e-07		Prepilin peptidase.	3.4.23.43	1.12564e-06	5.44401e-06	2.44898e-07	1.88302e-06
Omptin.	3.4.23.49	7.13745e-08	1.13452e-05	0	5.53265e-08	1.77973e-07	1.82159e-06	0		Omptin.	3.4.23.49	1.12564e-06	6.05464e-06	9.30277e-07	0
HycI peptidase.	3.4.23.51	1.56865e-07	1.2974e-05	2.63894e-05	3.97501e-05	3.29922e-05	2.04338e-05	2.07945e-05		HycI peptidase.	3.4.23.51	2.25127e-06	3.32106e-05	2.97613e-05	2.19331e-06
Neprilysin.	3.4.24.11	1.43122e-05	4.15063e-05	0.000175425	0.000179875	0.000424875	0.000205092	0.000215316		Neprilysin.	3.4.24.11	3.37691e-06	0.000221904	0.000195736	9.46463e-05
IgA-specific metalloendopeptidase.	3.4.24.13	0	0	0	0	0	0	0		IgA-specific metalloendopeptidase.	3.4.24.13	0	0	0	0
Procollagen N-endopeptidase.	3.4.24.14	0	0	0	0	0	0	0		Procollagen N-endopeptidase.	3.4.24.14	0	0	0	0
Peptidyl-Lys metalloendopeptidase.	3.4.24.20	0	0	0	0	0	0	0		Peptidyl-Lys metalloendopeptidase.	3.4.24.20	0	0	0	0
Astacin.	3.4.24.21	0	0	0	0	0	0	0		Astacin.	3.4.24.21	0	0	0	0
Vibriolysin.	3.4.24.25	0	6.405e-07	0	0	2.24849e-06	8.53994e-06	0		Vibriolysin.	3.4.24.25	0	1.68558e-05	1.04751e-07	0
Bacillolysin.	3.4.24.28	3.02954e-07	0	0	0	2.10517e-07	1.16529e-07	0		Bacillolysin.	3.4.24.28	0	0	9.91199e-08	4.23574e-08
Aureolysin.	3.4.24.29	0.000972624	0.0019724	1.23972e-06	2.38627e-05	6.71966e-05	6.88049e-05	3.618e-06		Aureolysin.	3.4.24.29	0.00134501	0.000243615	0.000115194	0.00155449
Microbial collagenase.	3.4.24.3	0	0.00013939	9.21108e-08	7.00158e-08	0	2.80901e-05	0		Microbial collagenase.	3.4.24.3	1.12564e-06	0	7.64065e-06	0.00018137
Coccolysin.	3.4.24.30	0	1.81629e-06	0	0	1.97017e-07	6.04242e-08	0		Coccolysin.	3.4.24.30	0	1.42199e-06	1.63309e-08	0
Serralysin.	3.4.24.40	0	1.01416e-05	0	1.20572e-05	2.50476e-05	1.76999e-05	1.25404e-05		Serralysin.	3.4.24.40	0	8.0769e-05	1.46997e-06	7.87138e-05
Pitrilysin.	3.4.24.55	0	3.40234e-05	7.00844e-05	9.12866e-05	1.77627e-05	8.96596e-05	4.92715e-05		Pitrilysin.	3.4.24.55	4.50254e-06	6.39824e-05	7.17596e-05	1.40912e-05
Insulysin.	3.4.24.56	0	0	0	0	0	0	0		Insulysin.	3.4.24.56	0	0	0	0
O-sialoglycoprotein endopeptidase.	3.4.24.57	0.000137554	0.000890402	4.72794e-07	1.46887e-05	3.10142e-05	3.13946e-05	1.50858e-06		O-sialoglycoprotein endopeptidase.	3.4.24.57	0.000362689	0.000131677	3.96128e-05	0.000658089
Oligopeptidase A.	3.4.24.70	0.000105892	0.000151233	0.000301011	0.000404488	0.000260452	0.000189773	0.00027402		Oligopeptidase A.	3.4.24.70	9.52462e-05	0.000425688	0.000258213	0.000395401
Endothelin-converting enzyme 1.	3.4.24.71	1.92361e-05	5.59843e-05	0.000370466	0.000388681	0.000277505	0.000521944	0.000382924		Endothelin-converting enzyme 1.	3.4.24.71	9.00768e-06	0.00048137	0.000308138	0.00023176
Fragilysin.	3.4.24.74	0	0	0	0	0	0	0		Fragilysin.	3.4.24.74	0	0	0	0
Lysostaphin.	3.4.24.75	0	9.07995e-07	0	0	0	9.91554e-08	0		Lysostaphin.	3.4.24.75	0	6.43163e-07	2.67988e-08	0
Snapalysin.	3.4.24.77	0	0	0	0	0	0	0		Snapalysin.	3.4.24.77	0	0	0	0
GPR endopeptidase.	3.4.24.78	4.27533e-07	6.57768e-05	1.38482e-06	1.97021e-06	4.12902e-07	6.55576e-06	1.16978e-06		GPR endopeptidase.	3.4.24.78	1.12564e-06	6.85077e-06	2.93845e-06	8.5056e-05
Ste24 endopeptidase.	3.4.24.84	0	0	0	0	0	1.80736e-07	0		Ste24 endopeptidase.	3.4.24.84	0	0	4.88475e-08	0
Proteasome endopeptidase complex.	3.4.25.1	9.12019e-07	1.12652e-06	3.31503e-08	4.24658e-07	7.96028e-07	2.39573e-06	0		Proteasome endopeptidase complex.	3.4.25.1	0	2.44288e-06	4.33082e-07	9.79515e-07
HslU--HslV peptidase.	3.4.25.2	0.000926592	0.000745287	0.000164133	0.000156703	0.000217393	0.000192881	0.000105379		HslU--HslV peptidase.	3.4.25.2	0.000897604	0.000244419	0.000219054	0.000564917
Formyltetrahydrofolate deformylase.	3.5.1.10	0.000246573	0.000165196	0.000141389	0.000185204	0.000392326	0.000324783	0.000195107		Formyltetrahydrofolate deformylase.	3.5.1.10	0.000222731	0.000413599	0.000227498	0.000259224
(R)-amidase.	3.5.1.100	0	0	0	0	0	0	0		(R)-amidase.	3.5.1.100	0	0	0	0
2-amino-5-formylamino-6-ribosylaminopyrimidin-4(3H)-one 5'-monophosphate	3.5.1.102	0	0	0	0	0	0	0		2-amino-5-formylamino-6-ribosylaminopyrimidin-4(3H)-one 5'-monophosphate	3.5.1.102	0	0	0	0
N-acetyl-1-D-myo-inositol-2-amino-2-deoxy-alpha-D-glucopyranoside	3.5.1.103	1.91569e-07	4.25761e-06	1.07325e-06	5.05036e-06	2.23768e-05	6.94968e-05	1.71025e-06		N-acetyl-1-D-myo-inositol-2-amino-2-deoxy-alpha-D-glucopyranoside	3.5.1.103	1.12564e-06	3.48047e-05	1.53474e-05	4.82562e-06
Chitin disaccharide deacetylase.	3.5.1.105	0	4.74429e-05	1.06629e-07	3.78927e-07	3.38e-06	1.8783e-05	2.31473e-07		Chitin disaccharide deacetylase.	3.5.1.105	1.12564e-06	3.67928e-06	6.08641e-06	5.24401e-05
N-formylmaleamate deformylase.	3.5.1.106	1.71008e-07	0	3.11501e-08	1.38475e-07	8.43553e-07	1.339e-06	1.13806e-07		N-formylmaleamate deformylase.	3.5.1.106	0	2.08436e-06	4.30272e-08	0
UDP-3-O-acyl-N-acetylglucosamine deacetylase.	3.5.1.108	0.000158191	0.000167918	0.00110933	0.000961218	0.000392554	0.000419336	0.00101654		UDP-3-O-acyl-N-acetylglucosamine deacetylase.	3.5.1.108	0.00015052	0.00055868	0.000784185	0.000478433
Penicillin amidase.	3.5.1.11	0	0	0	6.77289e-06	2.19632e-06	2.18112e-07	0		Penicillin amidase.	3.5.1.11	0	2.80027e-07	3.7807e-07	9.89884e-06
Ureidoacrylate amidohydrolase.	3.5.1.110	0	8.80765e-06	6.69219e-08	1.10653e-07	7.02158e-06	1.01829e-05	0		Ureidoacrylate amidohydrolase.	3.5.1.110	2.25127e-06	1.92992e-06	4.91475e-06	0
Ureidoglycolate amidohydrolase.	3.5.1.116	0	0	0	0	0	0	0		Ureidoglycolate amidohydrolase.	3.5.1.116	0	0	0	0
Protein deglycase.	3.5.1.124	0.000208857	0.00115807	3.22585e-05	5.0434e-05	0.000103712	8.25405e-05	1.29255e-05		Protein deglycase.	3.5.1.124	0.000571302	0.00028231	8.28435e-05	0.000826438
N(2)-acetyl-L-2,4-diaminobutanoate deacetylase.	3.5.1.125	7.00901e-05	8.13205e-05	1.36145e-05	2.76215e-05	3.32166e-05	0.000112392	3.17879e-05		N(2)-acetyl-L-2,4-diaminobutanoate deacetylase.	3.5.1.125	7.9867e-05	0.000139252	2.14642e-05	9.40496e-05
Oxamate amidohydrolase.	3.5.1.126	0	0	0	0	0	0	0		Oxamate amidohydrolase.	3.5.1.126	0	0	0	0
N-acyl-aliphatic-L-amino acid amidohydrolase.	3.5.1.14	0	3.59054e-05	0	1.25136e-06	7.42736e-06	2.22868e-05	7.44803e-06		N-acyl-aliphatic-L-amino acid amidohydrolase.	3.5.1.14	3.28375e-07	1.92612e-05	2.68466e-06	5.12981e-05
Aspartoacylase.	3.5.1.15	0	0	0	0	0	0	0		Aspartoacylase.	3.5.1.15	0	0	0	0
Acetylornithine deacetylase.	3.5.1.16	0.00225191	0.000242995	9.94748e-05	0.000181888	0.00140523	0.000497465	0.000174836		Acetylornithine deacetylase.	3.5.1.16	0.00187698	0.000675383	0.000425458	0.000389962
Succinyl-diaminopimelate desuccinylase.	3.5.1.18	0.000222726	0.000254371	0.000462323	0.000562557	0.00123885	0.000597783	0.000401115		Succinyl-diaminopimelate desuccinylase.	3.5.1.18	0.000191949	0.000629718	0.000620514	0.000212493
Nicotinamidase.	3.5.1.19	4.71177e-05	2.14013e-05	1.01958e-05	1.62114e-05	4.44781e-05	6.8297e-05	4.34998e-06		Nicotinamidase.	3.5.1.19	4.40871e-05	4.50299e-05	2.77689e-05	9.69153e-06
Choloylglycine hydrolase.	3.5.1.24	6.84058e-07	4.40508e-05	3.8677e-06	4.07248e-06	5.92742e-06	7.22715e-06	2.06785e-05		Choloylglycine hydrolase.	3.5.1.24	3.37691e-06	1.05626e-05	6.34377e-06	6.43238e-05
N-acetylglucosamine-6-phosphate deacetylase.	3.5.1.25	0.00221332	0.0020817	0.000893575	0.00110206	0.0014412	0.00165258	0.00094196		N-acetylglucosamine-6-phosphate deacetylase.	3.5.1.25	0.00235716	0.00159254	0.00122602	0.00144562
N(4)-(beta-N-acetylglucosaminyl)-L-asparaginase.	3.5.1.26	8.54906e-08	0	0	1.51424e-06	1.70031e-06	2.55307e-05	2.31473e-07		N(4)-(beta-N-acetylglucosaminyl)-L-asparaginase.	3.5.1.26	0	2.64403e-05	3.53472e-07	2.37337e-06
N-acetylmuramoyl-L-alanine amidase.	3.5.1.28	7.54707e-05	0.000139927	0.000148764	0.000227386	0.000176609	0.000212203	0.000115826		N-acetylmuramoyl-L-alanine amidase.	3.5.1.28	7.44468e-05	0.00034593	0.000164558	0.000280061
2-(acetamidomethylene)succinate hydrolase.	3.5.1.29	0	0	0	0	0	0	0		2-(acetamidomethylene)succinate hydrolase.	3.5.1.29	0	0	0	0
Omega-amidase.	3.5.1.3	0	9.07995e-07	0	7.06213e-07	1.99461e-06	2.5671e-05	2.31473e-07		Omega-amidase.	3.5.1.3	0	2.76134e-05	2.96226e-07	1.19241e-06
Formylmethionine deformylase.	3.5.1.31	0	7.53759e-08	0	0	0	0	0		Formylmethionine deformylase.	3.5.1.31	0	0	1.38529e-08	0
Hippurate hydrolase.	3.5.1.32	0	9.07995e-07	0	4.24855e-07	1.89037e-06	7.08097e-06	0		Hippurate hydrolase.	3.5.1.32	0	8.07809e-06	3.21915e-07	6.20942e-07
Amidase.	3.5.1.4	0.000850283	0.00027055	0.000106667	0.000153293	0.000398514	0.000527733	0.000128068		Amidase.	3.5.1.4	0.000867098	0.000689569	0.000210036	0.000501297
Nicotinamide-nucleotide amidase.	3.5.1.42	1.54456e-05	7.63982e-06	1.13766e-05	3.29766e-05	3.13247e-05	5.99717e-05	2.61937e-05		Nicotinamide-nucleotide amidase.	3.5.1.42	1.66065e-05	6.11153e-05	1.60158e-05	4.02102e-05
Protein-glutamine glutaminase.	3.5.1.44	0	4.58281e-06	1.35378e-07	5.00964e-07	1.54955e-06	6.66856e-06	1.08998e-07		Protein-glutamine glutaminase.	3.5.1.44	0	6.28006e-06	1.37778e-06	5.53279e-07
6-aminohexanoate-oligomer exohydrolase.	3.5.1.46	0	0	0	0	0	1.25465e-07	0		6-aminohexanoate-oligomer exohydrolase.	3.5.1.46	0	1.30693e-07	0	0
N-acetyldiaminopimelate deacetylase.	3.5.1.47	8.2535e-07	2.16419e-06	7.93154e-07	1.38406e-05	1.92143e-05	0.000131594	6.28634e-06		N-acetyldiaminopimelate deacetylase.	3.5.1.47	0	0.00014656	3.5088e-06	1.3898e-05
Acetylspermidine deacetylase.	3.5.1.48	6.05069e-08	9.07995e-07	7.21083e-08	2.15542e-06	3.09846e-06	3.11748e-06	1.1863e-07		Acetylspermidine deacetylase.	3.5.1.48	0	5.09679e-06	6.31388e-07	6.88105e-07
Formamidase.	3.5.1.49	5.90941e-05	8.38548e-05	1.35624e-07	1.82309e-06	2.47999e-05	2.58414e-05	0		Formamidase.	3.5.1.49	7.24001e-05	1.58105e-05	1.16332e-05	7.34148e-05
Urease.	3.5.1.5	0.00328727	0.00307938	0.000360574	0.000436926	0.000554225	0.000858902	0.000384486		Urease.	3.5.1.5	0.00357477	0.00115958	0.000632218	0.0025422
Peptide-N(4)-(N-acetyl-beta-glucosaminyl)asparagine amidase.	3.5.1.52	0	0	0	0	4.11068e-07	0	0		Peptide-N(4)-(N-acetyl-beta-glucosaminyl)asparagine amidase.	3.5.1.52	0	0	7.33256e-08	0
N-carbamoylputrescine amidase.	3.5.1.53	4.58796e-05	0.000137177	0.000727178	0.000688522	0.000400465	0.000402103	0.000657117		N-carbamoylputrescine amidase.	3.5.1.53	1.4349e-05	0.00036758	0.000578312	0.000350971
Allophanate hydrolase.	3.5.1.54	4.45319e-06	2.55488e-05	4.49054e-07	1.61504e-05	2.94231e-05	4.13206e-05	8.69993e-07		Allophanate hydrolase.	3.5.1.54	1.2382e-05	0.000112521	6.52249e-06	9.71923e-05
N,N-dimethylformamidase.	3.5.1.56	0	4.35252e-06	0	0	2.2239e-05	0	0		N,N-dimethylformamidase.	3.5.1.56	0	3.27524e-06	3.91709e-06	0
N-carbamoylsarcosine amidase.	3.5.1.59	0	0	0	0	6.64419e-07	0	0		N-carbamoylsarcosine amidase.	3.5.1.59	0	0	1.18518e-07	0
Beta-ureidopropionase.	3.5.1.6	0	0	0	0	1.5368e-07	4.79101e-07	9.86992e-08		Beta-ureidopropionase.	3.5.1.6	0	6.04719e-07	9.60316e-09	0
N-formylglutamate deformylase.	3.5.1.68	2.56498e-07	2.10183e-05	9.62144e-08	5.64496e-06	4.78737e-05	3.62946e-05	2.44632e-07		N-formylglutamate deformylase.	3.5.1.68	0	0.000131095	4.82531e-06	4.61958e-05
N-carbamoyl-D-amino-acid hydrolase.	3.5.1.77	0	0	0	0	6.64419e-07	0	0		N-carbamoyl-D-amino-acid hydrolase.	3.5.1.77	0	0	1.18518e-07	0
Glutathionylspermidine amidase.	3.5.1.78	0	0	0	0	0	0	0		Glutathionylspermidine amidase.	3.5.1.78	0	0	0	0
N-acyl-D-amino-acid deacylase.	3.5.1.81	0	5.3375e-08	0	0	9.92425e-06	1.04378e-06	0		N-acyl-D-amino-acid deacylase.	3.5.1.81	0	1.0504e-06	1.78965e-06	0
N-acyl-D-glutamate deacylase.	3.5.1.82	0	1.81629e-06	7.05369e-08	2.25531e-06	5.10414e-06	3.84355e-06	2.27612e-07		N-acyl-D-glutamate deacylase.	3.5.1.82	0	2.14442e-05	9.12458e-08	8.97543e-07
N-carbamoyl-L-amino-acid hydrolase.	3.5.1.87	0	0	0	0	9.43727e-08	0	0		N-carbamoyl-L-amino-acid hydrolase.	3.5.1.87	0	0	1.68341e-08	0
Peptide deformylase.	3.5.1.88	0.00205934	0.00180759	0.00122268	0.00130835	0.00211414	0.00202494	0.00140737		Peptide deformylase.	3.5.1.88	0.00199616	0.00161213	0.00161071	0.00133674
Arylformamidase.	3.5.1.9	2.5877e-05	2.85085e-05	1.78736e-06	5.37297e-06	2.31108e-05	1.72402e-05	2.15201e-06		Arylformamidase.	3.5.1.9	2.20762e-05	6.06286e-05	5.67027e-06	5.09473e-05
Adenosylcobinamide hydrolase.	3.5.1.90	0	0	0	0	0	0	0		Adenosylcobinamide hydrolase.	3.5.1.90	0	0	0	0
Gamma-glutamyl-gamma-aminobutyrate hydrolase.	3.5.1.94	5.00588e-08	5.27163e-06	6.93191e-08	6.10691e-06	3.37659e-06	7.81939e-05	6.94418e-07		Gamma-glutamyl-gamma-aminobutyrate hydrolase.	3.5.1.94	0	7.00285e-05	4.93271e-06	6.80326e-06
Succinylglutamate desuccinylase.	3.5.1.96	6.5531e-08	2.13215e-05	3.20456e-08	8.21418e-07	2.31885e-05	4.81948e-05	0		Succinylglutamate desuccinylase.	3.5.1.96	1.01308e-05	6.96233e-05	1.11198e-05	6.90151e-05
Acyl-homoserine-lactone acylase.	3.5.1.97	0	5.61568e-05	0	7.17784e-06	0.000107228	8.29545e-05	2.31473e-07		Acyl-homoserine-lactone acylase.	3.5.1.97	0	0.000387262	1.2995e-07	0.000190371
Histone deacetylase.	3.5.1.98	0	0	0	0	4.59982e-07	2.92067e-06	0		Histone deacetylase.	3.5.1.98	0	3.01456e-06	8.92646e-08	0
Creatininase.	3.5.2.10	0.000167364	0.000227746	2.04417e-05	3.17072e-05	4.20013e-05	0.000127707	2.02811e-05		Creatininase.	3.5.2.10	0.000177332	0.000171748	3.66164e-05	0.000206655
6-aminohexanoate-cyclic-dimer hydrolase.	3.5.2.12	0	9.46728e-07	2.73797e-07	1.52756e-06	2.20506e-06	1.79244e-06	2.25114e-07		6-aminohexanoate-cyclic-dimer hydrolase.	3.5.2.12	0	5.28057e-06	7.42022e-07	1.30905e-06
N-methylhydantoinase (ATP-hydrolyzing).	3.5.2.14	0	0	0	0	0	2.6234e-06	0		N-methylhydantoinase (ATP-hydrolyzing).	3.5.2.14	0	2.73271e-06	0	0
Cyanuric acid amidohydrolase.	3.5.2.15	0	0	0	0	7.66637e-07	6.589e-07	0		Cyanuric acid amidohydrolase.	3.5.2.15	0	6.86354e-07	1.36751e-07	0
Hydroxyisourate hydrolase.	3.5.2.17	0.0001248	2.09274e-05	6.48424e-06	8.21674e-06	3.01194e-05	6.82166e-05	2.63558e-06		Hydroxyisourate hydrolase.	3.5.2.17	0.000132732	6.69837e-05	2.58441e-05	5.86516e-05
Enamidase.	3.5.2.18	0	0	0	0	0	0	0		Enamidase.	3.5.2.18	0	0	0	0
Dihydropyrimidinase.	3.5.2.2	0.000269607	0.000210042	0.000351815	0.000398772	0.00026885	0.000324389	0.00046002		Dihydropyrimidinase.	3.5.2.2	0.000379485	0.000405193	0.00034688	0.000205008
Dihydroorotase.	3.5.2.3	0.00233376	0.00236395	0.0019059	0.00200919	0.0024163	0.00247533	0.00211018		Dihydroorotase.	3.5.2.3	0.00256981	0.00224036	0.00212636	0.00226608
Allantoinase.	3.5.2.5	4.31605e-05	3.55253e-05	2.53606e-05	2.82597e-05	8.06932e-05	0.000109694	6.45497e-05		Allantoinase.	3.5.2.5	3.05585e-05	7.31885e-05	5.61216e-05	8.79453e-06
Beta-lactamase.	3.5.2.6	0.00172586	0.000146184	0.000133025	0.000411452	0.000209129	0.000279035	0.000295237		Beta-lactamase.	3.5.2.6	0.00131447	0.000368985	0.000218686	0.000708168
Imidazolonepropionase.	3.5.2.7	0.00049474	0.0016922	0.000721662	0.000679143	0.000627165	0.000834526	0.000695778		Imidazolonepropionase.	3.5.2.7	0.000871808	0.000879003	0.000747881	0.00133198
5-oxoprolinase (ATP-hydrolyzing).	3.5.2.9	0.00248085	0.00221228	0.000760876	0.000736465	0.00057339	0.000622865	0.000802489		5-oxoprolinase (ATP-hydrolyzing).	3.5.2.9	0.00259758	0.00101241	0.000781047	0.00174565
Arginase.	3.5.3.1	5.51028e-05	0.00104645	7.25875e-06	2.74277e-05	8.68967e-05	6.69049e-05	6.40204e-06		Arginase.	3.5.3.1	0.000361734	0.000196951	6.36332e-05	0.000817394
Agmatinase.	3.5.3.11	4.51106e-05	0.000145591	0.000188306	0.000146205	0.000132978	0.000234964	0.000158204		Agmatinase.	3.5.3.11	9.32091e-05	0.000357995	0.000167326	0.000195702
Agmatine deiminase.	3.5.3.12	5.25128e-05	0.000129474	0.00022855	0.000290936	0.000325488	0.000452985	0.000227536		Agmatine deiminase.	3.5.3.12	3.96204e-05	0.000417564	0.000290588	0.000173504
Formimidoylglutamate deiminase.	3.5.3.13	3.1054e-06	1.99604e-05	3.34108e-08	9.06068e-06	6.53578e-05	8.6274e-05	0		Formimidoylglutamate deiminase.	3.5.3.13	0	0.00021851	7.82841e-06	0.000154684
Protein-arginine deiminase.	3.5.3.15	0	0	1.34364e-07	2.35404e-07	0	8.26195e-07	1.9525e-06		Protein-arginine deiminase.	3.5.3.15	0	7.75795e-07	7.21229e-08	1.69578e-06
Dimethylargininase.	3.5.3.18	0	1.56872e-07	1.06494e-06	3.09763e-06	5.95004e-06	1.67877e-05	5.50796e-06		Dimethylargininase.	3.5.3.18	0	2.10427e-05	3.18893e-06	6.88545e-06
N-succinylarginine dihydrolase.	3.5.3.23	6.11646e-07	3.93241e-05	1.63895e-07	2.20186e-06	5.13366e-05	8.66066e-05	1.08998e-07		N-succinylarginine dihydrolase.	3.5.3.23	9.00512e-06	0.0001123	2.45443e-05	0.000107333
(S)-ureidoglycine aminohydrolase.	3.5.3.26	0.000249439	3.36538e-05	9.74556e-06	1.2186e-05	6.97088e-05	6.07538e-05	6.13277e-06		(S)-ureidoglycine aminohydrolase.	3.5.3.26	0.000248927	0.000171831	2.1878e-05	3.71029e-05
Allantoicase.	3.5.3.4	7.77193e-05	3.23351e-05	3.31332e-06	7.08401e-06	3.24544e-05	4.07811e-05	1.94919e-06		Allantoicase.	3.5.3.4	8.16697e-05	0.000117364	1.52658e-05	0.000107596
Arginine deiminase.	3.5.3.6	0.00267054	0.00188329	0.000433133	0.000376232	0.000834062	0.000922665	0.000400368		Arginine deiminase.	3.5.3.6	0.00251255	0.000933135	0.000658038	0.00153811
Formimidoylglutamase.	3.5.3.8	0.00135065	0.00166902	0.000117034	0.00015956	0.00040719	0.000537617	0.000111551		Formimidoylglutamase.	3.5.3.8	0.00153967	0.000544049	0.000324584	0.00129974
Allantoate deiminase.	3.5.3.9	6.29564e-05	9.23081e-06	2.26734e-07	8.54878e-06	7.07434e-06	1.32554e-05	7.59508e-06		Allantoate deiminase.	3.5.3.9	6.708e-05	1.84023e-05	2.00745e-06	7.75953e-05
Cytosine deaminase.	3.5.4.1	9.44905e-07	4.49011e-05	1.82007e-05	4.33364e-05	8.03591e-05	8.5784e-05	1.81279e-05		Cytosine deaminase.	3.5.4.1	0	0.000197755	3.38233e-05	6.47049e-05
IMP cyclohydrolase.	3.5.4.10	0.00285924	0.00261109	0.00285808	0.00292906	0.00404395	0.00367403	0.00299256		IMP cyclohydrolase.	3.5.4.10	0.00268895	0.00309359	0.00330561	0.00193176
dCMP deaminase.	3.5.4.12	0.000319663	0.000205451	5.01553e-05	9.5705e-05	8.82085e-05	0.00017528	9.49032e-05		dCMP deaminase.	3.5.4.12	0.000397209	0.000171758	7.3003e-05	0.000176073
dCTP deaminase.	3.5.4.13	0.000136612	0.0002362	0.000399873	0.000393209	0.000931179	0.000547969	0.000425685		dCTP deaminase.	3.5.4.13	9.84096e-05	0.000501586	0.000520662	0.000119092
GTP cyclohydrolase I.	3.5.4.16	0.000199036	0.000483739	0.00147955	0.0013929	0.00156882	0.00141819	0.00148146		GTP cyclohydrolase I.	3.5.4.16	9.23169e-05	0.00124756	0.00141229	0.000650217
Phosphoribosyl-AMP cyclohydrolase.	3.5.4.19	0.000809712	0.000976767	0.000294489	0.000251395	0.000194422	0.000275211	0.00024194		Phosphoribosyl-AMP cyclohydrolase.	3.5.4.19	0.000877164	0.000328293	0.000315145	0.000710647
Adenine deaminase.	3.5.4.2	1.37269e-05	5.257e-05	0.000178073	0.000187936	0.00018711	0.000232173	0.000182908		Adenine deaminase.	3.5.4.2	3.37691e-06	0.000183943	0.000179949	6.2935e-05
Blasticidin-S deaminase.	3.5.4.23	0	0	0	0	0	0	0		Blasticidin-S deaminase.	3.5.4.23	0	0	0	0
GTP cyclohydrolase II.	3.5.4.25	0.00118436	0.000283198	0.00292417	0.00230626	0.000892952	0.000744064	0.0023932		GTP cyclohydrolase II.	3.5.4.25	0.000868556	0.000829028	0.0019975	0.000702002
Diaminohydroxyphosphoribosylaminopyrimidine deaminase.	3.5.4.26	0.00166783	0.00155774	0.00171251	0.00159203	0.00138641	0.000861406	0.00159707		Diaminohydroxyphosphoribosylaminopyrimidine deaminase.	3.5.4.26	0.00176068	0.00107186	0.0014797	0.00157727
Methenyltetrahydromethanopterin cyclohydrolase.	3.5.4.27	1.00118e-07	8.24855e-07	0	1.68462e-06	1.25729e-05	0	0		Methenyltetrahydromethanopterin cyclohydrolase.	3.5.4.27	0	1.88207e-06	2.25204e-06	8.47148e-08
S-adenosylhomocysteine deaminase.	3.5.4.28	0	0	0	0	3.44583e-07	1.67927e-07	0		S-adenosylhomocysteine deaminase.	3.5.4.28	0	1.74924e-07	6.14661e-08	0
GTP cyclohydrolase IIa.	3.5.4.29	2.00235e-07	0	0	0	0	0	0		GTP cyclohydrolase IIa.	3.5.4.29	0	0	0	1.6943e-07
Guanine deaminase.	3.5.4.3	0.000151561	0.000167926	0.000318933	0.000376712	0.000232594	0.000361561	0.000449932		Guanine deaminase.	3.5.4.3	0.000202584	0.000422845	0.000307605	0.000350189
8-oxoguanine deaminase.	3.5.4.32	5.6115e-05	4.01229e-05	4.87252e-06	1.49897e-05	9.38483e-05	8.48173e-05	3.87144e-06		8-oxoguanine deaminase.	3.5.4.32	5.21596e-05	0.000209713	2.14344e-05	4.16515e-05
tRNA(adenine(34)) deaminase.	3.5.4.33	0.00146395	0.000771455	0.000634173	0.000641629	0.000715265	0.000917933	0.000795363		tRNA(adenine(34)) deaminase.	3.5.4.33	0.00142906	0.000757189	0.000725469	0.000685767
GTP cyclohydrolase IV.	3.5.4.39	0	0	0	0	0	0	0		GTP cyclohydrolase IV.	3.5.4.39	0	0	0	0
Adenosine deaminase.	3.5.4.4	0.000298728	0.000333725	0.000388641	0.000479418	0.000966848	0.00107135	0.000527976		Adenosine deaminase.	3.5.4.4	0.00021192	0.000748045	0.000653418	0.000190765
N-isopropylammelide isopropylaminohydrolase.	3.5.4.42	0	0	0	0	0	0	0		N-isopropylammelide isopropylaminohydrolase.	3.5.4.42	0	0	0	0
Hydroxydechloroatrazine ethylaminohydrolase.	3.5.4.43	0	0	0	0	0	0	0		Hydroxydechloroatrazine ethylaminohydrolase.	3.5.4.43	0	0	0	0
Ectoine hydrolase.	3.5.4.44	8.54906e-08	1.42707e-06	3.05173e-08	0	4.08873e-07	1.99922e-05	0		Ectoine hydrolase.	3.5.4.44	0	3.31155e-05	4.42666e-06	0
Cytidine deaminase.	3.5.4.5	0.000929019	0.000775467	0.000672434	0.000708543	0.000666521	0.00083614	0.00077648		Cytidine deaminase.	3.5.4.5	0.000869102	0.000699949	0.000733797	0.000708701
Methenyltetrahydrofolate cyclohydrolase.	3.5.4.9	0	0	0	0	0	1.33527e-07	0		Methenyltetrahydrofolate cyclohydrolase.	3.5.4.9	0	1.39091e-07	0	0
Nitrilase.	3.5.5.1	0	0.000112646	1.10729e-07	1.50963e-06	6.10655e-06	5.04283e-06	2.41544e-06		Nitrilase.	3.5.5.1	0	5.17979e-06	1.14956e-06	0.000151185
Cyanoalanine nitrilase.	3.5.5.4	0	0	0	0	0	0	0		Cyanoalanine nitrilase.	3.5.5.4	0	0	0	0
Aliphatic nitrilase.	3.5.5.7	2.56498e-07	9.07995e-07	0	1.74271e-06	5.09663e-06	6.64518e-06	0		Aliphatic nitrilase.	3.5.5.7	0	8.86741e-06	9.5973e-07	0
Thiocyanate hydrolase.	3.5.5.8	0	0	0	0	5.8724e-08	0	0		Thiocyanate hydrolase.	3.5.5.8	0	9.32546e-06	1.04751e-08	0
2-iminobutanoate/2-iminopropanoate deaminase.	3.5.99.10	0	1.92029e-05	3.73101e-08	6.14109e-07	2.17037e-06	5.36743e-05	4.62946e-07		2-iminobutanoate/2-iminopropanoate deaminase.	3.5.99.10	3.35977e-06	5.82782e-05	8.35416e-07	1.61547e-05
Aminopyrimidine aminohydrolase.	3.5.99.2	0	0	0	0	0	1.33527e-07	0		Aminopyrimidine aminohydrolase.	3.5.99.2	0	1.39091e-07	0	0
2-aminomuconate deaminase.	3.5.99.5	0	0	0	0	4.47493e-07	2.32614e-06	0		2-aminomuconate deaminase.	3.5.99.5	0	2.48197e-06	6.45373e-08	0
Glucosamine-6-phosphate deaminase.	3.5.99.6	0.00131821	0.00141728	0.00223138	0.00197027	0.000989951	0.00106247	0.00218246		Glucosamine-6-phosphate deaminase.	3.5.99.6	0.00147465	0.00107304	0.00173858	0.00139496
1-aminocyclopropane-1-carboxylate deaminase.	3.5.99.7	0.000163941	4.4784e-05	3.33589e-06	6.71301e-06	2.77088e-05	1.84357e-05	1.97284e-06		1-aminocyclopropane-1-carboxylate deaminase.	3.5.99.7	0.000229618	4.07409e-05	9.46841e-06	2.25512e-05
Inorganic diphosphatase.	3.6.1.1	0.00212913	0.00180915	0.00272189	0.00260233	0.001782	0.00209112	0.00270737		Inorganic diphosphatase.	3.6.1.1	0.00215159	0.00184277	0.00240533	0.00215847
Exopolyphosphatase.	3.6.1.11	0.0020205	0.000330196	0.000906133	0.000887768	0.000465569	0.000463898	0.00087814		Exopolyphosphatase.	3.6.1.11	0.00165834	0.000634992	0.000785666	0.000517044
Adenosine-tetraphosphatase.	3.6.1.14	0	0	0	0	0	0	0		Adenosine-tetraphosphatase.	3.6.1.14	0	0	0	0
Nucleoside-triphosphate phosphatase.	3.6.1.15	0.000439209	0.000617017	0.000907276	0.0016663	0.00151496	0.00244487	0.00135039		Nucleoside-triphosphate phosphatase.	3.6.1.15	0.000422155	0.00303605	0.000971915	0.00168541
Bis(5'-nucleosyl)-tetraphosphatase (asymmetrical).	3.6.1.17	0	0	0	1.09485e-06	2.2697e-06	6.43358e-06	1.9525e-06		Bis(5'-nucleosyl)-tetraphosphatase (asymmetrical).	3.6.1.17	0	6.13685e-06	5.62917e-07	2.87e-06
Trimetaphosphatase.	3.6.1.2	0	6.66247e-07	0	0	0	7.4969e-07	0		Trimetaphosphatase.	3.6.1.2	0	7.80928e-07	1.22445e-07	0
ADP-sugar diphosphatase.	3.6.1.21	0	8.57668e-06	2.88754e-08	1.15436e-06	1.31387e-06	7.63039e-06	6.94418e-07		ADP-sugar diphosphatase.	3.6.1.21	2.25127e-06	2.75294e-06	2.91383e-06	2.16789e-06
NAD(+) diphosphatase.	3.6.1.22	6.51917e-05	9.43436e-05	0.00063105	0.000579287	0.000321518	0.000326887	0.000555145		NAD(+) diphosphatase.	3.6.1.22	4.60293e-05	0.000340278	0.000480891	0.000252863
dUTP diphosphatase.	3.6.1.23	0.000387165	0.000628565	0.0012039	0.00110824	0.00109085	0.00109982	0.00118679		dUTP diphosphatase.	3.6.1.23	0.000309666	0.000786544	0.00117897	0.000555586
Triphosphatase.	3.6.1.25	5.00588e-08	9.23815e-06	3.91464e-07	1.4169e-05	7.13675e-07	4.06063e-06	0		Triphosphatase.	3.6.1.25	0	1.92992e-06	2.65384e-06	2.01392e-05
CDP-diacylglycerol diphosphatase.	3.6.1.26	0	9.37016e-06	3.31822e-08	1.08165e-06	1.60271e-05	1.87847e-05	0		CDP-diacylglycerol diphosphatase.	3.6.1.26	2.25127e-06	1.39189e-05	5.83213e-06	2.29284e-05
Undecaprenyl-diphosphate phosphatase.	3.6.1.27	0.00167828	0.0014964	0.00104602	0.00117437	0.00160526	0.00154896	0.000952775		Undecaprenyl-diphosphate phosphatase.	3.6.1.27	0.00164418	0.00130743	0.00127485	0.00139438
Bis(5'-adenosyl)-triphosphatase.	3.6.1.29	2.50858e-06	1.44658e-05	4.90818e-06	9.24405e-06	1.94476e-05	6.7346e-05	8.03896e-06		Bis(5'-adenosyl)-triphosphatase.	3.6.1.29	0	6.63714e-05	1.01916e-05	1.65631e-05
Phosphoribosyl-ATP diphosphatase.	3.6.1.31	0.000136733	9.66856e-05	0.00027551	0.00021227	9.91235e-05	0.000154172	0.000256868		Phosphoribosyl-ATP diphosphatase.	3.6.1.31	0.000124045	0.000127226	0.000211455	0.000125076
Guanosine-5'-triphosphate,3'-diphosphate diphosphatase.	3.6.1.40	1.45997e-07	1.4533e-05	3.0935e-06	5.00372e-06	2.69043e-05	3.66976e-05	5.50873e-06		Guanosine-5'-triphosphate,3'-diphosphate diphosphatase.	3.6.1.40	0	1.63745e-05	1.52994e-05	5.86428e-06
Bis(5'-nucleosyl)-tetraphosphatase (symmetrical).	3.6.1.41	0.00117263	0.00114293	0.000936145	0.000961068	0.000817069	0.00117023	0.000988534		Bis(5'-nucleosyl)-tetraphosphatase (symmetrical).	3.6.1.41	0.00127775	0.001039	0.000997194	0.000770367
Guanosine-diphosphatase.	3.6.1.42	5.00588e-08	2.63908e-06	0	6.59072e-08	4.64065e-07	5.76832e-06	0		Guanosine-diphosphatase.	3.6.1.42	0	1.63142e-06	1.7083e-06	1.04699e-07
UDP-sugar diphosphatase.	3.6.1.45	0	1.70773e-06	0	1.86336e-06	1.82358e-06	7.22577e-06	0		UDP-sugar diphosphatase.	3.6.1.45	0	2.91237e-06	2.21039e-06	6.23414e-08
Apyrase.	3.6.1.5	0	0	0	0	0	0	0		Apyrase.	3.6.1.5	0	0	0	0
Mn(2+)-dependent ADP-ribose/CDP-alcohol diphosphatase.	3.6.1.53	1.31062e-07	5.24774e-06	7.0425e-07	8.90749e-07	2.62777e-06	1.02787e-05	5.40973e-07		Mn(2+)-dependent ADP-ribose/CDP-alcohol diphosphatase.	3.6.1.53	1.12564e-06	2.61251e-06	3.91946e-06	0
UDP-2,3-diacylglucosamine diphosphatase.	3.6.1.54	5.13201e-05	9.30671e-05	0.000801021	0.000650965	0.000262827	0.00030651	0.00067282		UDP-2,3-diacylglucosamine diphosphatase.	3.6.1.54	3.24484e-05	0.000366857	0.000577261	0.0001966
8-oxo-dGTP diphosphatase.	3.6.1.55	6.22095e-07	5.79897e-06	1.59424e-06	2.27025e-06	1.11499e-05	1.73093e-05	1.72811e-06		8-oxo-dGTP diphosphatase.	3.6.1.55	0	1.3753e-05	5.93831e-06	1.77994e-06
2-hydroxy-dATP diphosphatase.	3.6.1.56	0	3.45925e-06	3.34108e-08	3.10488e-07	1.58702e-06	2.09987e-07	0		2-hydroxy-dATP diphosphatase.	3.6.1.56	1.12564e-06	1.08538e-06	6.03573e-07	2.76602e-07
UDP-2,4-diacetamido-2,4,6-trideoxy-beta-L-altropyranose hydrolase.	3.6.1.57	2.56498e-07	1.35645e-05	3.65203e-05	2.46166e-05	2.49465e-05	2.43441e-05	1.52709e-05		UDP-2,4-diacetamido-2,4,6-trideoxy-beta-L-altropyranose hydrolase.	3.6.1.57	0	6.94077e-06	3.13496e-05	5.27774e-06
8-oxo-dGDP phosphatase.	3.6.1.58	0	3.50189e-07	3.27181e-08	0	0	0	0		8-oxo-dGDP phosphatase.	3.6.1.58	0	0	7.6562e-08	0
Alpha-D-ribose 1-methylphosphonate 5-triphosphate diphosphatase.	3.6.1.63	0.000103703	3.782e-05	3.57025e-06	1.7468e-05	8.48814e-05	8.21257e-05	1.47548e-06		Alpha-D-ribose 1-methylphosphonate 5-triphosphate diphosphatase.	3.6.1.63	9.20101e-05	0.000196371	2.57944e-05	0.0001697
XTP/dITP diphosphatase.	3.6.1.66	0.000870496	0.000761673	0.000557555	0.000483916	0.00035823	0.000343027	0.000603867		XTP/dITP diphosphatase.	3.6.1.66	0.000837386	0.000387348	0.000490075	0.000883719
Dihydroneopterin triphosphate diphosphatase.	3.6.1.67	7.1841e-06	3.27297e-05	0.000134906	0.0001561	7.2796e-05	4.95494e-05	8.2841e-05		Dihydroneopterin triphosphate diphosphatase.	3.6.1.67	2.25127e-06	6.50458e-05	0.00011034	3.06619e-05
Geranyl diphosphate phosphohydrolase.	3.6.1.68	0	0	0	0	0	0	0		Geranyl diphosphate phosphohydrolase.	3.6.1.68	0	0	0	0
Acylphosphatase.	3.6.1.7	1.17446e-05	3.8099e-05	4.10826e-05	6.24119e-05	0.000379021	0.000126112	6.46237e-05		Acylphosphatase.	3.6.1.7	3.37691e-06	0.000110756	0.000118036	7.66335e-06
ATP diphosphatase.	3.6.1.8	2.51528e-05	4.72969e-05	4.31481e-05	5.37935e-05	4.40127e-05	5.34139e-05	3.21814e-05		ATP diphosphatase.	3.6.1.8	2.55769e-05	6.88579e-05	4.89621e-05	1.72509e-05
Nucleotide diphosphatase.	3.6.1.9	0.000123672	0.000305192	0.00155515	0.00130991	0.00052076	0.000693102	0.00162311		Nucleotide diphosphatase.	3.6.1.9	9.94468e-05	0.000685576	0.00114112	0.00048588
Vesicle-fusing ATPase.	3.6.4.6	0	0	0	0	0	0	0		Vesicle-fusing ATPase.	3.6.4.6	0	0	0	0
Cobalt-precorrin 5A hydrolase.	3.7.1.12	6.65581e-06	1.03598e-05	0.000343649	0.000275941	7.93259e-05	0.000105894	0.000323875		Cobalt-precorrin 5A hydrolase.	3.7.1.12	8.35121e-06	7.64023e-05	0.000242107	2.68916e-05
2-hydroxy-6-oxonona-2,4-dienedioate hydrolase.	3.7.1.14	6.05069e-08	3.40219e-06	1.09858e-07	1.06126e-07	1.64517e-06	1.06596e-05	0		2-hydroxy-6-oxonona-2,4-dienedioate hydrolase.	3.7.1.14	0	0	3.86968e-06	0
2,6-dihydroxypseudooxynicotine hydrolase.	3.7.1.19	0	0	0	0	0	0	0		2,6-dihydroxypseudooxynicotine hydrolase.	3.7.1.19	0	0	0	0
Fumarylacetoacetase.	3.7.1.2	0.0001305	8.21447e-05	5.69133e-06	1.40399e-05	6.94863e-05	6.77568e-05	2.8252e-06		Fumarylacetoacetase.	3.7.1.2	0.000202753	0.000177218	2.40145e-05	6.16378e-05
6-oxocyclohex-1-ene-1-carbonyl-CoA hydratase.	3.7.1.21	0	0	0	0	0	0	0		6-oxocyclohex-1-ene-1-carbonyl-CoA hydratase.	3.7.1.21	0	0	0	0
3D-(3,5/4)-trihydroxycyclohexane-1,2-dione acylhydrolase (decyclizing).	3.7.1.22	7.02031e-05	0.000125906	0.000182067	0.000239389	0.000419177	0.000325608	0.00021978		3D-(3,5/4)-trihydroxycyclohexane-1,2-dione acylhydrolase (decyclizing).	3.7.1.22	6.70311e-05	0.000263556	0.000259993	7.99724e-05
2-hydroxy-6-oxohepta-2,4-dienoate hydrolase.	3.7.1.25	0	0	0	0	0	0	0		2-hydroxy-6-oxohepta-2,4-dienoate hydrolase.	3.7.1.25	0	0	0	0
Kynureninase.	3.7.1.3	8.58628e-05	7.89006e-05	3.91893e-06	3.03045e-05	6.91939e-05	9.25682e-05	1.65455e-05		Kynureninase.	3.7.1.3	9.28596e-05	0.000227727	2.60855e-05	0.000164982
Acylpyruvate hydrolase.	3.7.1.5	2.56498e-07	0	0	8.49804e-07	7.17934e-06	6.84834e-06	0		Acylpyruvate hydrolase.	3.7.1.5	0	6.02768e-06	1.59811e-06	1.24202e-06
(S)-2-haloacid dehalogenase.	3.8.1.2	5.53915e-05	7.97288e-05	0.00016829	0.00023471	0.000167148	0.000327744	0.000190118		(S)-2-haloacid dehalogenase.	3.8.1.2	4.39714e-05	0.000240548	0.000207834	7.01923e-05
Haloalkane dehalogenase.	3.8.1.5	0.000104311	2.56216e-06	3.24792e-06	1.16536e-05	1.36266e-05	8.86972e-06	1.59424e-06		Haloalkane dehalogenase.	3.8.1.5	0.000103727	4.51223e-06	6.93172e-06	1.12904e-05
Atrazine chlorohydrolase.	3.8.1.8	0	0	0	0	0	0	0		Atrazine chlorohydrolase.	3.8.1.8	0	0	0	0
Phosphoamidase.	3.9.1.1	0	0	0	0	0	0	0		Phosphoamidase.	3.9.1.1	0	0	0	0
Protein arginine phosphatase.	3.9.1.2	0	0	0	0	0	0	0		Protein arginine phosphatase.	3.9.1.2	0	0	0	0
Pyruvate decarboxylase.	4.1.1.1	1.3692e-06	6.86126e-06	3.93672e-08	6.92263e-08	2.7303e-06	1.33189e-05	2.87205e-06		Pyruvate decarboxylase.	4.1.1.1	1.30236e-06	1.05738e-06	5.15189e-06	1.74195e-06
Prephenate decarboxylase.	4.1.1.100	0	0	0	0	0	0	0		Prephenate decarboxylase.	4.1.1.100	0	0	0	0
Phenacrylate decarboxylase.	4.1.1.102	0	1.83098e-07	1.65174e-06	3.50893e-07	4.27347e-06	9.84184e-07	1.1863e-07		Phenacrylate decarboxylase.	4.1.1.102	0	9.00654e-06	1.45303e-06	3.44052e-07
Aspartate 1-decarboxylase.	4.1.1.11	0.000950971	0.000746086	0.000702886	0.000552409	0.000309317	0.000252302	0.000562858		Aspartate 1-decarboxylase.	4.1.1.11	0.00122024	0.000340902	0.000534126	0.000460603
Bisphosphomevalonate decarboxylase.	4.1.1.110	0	0	0	0	0	0	0		Bisphosphomevalonate decarboxylase.	4.1.1.110	0	0	0	0
Oxaloacetate decarboxylase.	4.1.1.112	0.00011523	0.000114191	0.000559511	0.000566861	0.00054748	0.000490888	0.000566576		Oxaloacetate decarboxylase.	4.1.1.112	4.78487e-05	0.000401288	0.000556034	0.000146026
Aspartate 4-decarboxylase.	4.1.1.12	0.000494571	3.85952e-05	2.91182e-05	3.03434e-05	5.5353e-05	6.05386e-05	2.15315e-05		Aspartate 4-decarboxylase.	4.1.1.12	0.000510786	7.52879e-05	4.04046e-05	5.90835e-05
Glutamate decarboxylase.	4.1.1.15	1.76975e-06	4.35061e-05	0.00013373	0.000123947	3.90457e-05	6.06104e-05	7.66989e-05		Glutamate decarboxylase.	4.1.1.15	3.37691e-06	9.30355e-05	9.34885e-05	3.89162e-05
Ornithine decarboxylase.	4.1.1.17	2.43942e-05	0.000229148	0.00116199	0.00081012	0.000348442	0.00047512	0.00115713		Ornithine decarboxylase.	4.1.1.17	2.01492e-05	0.000479555	0.000845598	0.000117812
Lysine decarboxylase.	4.1.1.18	2.4097e-05	7.50017e-05	1.89398e-06	6.76487e-06	9.12657e-05	0.000106747	2.70775e-06		Lysine decarboxylase.	4.1.1.18	3.3342e-05	0.000216934	2.87459e-05	0.000118393
Arginine decarboxylase.	4.1.1.19	2.52412e-05	0.00024464	0.00332948	0.00249884	0.000516621	0.000581007	0.00261273		Arginine decarboxylase.	4.1.1.19	2.17466e-05	0.000974345	0.00202842	0.00101962
Oxalate decarboxylase.	4.1.1.2	8.54906e-08	1.25993e-07	0	0	1.25738e-05	4.61533e-06	0		Oxalate decarboxylase.	4.1.1.2	0	5.25117e-07	3.38735e-06	0
Diaminopimelate decarboxylase.	4.1.1.20	0.00228761	0.00191739	0.00134902	0.00145148	0.00150353	0.00130691	0.00142239		Diaminopimelate decarboxylase.	4.1.1.20	0.00241011	0.00149953	0.00137993	0.00180914
Phosphoribosylaminoimidazole carboxylase.	4.1.1.21	0.00080133	0.000823118	0.000900492	0.000957694	0.00132315	0.00109837	0.000879977		Phosphoribosylaminoimidazole carboxylase.	4.1.1.21	0.000702328	0.000867642	0.00103411	0.000817211
Histidine decarboxylase.	4.1.1.22	6.32962e-07	1.60706e-05	2.06191e-06	1.05347e-05	1.44981e-07	3.02777e-06	2.33474e-05		Histidine decarboxylase.	4.1.1.22	4.50254e-06	4.1057e-06	5.01067e-06	1.77208e-05
Orotidine-5'-phosphate decarboxylase.	4.1.1.23	0.00119546	0.00110705	0.00171428	0.00165873	0.00152085	0.00140008	0.00163303		Orotidine-5'-phosphate decarboxylase.	4.1.1.23	0.00116615	0.00121939	0.00161629	0.000994076
Tyrosine decarboxylase.	4.1.1.25	4.76097e-07	2.48939e-05	3.9477e-07	7.19392e-07	8.05045e-06	2.26233e-05	3.29969e-06		Tyrosine decarboxylase.	4.1.1.25	1.91359e-05	1.99465e-05	7.46652e-06	4.32479e-07
Aromatic-L-amino-acid decarboxylase.	4.1.1.28	0	0	0	0	4.27549e-08	1.56354e-05	0		Aromatic-L-amino-acid decarboxylase.	4.1.1.28	0	0	4.2334e-06	0
Phosphoenolpyruvate carboxylase.	4.1.1.31	0.000762102	0.000895351	0.00209634	0.00232613	0.00223513	0.0031444	0.00213781		Phosphoenolpyruvate carboxylase.	4.1.1.31	0.000544663	0.00234042	0.00240968	0.000542416
Phosphoenolpyruvate carboxykinase (GTP).	4.1.1.32	0.000573948	0.000495773	0.000412192	0.000580558	0.00232447	0.00117669	0.000735846		Phosphoenolpyruvate carboxykinase (GTP).	4.1.1.32	0.00064532	0.00110263	0.000901685	0.000257867
Diphosphomevalonate decarboxylase.	4.1.1.33	0.00176925	0.00134506	0.000679932	0.000730521	0.000901465	0.00125677	0.000742792		Diphosphomevalonate decarboxylase.	4.1.1.33	0.00155518	0.000899614	0.000936811	0.00102131
Phosphopantothenoylcysteine decarboxylase.	4.1.1.36	0.00174334	0.00209571	0.00223001	0.00330488	0.00176302	0.00208378	0.00337867		Phosphopantothenoylcysteine decarboxylase.	4.1.1.36	0.00173158	0.00327322	0.00212043	0.00557239
Uroporphyrinogen decarboxylase.	4.1.1.37	0.00167949	0.00161281	0.000814873	0.000852522	0.00125065	0.00080975	0.000849548		Uroporphyrinogen decarboxylase.	4.1.1.37	0.00184942	0.000902704	0.000957624	0.00155602
Phosphoenolpyruvate carboxykinase (diphosphate).	4.1.1.38	5.41628e-07	8.38499e-06	3.56443e-05	8.2256e-05	3.65881e-05	6.1597e-05	4.31022e-05		Phosphoenolpyruvate carboxykinase (diphosphate).	4.1.1.38	0	0.000105008	3.00017e-05	2.08585e-05
Ribulose-bisphosphate carboxylase.	4.1.1.39	8.02524e-05	0.000334052	1.70483e-05	1.48389e-05	1.40282e-05	1.49887e-05	1.17974e-06		Ribulose-bisphosphate carboxylase.	4.1.1.39	8.21605e-05	1.92439e-05	1.11848e-05	0.000439638
Acetoacetate decarboxylase.	4.1.1.4	1.58441e-05	2.06285e-06	1.72528e-07	1.85611e-06	1.20626e-06	5.06169e-06	8.10519e-07		Acetoacetate decarboxylase.	4.1.1.4	1.54808e-05	4.71351e-06	1.1097e-06	1.99937e-06
Phenylpyruvate decarboxylase.	4.1.1.43	0	1.162e-07	0	0	6.12305e-08	0	0		Phenylpyruvate decarboxylase.	4.1.1.43	0	4.2096e-08	2.13556e-08	0
4-carboxymuconolactone decarboxylase.	4.1.1.44	0.000171676	7.76482e-05	2.15641e-06	4.39005e-06	4.91611e-05	5.67491e-05	9.31364e-07		4-carboxymuconolactone decarboxylase.	4.1.1.44	0.000239962	0.00010658	1.36591e-05	6.33846e-05
Tartronate-semialdehyde synthase.	4.1.1.47	7.3074e-05	0.000113518	9.51197e-06	2.4274e-05	8.08142e-05	0.000122443	4.25808e-05		Tartronate-semialdehyde synthase.	4.1.1.47	0.000127291	0.000248146	4.36338e-05	9.3727e-05
Indole-3-glycerol-phosphate synthase.	4.1.1.48	0.00142461	0.00116558	0.0012991	0.00120903	0.00146171	0.00150133	0.00142889		Indole-3-glycerol-phosphate synthase.	4.1.1.48	0.00136978	0.00126477	0.00140821	0.000855576
Phosphoenolpyruvate carboxykinase (ATP).	4.1.1.49	0.00242841	0.00215479	0.00365621	0.00280568	0.000899032	0.000824632	0.00287659		Phosphoenolpyruvate carboxykinase (ATP).	4.1.1.49	0.00255287	0.00126248	0.00249211	0.00229055
Acetolactate decarboxylase.	4.1.1.5	0.00132546	0.00228006	0.000347819	0.000446412	0.00105507	0.00103235	0.000464409		Acetolactate decarboxylase.	4.1.1.5	0.00156212	0.000922442	0.000715058	0.00144821
Adenosylmethionine decarboxylase.	4.1.1.50	5.13187e-05	0.000312444	0.000761594	0.000524036	0.000261179	0.000278583	0.000724821		Adenosylmethionine decarboxylase.	4.1.1.50	3.6264e-05	0.000427378	0.000521245	0.000499795
4,5-dihydroxyphthalate decarboxylase.	4.1.1.55	0	4.66717e-08	0	0	9.90428e-07	3.67956e-07	0		4,5-dihydroxyphthalate decarboxylase.	4.1.1.55	0	9.6323e-07	3.47769e-08	0
4-hydroxybenzoate decarboxylase.	4.1.1.61	0	1.85601e-06	0	0	2.54872e-07	3.79629e-06	0		4-hydroxybenzoate decarboxylase.	4.1.1.61	0	0	1.41259e-06	0
Phosphatidylserine decarboxylase.	4.1.1.65	7.59868e-05	0.000230847	0.00137316	0.00114305	0.000434656	0.000396459	0.00112554		Phosphatidylserine decarboxylase.	4.1.1.65	0.00011744	0.000552967	0.000937032	0.00040713
5-oxopent-3-ene-1,2,5-tricarboxylate decarboxylase.	4.1.1.68	2.82084e-07	1.81783e-05	4.83079e-07	1.69968e-06	9.97016e-06	4.56544e-05	7.87641e-07		5-oxopent-3-ene-1,2,5-tricarboxylate decarboxylase.	4.1.1.68	2.03144e-06	6.09109e-05	5.21602e-06	2.47962e-05
Benzoylformate decarboxylase.	4.1.1.7	0.000251052	6.76844e-05	7.37955e-06	9.93156e-06	7.93649e-05	4.96654e-05	3.14611e-06		Benzoylformate decarboxylase.	4.1.1.7	0.000307552	0.000185472	2.36092e-05	0.000142554
2-oxoglutarate decarboxylase.	4.1.1.71	0.000484439	0.000707701	0.000655702	0.000875473	0.00342329	0.00174996	0.00117714		2-oxoglutarate decarboxylase.	4.1.1.71	0.000339264	0.00148143	0.00138512	0.00021931
Tartrate decarboxylase.	4.1.1.73	0	0	0	0	0	0	0		Tartrate decarboxylase.	4.1.1.73	0	0	0	0
Indolepyruvate decarboxylase.	4.1.1.74	2.88374e-05	3.5905e-05	6.66073e-08	4.21121e-07	1.32105e-06	8.45918e-06	0		Indolepyruvate decarboxylase.	4.1.1.74	2.40149e-05	7.21708e-06	3.98578e-06	2.90093e-05
5-guanidino-2-oxopentanoate decarboxylase.	4.1.1.75	1.71008e-07	5.54029e-05	0	4.32507e-06	5.89812e-05	6.27262e-05	5.71943e-07		5-guanidino-2-oxopentanoate decarboxylase.	4.1.1.75	0	0.000228986	6.90699e-06	9.62211e-05
Arylmalonate decarboxylase.	4.1.1.76	0	0	6.30641e-08	5.97508e-08	0	0	2.36967e-07		Arylmalonate decarboxylase.	4.1.1.76	0	0	5.88506e-08	0
2-oxo-3-hexenedioate decarboxylase.	4.1.1.77	0	0	8.01322e-07	5.5997e-08	1.46875e-07	3.49469e-06	0		2-oxo-3-hexenedioate decarboxylase.	4.1.1.77	0	3.597e-06	3.47809e-07	1.20407e-05
Sulfopyruvate decarboxylase.	4.1.1.79	1.51022e-07	0	0	6.92263e-08	1.02479e-06	0	0		Sulfopyruvate decarboxylase.	4.1.1.79	0	6.53936e-07	4.53096e-08	0
Oxalyl-CoA decarboxylase.	4.1.1.8	2.3087e-06	1.94577e-05	1.87766e-06	9.22022e-07	2.79896e-05	5.26219e-06	1.0317e-05		Oxalyl-CoA decarboxylase.	4.1.1.8	1.12564e-06	1.59345e-05	7.5162e-06	2.70877e-06
Threonine-phosphate decarboxylase.	4.1.1.81	0.000104618	0.000138231	0.000217512	0.000269935	0.000143317	0.000140585	0.000305943		Threonine-phosphate decarboxylase.	4.1.1.81	0.000284479	0.000211381	0.000183995	0.000176349
Phosphonopyruvate decarboxylase.	4.1.1.82	9.40583e-07	6.1207e-06	4.61133e-05	3.04644e-05	5.76955e-05	2.44788e-05	2.3993e-05		Phosphonopyruvate decarboxylase.	4.1.1.82	0	3.39847e-05	3.91581e-05	7.47985e-06
4-hydroxyphenylacetate decarboxylase.	4.1.1.83	8.92094e-07	1.04798e-05	8.69669e-05	3.64447e-05	1.66297e-05	4.61997e-05	5.89766e-05		4-hydroxyphenylacetate decarboxylase.	4.1.1.83	2.25127e-06	1.45552e-05	5.72202e-05	1.47232e-05
3-dehydro-L-gulonate-6-phosphate decarboxylase.	4.1.1.85	0	9.78363e-06	6.50123e-08	1.07715e-07	1.37351e-06	9.75216e-06	2.47322e-07		3-dehydro-L-gulonate-6-phosphate decarboxylase.	4.1.1.85	1.12564e-06	2.09962e-06	4.05917e-06	1.24703e-07
Diaminobutyrate decarboxylase.	4.1.1.86	7.46238e-05	4.58698e-05	4.83491e-05	6.52321e-05	3.87308e-05	2.84808e-05	1.98818e-05		Diaminobutyrate decarboxylase.	4.1.1.86	7.33629e-05	2.43171e-05	4.7656e-05	3.65048e-05
Malonyl-S-ACP decarboxylase.	4.1.1.87	0	0	0	0	0	0	0		Malonyl-S-ACP decarboxylase.	4.1.1.87	0	0	0	0
Biotin-independent malonate decarboxylase.	4.1.1.88	9.33565e-05	1.84695e-05	3.43062e-06	7.90294e-06	5.29331e-05	5.15297e-05	9.51117e-07		Biotin-independent malonate decarboxylase.	4.1.1.88	9.1432e-05	0.000101791	1.83683e-05	5.55462e-05
Salicylate decarboxylase.	4.1.1.91	0	0	0	0	0	0	0		Salicylate decarboxylase.	4.1.1.91	0	0	0	0
Carboxynorspermidine decarboxylase.	4.1.1.96	7.62479e-05	0.000179171	0.00212061	0.00182355	0.000707883	0.000911062	0.00184924		Carboxynorspermidine decarboxylase.	4.1.1.96	5.15133e-05	0.000915574	0.00147013	0.000605373
2-oxo-4-hydroxy-4-carboxy-5-ureidoimidazoline decarboxylase.	4.1.1.97	0.000100217	0.000114756	4.07042e-05	0.000106624	0.000136459	0.000347146	9.51664e-05		2-oxo-4-hydroxy-4-carboxy-5-ureidoimidazoline decarboxylase.	4.1.1.97	0.000221528	0.000387903	6.8789e-05	0.000142932
4-hydroxy-3-polyprenylbenzoate decarboxylase.	4.1.1.98	9.58297e-05	0.000163563	0.000252655	0.000300152	0.00022164	0.000172494	0.000146844		4-hydroxy-3-polyprenylbenzoate decarboxylase.	4.1.1.98	0.000222107	0.000396456	0.0002131	0.000317095
Fructose-bisphosphate aldolase.	4.1.2.13	0.00273147	0.00229727	0.00196011	0.00194884	0.00253349	0.00194558	0.00230439		Fructose-bisphosphate aldolase.	4.1.2.13	0.00267069	0.00199428	0.00208678	0.00209548
L-fuculose-phosphate aldolase.	4.1.2.17	0.000145159	7.67937e-05	8.70725e-05	8.45015e-05	7.87079e-05	6.21774e-05	6.19314e-05		L-fuculose-phosphate aldolase.	4.1.2.17	0.000147067	4.92463e-05	8.37371e-05	7.17268e-05
Rhamnulose-1-phosphate aldolase.	4.1.2.19	5.03353e-05	4.89687e-05	0.000162824	0.00014214	0.000202785	0.0002134	0.000105903		Rhamnulose-1-phosphate aldolase.	4.1.2.19	3.37691e-06	0.000173548	0.000177672	2.08835e-05
2-dehydro-3-deoxyglucarate aldolase.	4.1.2.20	5.78555e-07	1.28825e-05	2.33168e-07	1.305e-05	1.59215e-05	1.55613e-05	2.22803e-07		2-dehydro-3-deoxyglucarate aldolase.	4.1.2.20	1.12564e-06	2.92986e-05	6.84567e-06	1.54166e-05
Fructose-6-phosphate phosphoketolase.	4.1.2.22	0	0	0	0	0	0	0		Fructose-6-phosphate phosphoketolase.	4.1.2.22	0	0	0	0
Dihydroneopterin aldolase.	4.1.2.25	0.000642414	0.000499501	0.000350418	0.000417683	0.000653691	0.000420921	0.000364043		Dihydroneopterin aldolase.	4.1.2.25	0.000630861	0.000420752	0.000438461	0.000428173
Phenylserine aldolase.	4.1.2.26	0	0	0	0	0	0	0		Phenylserine aldolase.	4.1.2.26	0	0	0	0
2-dehydro-3-deoxy-D-pentonate aldolase.	4.1.2.28	0	2.90659e-06	0	0	1.97017e-07	6.66805e-07	0		2-dehydro-3-deoxy-D-pentonate aldolase.	4.1.2.28	0	1.35449e-07	7.14402e-07	0
5-dehydro-2-deoxyphosphogluconate aldolase.	4.1.2.29	0	3.60352e-08	1.62304e-07	5.55288e-08	7.684e-08	3.97986e-07	1.08998e-07		5-dehydro-2-deoxyphosphogluconate aldolase.	4.1.2.29	0	4.67397e-07	8.91688e-08	0
Trimethylamine-oxide aldolase.	4.1.2.32	0	0	0	0	1.46875e-07	2.03239e-06	0		Trimethylamine-oxide aldolase.	4.1.2.32	0	1.90501e-06	8.12212e-08	0
Deoxyribose-phosphate aldolase.	4.1.2.4	0.00143336	0.0020494	0.0013195	0.00133221	0.000951903	0.00115304	0.00137185		Deoxyribose-phosphate aldolase.	4.1.2.4	0.00161518	0.0011035	0.00126795	0.00182201
Tagatose-bisphosphate aldolase.	4.1.2.40	0.00166644	0.00149695	0.000505825	0.000547271	0.000828642	0.00114887	0.000542873		Tagatose-bisphosphate aldolase.	4.1.2.40	0.00160035	0.000922277	0.000776571	0.00101209
3-hexulose-6-phosphate synthase.	4.1.2.43	0.0017071	0.000721361	6.27433e-07	7.80403e-06	3.65433e-05	4.50196e-05	9.28803e-07		3-hexulose-6-phosphate synthase.	4.1.2.43	0.00174459	9.03728e-05	6.54899e-05	0.00057672
2,3-epoxybenzoyl-CoA dihydrolase.	4.1.2.44	7.69549e-07	1.072e-06	9.67162e-08	1.12886e-06	6.05449e-06	1.83205e-06	0		2,3-epoxybenzoyl-CoA dihydrolase.	4.1.2.44	0	1.87616e-05	3.85653e-07	1.1119e-05
Low-specificity L-threonine aldolase.	4.1.2.48	0	3.12364e-05	2.33478e-06	1.45105e-05	3.83215e-05	3.13728e-05	1.62194e-06		Low-specificity L-threonine aldolase.	4.1.2.48	1.12564e-06	0.00013049	9.98705e-06	0.000110345
6-carboxytetrahydropterin synthase.	4.1.2.50	2.14712e-05	6.26157e-06	1.0273e-07	0	8.68489e-06	6.42051e-06	0		6-carboxytetrahydropterin synthase.	4.1.2.50	2.24936e-05	1.00108e-05	1.87617e-06	0
2-dehydro-3-deoxy-D-gluconate aldolase.	4.1.2.51	0	4.76728e-08	0	0	9.3864e-08	1.94486e-06	0		2-dehydro-3-deoxy-D-gluconate aldolase.	4.1.2.51	0	0	5.42381e-07	6.23414e-08
4-hydroxy-2-oxoheptanedioate aldolase.	4.1.2.52	3.65889e-05	1.61481e-05	2.45552e-06	6.04454e-06	3.11503e-05	6.52068e-05	1.76433e-06		4-hydroxy-2-oxoheptanedioate aldolase.	4.1.2.52	3.47755e-05	6.5623e-05	2.13931e-05	6.0227e-05
2-keto-3-deoxy-L-rhamnonate aldolase.	4.1.2.53	2.12564e-05	9.75213e-06	3.05173e-08	5.53265e-08	1.24074e-06	1.02153e-05	0		2-keto-3-deoxy-L-rhamnonate aldolase.	4.1.2.53	2.22e-05	5.33822e-06	3.41998e-06	0
2-amino-4,5-dihydroxy-6-oxo-7-(phosphonooxy)heptanoate synthase.	4.1.2.56	0	0	0	0	0	0	0		2-amino-4,5-dihydroxy-6-oxo-7-(phosphonooxy)heptanoate synthase.	4.1.2.56	0	0	0	0
Sulfofructosephosphate aldolase.	4.1.2.57	0	3.692e-06	1.3597e-07	7.00158e-08	0	8.71659e-07	1.08998e-07		Sulfofructosephosphate aldolase.	4.1.2.57	0	1.10205e-06	7.03876e-07	0
Feruloyl-CoA hydratase/lyase.	4.1.2.61	6.8954e-05	8.11035e-06	2.83371e-06	3.43145e-06	1.04151e-05	1.35254e-05	1.21597e-06		Feruloyl-CoA hydratase/lyase.	4.1.2.61	7.07313e-05	3.10208e-05	8.04174e-06	1.32781e-05
Indole-3-glycerol-phosphate lyase.	4.1.2.8	0	0	0	0	0	0	0		Indole-3-glycerol-phosphate lyase.	4.1.2.8	0	0	0	0
Phosphoketolase.	4.1.2.9	1.00118e-07	0	0	0	0	0	0		Phosphoketolase.	4.1.2.9	0	0	0	8.47148e-08
Isocitrate lyase.	4.1.3.1	0.000498387	0.000172632	2.51909e-05	4.94262e-05	0.000164213	0.000191557	1.01434e-05		Isocitrate lyase.	4.1.3.1	0.000494786	0.000326206	8.86806e-05	0.000217163
4-hydroxy-2-oxoglutarate aldolase.	4.1.3.16	3.48316e-05	7.29522e-05	0.000209859	0.000239054	0.000193227	0.000214351	0.000164237		4-hydroxy-2-oxoglutarate aldolase.	4.1.3.16	2.31587e-05	0.000300645	0.000192503	0.000173254
4-hydroxy-4-methyl-2-oxoglutarate aldolase.	4.1.3.17	0	7.31281e-07	0	0	1.54582e-07	1.26725e-06	0		4-hydroxy-4-methyl-2-oxoglutarate aldolase.	4.1.3.17	1.12564e-06	0	3.76696e-07	0
Malyl-CoA lyase.	4.1.3.24	0	9.46728e-07	0	0	2.61837e-05	6.51459e-07	0		Malyl-CoA lyase.	4.1.3.24	0	6.43163e-07	4.8538e-06	0
3-hydroxy-3-isohexenylglutaryl-CoA lyase.	4.1.3.26	0	0	0	0	0	0	0		3-hydroxy-3-isohexenylglutaryl-CoA lyase.	4.1.3.26	0	0	0	0
Anthranilate synthase.	4.1.3.27	0.000321131	0.000753507	0.00108586	0.00141516	0.00232152	0.00228469	0.00128664		Anthranilate synthase.	4.1.3.27	0.000201418	0.00215719	0.00151955	0.000971864
N-acetylneuraminate lyase.	4.1.3.3	0.000695601	0.00152332	0.000413728	0.000539356	0.000647214	0.000797367	0.000449501		N-acetylneuraminate lyase.	4.1.3.3	0.000986906	0.000765467	0.000596397	0.0010317
Methylisocitrate lyase.	4.1.3.30	0.000214723	9.49988e-05	0.00012239	0.000163764	0.000128358	0.000107689	8.62697e-05		Methylisocitrate lyase.	4.1.3.30	0.000213044	0.000242299	0.000120682	0.000172302
Citryl-CoA lyase.	4.1.3.34	0.000121376	4.90952e-05	0.000125322	0.00016161	0.000175582	0.000181393	8.34052e-05		Citryl-CoA lyase.	4.1.3.34	9.32551e-05	0.000212834	0.000140446	4.93715e-05
1,4-dihydroxy-2-naphthoyl-CoA synthase.	4.1.3.36	0.00116655	0.00148746	0.00194608	0.00160424	0.0015451	0.000998516	0.00191731		1,4-dihydroxy-2-naphthoyl-CoA synthase.	4.1.3.36	0.00121834	0.000946538	0.00167788	0.0013239
Aminodeoxychorismate lyase.	4.1.3.38	6.60034e-05	8.51476e-05	1.46184e-05	3.0313e-05	0.00028391	0.000122151	3.43682e-05		Aminodeoxychorismate lyase.	4.1.3.38	7.60362e-05	0.000171327	8.04393e-05	9.70448e-05
4-hydroxy-2-oxovalerate aldolase.	4.1.3.39	5.76834e-05	2.81089e-05	9.90174e-07	1.04255e-06	1.51522e-06	1.49073e-05	0		4-hydroxy-2-oxovalerate aldolase.	4.1.3.39	6.70311e-05	2.0548e-06	5.53227e-06	8.1953e-05
Hydroxymethylglutaryl-CoA lyase.	4.1.3.4	4.28575e-05	6.11477e-05	7.41967e-06	2.51747e-05	7.83255e-05	8.93278e-05	1.02902e-05		Hydroxymethylglutaryl-CoA lyase.	4.1.3.4	4.30572e-05	0.000234059	2.7844e-05	0.000224734
Chorismate lyase.	4.1.3.40	0	8.66854e-06	3.05173e-08	5.63204e-08	9.3017e-07	8.02599e-06	0		Chorismate lyase.	4.1.3.40	1.12564e-06	2.5733e-06	3.06601e-06	6.38549e-07
(4S)-4-hydroxy-2-oxoglutarate aldolase.	4.1.3.42	0	0	0	0	0	0	0		(4S)-4-hydroxy-2-oxoglutarate aldolase.	4.1.3.42	0	0	0	0
Citrate (pro-3S)-lyase.	4.1.3.6	2.34181e-05	4.94421e-05	0.000508998	0.000365093	0.000150787	0.000233309	0.00056108		Citrate (pro-3S)-lyase.	4.1.3.6	3.37691e-06	0.000223038	0.000375016	4.37765e-05
Tryptophanase.	4.1.99.1	3.44006e-05	3.18204e-05	0.000358508	0.000315777	0.000168722	0.000151938	0.000194829		Tryptophanase.	4.1.99.1	2.61989e-05	0.00012948	0.000261802	7.39725e-05
Benzylsuccinate synthase.	4.1.99.11	0	0	0	0	0	0	0		Benzylsuccinate synthase.	4.1.99.11	0	0	0	0
3,4-dihydroxy-2-butanone-4-phosphate synthase.	4.1.99.12	0.000369779	0.00150868	0.000335846	0.000448937	0.00107186	0.000465976	0.000298951		3,4-dihydroxy-2-butanone-4-phosphate synthase.	4.1.99.12	0.0006729	0.00063952	0.000533429	0.00128766
Spore photoproduct lyase.	4.1.99.14	8.54906e-08	4.04812e-05	2.0206e-06	2.52776e-06	2.70301e-06	6.87582e-06	3.52253e-07		Spore photoproduct lyase.	4.1.99.14	0	1.6034e-06	3.1934e-06	5.3281e-05
Phosphomethylpyrimidine synthase.	4.1.99.17	0.00045669	0.000352838	0.000963947	0.00125702	0.000614657	0.000594369	0.000612123		Phosphomethylpyrimidine synthase.	4.1.99.17	0.00046124	0.00080285	0.0008042	0.000859583
2-iminoacetate synthase.	4.1.99.19	9.02991e-05	5.15671e-05	0.000205901	0.000180366	0.000120688	0.000111068	0.000147285		2-iminoacetate synthase.	4.1.99.19	8.92285e-05	0.000121365	0.00015376	7.28776e-05
Tyrosine phenol-lyase.	4.1.99.2	6.07159e-07	3.75085e-05	0.000122927	0.000171557	0.000104409	4.36398e-05	6.43145e-05		Tyrosine phenol-lyase.	4.1.99.2	1.12564e-06	9.19522e-05	0.000102829	4.2852e-05
3-amino-4-hydroxybenzoate synthase.	4.1.99.20	0	0	0	0	0	3.7446e-08	0		3-amino-4-hydroxybenzoate synthase.	4.1.99.20	0	3.90063e-08	0	0
GTP 3',8-cyclase.	4.1.99.22	0.000117193	0.000104107	1.04043e-05	2.0257e-05	2.77145e-05	5.24215e-05	1.20274e-05		GTP 3',8-cyclase.	4.1.99.22	0.000109372	7.04184e-05	2.17441e-05	9.43778e-05
Deoxyribodipyrimidine photo-lyase.	4.1.99.3	8.70112e-05	0.000198837	9.56827e-07	1.27166e-05	7.16269e-05	9.51754e-05	3.01128e-06		Deoxyribodipyrimidine photo-lyase.	4.1.99.3	0.000161211	0.000189392	2.67604e-05	0.000194627
Aldehyde oxygenase (deformylating).	4.1.99.5	5.00588e-08	0	0	0	4.27549e-08	0	0		Aldehyde oxygenase (deformylating).	4.1.99.5	0	0	7.62655e-09	4.23574e-08
Carbonic anhydrase.	4.2.1.1	0.000106768	7.43212e-05	2.42034e-05	5.8537e-05	0.000105531	0.000123102	4.2094e-05		Carbonic anhydrase.	4.2.1.1	0.000105759	0.000236601	4.08755e-05	0.0001248
3-dehydroquinate dehydratase.	4.2.1.10	0.0012865	0.00114864	0.00113636	0.00110083	0.00111183	0.00117942	0.00118049		3-dehydroquinate dehydratase.	4.2.1.10	0.00126174	0.00107977	0.00115498	0.00116607
Cyclohexa-1,5-dienecarbonyl-CoA hydratase.	4.2.1.100	0	0	0	0	0	0	0		Cyclohexa-1,5-dienecarbonyl-CoA hydratase.	4.2.1.100	0	0	0	0
Cyanase.	4.2.1.104	6.21187e-05	0.00101334	2.37204e-06	1.01549e-05	0.000154103	0.000354643	1.62475e-06		Cyanase.	4.2.1.104	6.4771e-05	0.00117722	1.06653e-05	2.40828e-05
3-alpha,7-alpha,12-alpha-trihydroxy-5-beta-cholest-24-enoyl-CoA	4.2.1.107	1.63552e-05	2.9907e-05	1.1476e-05	1.27962e-05	4.54004e-05	4.69505e-05	3.67975e-05		3-alpha,7-alpha,12-alpha-trihydroxy-5-beta-cholest-24-enoyl-CoA	4.2.1.107	0	1.72191e-05	3.35034e-05	6.5678e-06
Methylthioribulose 1-phosphate dehydratase.	4.2.1.109	1.1559e-07	2.18281e-05	0	6.92441e-07	3.27817e-05	4.43227e-05	0		Methylthioribulose 1-phosphate dehydratase.	4.2.1.109	4.50254e-06	4.55882e-05	1.11852e-05	2.10116e-05
Phosphopyruvate hydratase.	4.2.1.11	0.00253278	0.00251151	0.00451857	0.00398458	0.00400374	0.0035277	0.00413291		Phosphopyruvate hydratase.	4.2.1.11	0.00228271	0.00317755	0.00414465	0.00221664
o-succinylbenzoate synthase.	4.2.1.113	0.00154166	0.00144259	0.000612912	0.000746294	0.00134305	0.000761298	0.000857319		o-succinylbenzoate synthase.	4.2.1.113	0.00148946	0.000794219	0.000843681	0.00141827
UDP-N-acetylglucosamine 4,6-dehydratase (inverting).	4.2.1.115	6.5531e-08	1.65088e-05	4.68852e-05	3.97577e-05	3.5024e-05	2.48514e-05	2.06562e-05		UDP-N-acetylglucosamine 4,6-dehydratase (inverting).	4.2.1.115	1.12564e-06	1.90051e-05	3.70257e-05	2.58098e-05
3-hydroxypropionyl-CoA dehydratase.	4.2.1.116	0	0	0	0	0	0	0		3-hydroxypropionyl-CoA dehydratase.	4.2.1.116	0	0	0	0
3-dehydroshikimate dehydratase.	4.2.1.118	2.14629e-05	4.78654e-05	1.81835e-07	1.16204e-07	2.18091e-06	1.14244e-05	0		3-dehydroshikimate dehydratase.	4.2.1.118	2.22e-05	6.77358e-06	1.86137e-06	6.24646e-05
Phosphogluconate dehydratase.	4.2.1.12	0.000155953	9.50278e-05	0.000282574	0.000348288	0.000255773	0.00023161	0.000171572		Phosphogluconate dehydratase.	4.2.1.12	0.000229004	0.000280475	0.000267969	0.0001736
4-hydroxybutanoyl-CoA dehydratase.	4.2.1.120	0	0	0	0	1.20104e-07	1.12367e-07	0		4-hydroxybutanoyl-CoA dehydratase.	4.2.1.120	0	1.69876e-07	7.71729e-09	0
Tryptophan synthase (indole-salvaging).	4.2.1.122	0	0	0	0	0	0	0		Tryptophan synthase (indole-salvaging).	4.2.1.122	0	0	0	0
N-acetylmuramic acid 6-phosphate etherase.	4.2.1.126	0.00115299	0.0014011	0.000279904	0.000279057	0.000252133	0.000268911	0.000290463		N-acetylmuramic acid 6-phosphate etherase.	4.2.1.126	0.00115069	0.000449382	0.0003311	0.00111839
Squalene--hopanol cyclase.	4.2.1.129	0	1.18043e-05	0	0	0	8.07759e-06	0		Squalene--hopanol cyclase.	4.2.1.129	2.25127e-06	0	2.19698e-06	1.35195e-05
D-lactate dehydratase.	4.2.1.130	0	0	0	0	0	0	0		D-lactate dehydratase.	4.2.1.130	0	0	0	0
Carotenoid 1,2-hydratase.	4.2.1.131	0	0	0	0	2.55546e-07	0	0		Carotenoid 1,2-hydratase.	4.2.1.131	0	0	4.55838e-08	0
UDP-N-acetylglucosamine 4,6-dehydratase (configuration-retaining).	4.2.1.135	3.87209e-05	0.000128166	0.000114589	0.000195488	9.25957e-05	0.00017013	0.000115195		UDP-N-acetylglucosamine 4,6-dehydratase (configuration-retaining).	4.2.1.135	6.32891e-05	0.000213634	7.9481e-05	0.000305342
ADP-dependent NAD(P)H-hydrate dehydratase.	4.2.1.136	0	1.05057e-07	0	0	0	0	0		ADP-dependent NAD(P)H-hydrate dehydratase.	4.2.1.136	0	0	1.93077e-08	0
Sporulenol synthase.	4.2.1.137	0	0	0	0	0	0	0		Sporulenol synthase.	4.2.1.137	0	0	0	0
Gluconate/galactonate dehydratase.	4.2.1.140	2.02359e-05	3.90517e-05	3.45815e-06	6.00816e-06	1.18186e-05	3.83176e-05	2.86501e-06		Gluconate/galactonate dehydratase.	4.2.1.140	1.88577e-05	1.52028e-05	1.64347e-05	1.65832e-05
3-amino-5-hydroxybenzoate synthase.	4.2.1.144	0	0	0	0	2.16318e-07	0	0		3-amino-5-hydroxybenzoate synthase.	4.2.1.144	0	0	3.85865e-08	0
Capreomycidine synthase.	4.2.1.145	0	0	0	0	5.11091e-08	1.00852e-05	0		Capreomycidine synthase.	4.2.1.145	0	1.05054e-05	9.11676e-09	0
5,6,7,8-tetrahydromethanopterin hydro-lyase.	4.2.1.147	0	9.47044e-08	0	0	7.8133e-06	9.30355e-08	0		5,6,7,8-tetrahydromethanopterin hydro-lyase.	4.2.1.147	0	1.63994e-07	1.39372e-06	0
Crotonobetainyl-CoA hydratase.	4.2.1.149	8.54906e-08	1.13633e-05	1.60405e-07	1.0214e-06	6.00063e-06	1.67435e-05	2.54665e-07		Crotonobetainyl-CoA hydratase.	4.2.1.149	0	4.93891e-06	6.53067e-06	1.25591e-06
Short-chain-enoyl-CoA hydratase.	4.2.1.150	1.51022e-07	4.23703e-06	0.000176639	9.43305e-05	3.67091e-05	4.40961e-05	0.00010274		Short-chain-enoyl-CoA hydratase.	4.2.1.150	0	4.4771e-05	0.000100292	2.88801e-05
Methylthioacryloyl-CoA hydratase.	4.2.1.155	0	0	0	0	0	1.80884e-06	0		Methylthioacryloyl-CoA hydratase.	4.2.1.155	0	1.88421e-06	0	0
(R)-2-hydroxyisocaproyl-CoA dehydratase.	4.2.1.157	0	4.66717e-08	2.45602e-07	2.57813e-06	2.30703e-06	6.84355e-06	4.39798e-06		(R)-2-hydroxyisocaproyl-CoA dehydratase.	4.2.1.157	0	7.74027e-06	3.88401e-07	6.56109e-06
Enoyl-CoA hydratase.	4.2.1.17	0.000434644	0.000440993	0.000384818	0.000481388	0.000746015	0.00108483	0.000497351		Enoyl-CoA hydratase.	4.2.1.17	0.000538717	0.000737345	0.000628605	0.000396016
Methylglutaconyl-CoA hydratase.	4.2.1.18	0	9.07995e-07	0	1.68462e-06	6.16851e-07	2.26653e-06	0		Methylglutaconyl-CoA hydratase.	4.2.1.18	0	4.24366e-06	1.34457e-07	0
Imidazoleglycerol-phosphate dehydratase.	4.2.1.19	0.000880096	0.00106312	0.000310351	0.000230433	0.000165044	0.000254828	0.000342519		Imidazoleglycerol-phosphate dehydratase.	4.2.1.19	0.000883457	0.000331984	0.000306315	0.000786344
Fumarate hydratase.	4.2.1.2	0.00218039	0.00218974	0.00232318	0.0023546	0.00153885	0.00133683	0.00210072		Fumarate hydratase.	4.2.1.2	0.00230191	0.0016671	0.00198253	0.00251851
Tryptophan synthase.	4.2.1.20	0.00327537	0.00343408	0.00287713	0.00314781	0.00457853	0.0045169	0.00316819		Tryptophan synthase.	4.2.1.20	0.00289918	0.00387064	0.00360892	0.00260142
Cystathionine beta-synthase.	4.2.1.22	6.65466e-07	9.52455e-06	2.22632e-05	2.19865e-05	1.70026e-05	3.06778e-05	1.61794e-05		Cystathionine beta-synthase.	4.2.1.22	3.28375e-07	2.14832e-05	2.09256e-05	1.60815e-05
Porphobilinogen synthase.	4.2.1.24	0.00144619	0.00163033	0.00103676	0.00106351	0.00156934	0.000953199	0.00102006		Porphobilinogen synthase.	4.2.1.24	0.00156023	0.00123881	0.00113389	0.00144147
Aconitate hydratase.	4.2.1.3	0.0038834	0.00364828	0.00115876	0.00116337	0.00111492	0.00149768	0.000892298		Aconitate hydratase.	4.2.1.3	0.00388799	0.00189059	0.0013433	0.00349448
Glycerol dehydratase.	4.2.1.30	5.96299e-06	1.07666e-05	0.000186797	0.000237004	8.66103e-05	0.000175253	0.000257692		Glycerol dehydratase.	4.2.1.30	0	0.000109693	0.000169521	0.000101201
Maleate hydratase.	4.2.1.31	0	0	0	0	0	0	0		Maleate hydratase.	4.2.1.31	0	0	0	0
L(+)-tartrate dehydratase.	4.2.1.32	3.10972e-05	9.05836e-05	0.0004339	0.00029683	0.000107841	0.000166205	0.000395639		L(+)-tartrate dehydratase.	4.2.1.32	8.64552e-05	0.00013718	0.000294602	7.91112e-05
3-isopropylmalate dehydratase.	4.2.1.33	0.00335777	0.00356026	0.00271562	0.00276445	0.00366519	0.00326956	0.00328217		3-isopropylmalate dehydratase.	4.2.1.33	0.00318699	0.00280796	0.00318503	0.00305072
(R)-2-methylmalate dehydratase.	4.2.1.35	0	0	0	0	0	0	0		(R)-2-methylmalate dehydratase.	4.2.1.35	0	0	0	0
Homoaconitate hydratase.	4.2.1.36	7.30824e-06	9.87956e-06	3.73101e-08	4.96416e-08	1.31024e-06	1.34076e-06	2.51042e-07		Homoaconitate hydratase.	4.2.1.36	6.59538e-06	0	1.25199e-06	9.45463e-06
Glucarate dehydratase.	4.2.1.40	0.000254897	0.000160216	1.40828e-05	2.0524e-05	4.30888e-05	8.432e-05	8.84425e-06		Glucarate dehydratase.	4.2.1.40	0.000441139	7.49837e-05	4.06114e-05	2.79865e-05
5-dehydro-4-deoxyglucarate dehydratase.	4.2.1.41	0.000118966	9.81812e-06	3.53433e-06	6.59403e-06	5.06816e-05	6.09871e-05	1.97136e-06		5-dehydro-4-deoxyglucarate dehydratase.	4.2.1.41	0.000117847	9.26627e-05	2.21203e-05	8.58437e-05
Galactarate dehydratase.	4.2.1.42	4.24809e-05	3.32913e-05	9.6618e-06	2.01142e-05	3.46618e-05	5.75903e-05	5.90916e-06		Galactarate dehydratase.	4.2.1.42	3.68361e-05	7.35661e-05	2.7087e-05	5.65525e-05
2-dehydro-3-deoxy-L-arabinonate dehydratase.	4.2.1.43	0	8.71593e-06	0	5.53944e-07	2.43695e-05	1.78287e-05	0		2-dehydro-3-deoxy-L-arabinonate dehydratase.	4.2.1.43	0	5.76114e-05	8.03951e-07	1.20407e-05
Myo-inosose-2 dehydratase.	4.2.1.44	9.91151e-06	5.86731e-05	9.82338e-05	0.000125803	0.000245931	0.000162392	0.00010896		Myo-inosose-2 dehydratase.	4.2.1.44	8.84665e-06	0.00013318	0.000137094	3.1137e-05
CDP-glucose 4,6-dehydratase.	4.2.1.45	6.60836e-05	2.69449e-05	0.00019254	0.000162997	0.00018579	0.000158163	0.000168055		CDP-glucose 4,6-dehydratase.	4.2.1.45	6.20083e-05	9.70642e-05	0.000181187	3.04708e-05
dTDP-glucose 4,6-dehydratase.	4.2.1.46	0.000445053	0.00058898	0.00260737	0.00231694	0.00228163	0.00197744	0.00233995		dTDP-glucose 4,6-dehydratase.	4.2.1.46	0.000336466	0.00175577	0.00231062	0.000655258
GDP-mannose 4,6-dehydratase.	4.2.1.47	0.000269665	0.000134118	0.00151118	0.00114772	0.000399869	0.000311473	0.00126434		GDP-mannose 4,6-dehydratase.	4.2.1.47	0.000320005	0.000517642	0.000961973	0.000404108
Urocanate hydratase.	4.2.1.49	0.000736279	0.00250082	0.00173315	0.00166587	0.00105682	0.00148003	0.00155909		Urocanate hydratase.	4.2.1.49	0.00125651	0.00149256	0.00154482	0.00264976
Prephenate dehydratase.	4.2.1.51	0.00042497	0.000695872	0.000833475	0.00107006	0.00202725	0.00164703	0.000948701		Prephenate dehydratase.	4.2.1.51	0.000301091	0.0013923	0.00123238	0.000575407
Oleate hydratase.	4.2.1.53	0.00314747	0.00262708	0.000436705	0.000369382	0.000608673	0.000695634	0.000413331		Oleate hydratase.	4.2.1.53	0.0027319	0.000777763	0.000693056	0.00199312
3-hydroxybutyryl-CoA dehydratase.	4.2.1.55	2.16553e-07	1.51736e-05	0	6.17279e-06	1.10462e-05	3.87068e-05	2.31473e-07		3-hydroxybutyryl-CoA dehydratase.	4.2.1.55	2.25127e-06	1.84771e-05	1.12403e-05	1.75511e-06
Isohexenylglutaconyl-CoA hydratase.	4.2.1.57	0	6.11711e-06	0	6.92441e-07	8.9315e-06	7.83125e-06	0		Isohexenylglutaconyl-CoA hydratase.	4.2.1.57	0	5.31125e-05	6.48108e-09	2.37301e-05
3-hydroxyacyl-[acyl-carrier-protein] dehydratase.	4.2.1.59	0.00100312	0.000762389	0.000853246	0.000841008	0.000721883	0.000832783	0.000791252		3-hydroxyacyl-[acyl-carrier-protein] dehydratase.	4.2.1.59	0.000962087	0.000736418	0.000849719	0.000733586
L-fuconate dehydratase.	4.2.1.68	0	1.92338e-06	0	0	8.5693e-08	4.3728e-07	0		L-fuconate dehydratase.	4.2.1.68	0	1.80095e-06	1.96813e-08	0
Altronate dehydratase.	4.2.1.7	7.39041e-07	1.29936e-05	1.67848e-05	1.28354e-05	1.15381e-05	2.69451e-05	2.25232e-05		Altronate dehydratase.	4.2.1.7	2.25127e-06	7.7764e-06	2.00442e-05	2.57311e-05
Pseudouridylate synthase.	4.2.1.70	0.00193771	0.00289369	4.80616e-05	0.000155444	0.000248926	0.000322005	9.57986e-05		Pseudouridylate synthase.	4.2.1.70	0.00256653	0.000604105	0.000231557	0.0022637
Uroporphyrinogen-III synthase.	4.2.1.75	8.46043e-05	9.93565e-05	0.000267673	0.000331538	0.000152121	0.00015129	0.000165637		Uroporphyrinogen-III synthase.	4.2.1.75	0.000136438	0.000162079	0.000230805	0.000151597
2-methylcitrate dehydratase.	4.2.1.79	0.000105973	7.80555e-05	3.57339e-06	8.56994e-06	6.27284e-05	4.04556e-05	2.03893e-06		2-methylcitrate dehydratase.	4.2.1.79	0.000106326	0.000176987	1.15055e-05	0.000134231
Mannonate dehydratase.	4.2.1.8	8.44013e-05	5.96358e-05	0.000160318	0.000154979	0.000134781	0.000193728	0.000176527		Mannonate dehydratase.	4.2.1.8	7.51677e-05	0.000140673	0.000167684	0.000106317
2-oxopent-4-enoate hydratase.	4.2.1.80	5.36604e-07	1.03626e-05	1.0478e-06	4.85861e-06	1.4124e-05	2.03388e-05	0		2-oxopent-4-enoate hydratase.	4.2.1.80	1.12564e-06	2.31854e-05	5.00233e-06	2.44356e-05
D(-)-tartrate dehydratase.	4.2.1.81	1.5847e-06	8.48623e-06	1.87995e-05	1.49035e-05	9.84347e-06	3.38655e-06	1.54042e-05		D(-)-tartrate dehydratase.	4.2.1.81	1.12564e-06	2.71498e-05	1.2175e-05	7.75104e-06
Xylonate dehydratase.	4.2.1.82	1.31881e-07	7.50263e-06	7.54879e-06	8.58671e-06	4.17522e-06	5.71642e-06	6.62519e-06		Xylonate dehydratase.	4.2.1.82	0	2.63329e-07	8.06061e-06	5.54446e-06
4-oxalmesaconate hydratase.	4.2.1.83	0	0	0	0	1.90653e-06	1.011e-05	0		4-oxalmesaconate hydratase.	4.2.1.83	0	0	3.07251e-06	0
Nitrile hydratase.	4.2.1.84	1.74851e-05	2.24768e-06	1.73325e-07	1.38475e-07	7.22984e-06	2.33836e-05	1.161e-07		Nitrile hydratase.	4.2.1.84	1.54808e-05	3.13233e-05	6.76536e-06	1.08373e-05
Dihydroxy-acid dehydratase.	4.2.1.9	0.00341632	0.00348728	0.00376279	0.00367649	0.00533486	0.00498876	0.00455761		Dihydroxy-acid dehydratase.	4.2.1.9	0.00307986	0.00411471	0.00440394	0.00285479
L-rhamnonate dehydratase.	4.2.1.90	1.92007e-05	5.54321e-05	9.72185e-08	1.26035e-05	1.58221e-05	2.80556e-05	5.12327e-07		L-rhamnonate dehydratase.	4.2.1.90	2.09119e-05	6.66056e-05	9.35167e-06	9.50841e-05
4a-hydroxytetrahydrobiopterin dehydratase.	4.2.1.96	6.20929e-05	1.80716e-05	1.21703e-06	2.39183e-06	3.24302e-05	3.27373e-05	9.24325e-07		4a-hydroxytetrahydrobiopterin dehydratase.	4.2.1.96	6.3049e-05	7.24331e-05	9.80917e-06	4.56155e-06
2-methylisocitrate dehydratase.	4.2.1.99	0.000304598	9.46873e-05	0.000353193	0.00045649	0.000295472	0.000225678	0.000209109		2-methylisocitrate dehydratase.	4.2.1.99	0.000313996	0.000505397	0.000306359	0.000291544
Hyaluronate lyase.	4.2.2.1	0.000221932	0.0034407	6.62151e-06	2.95302e-05	0.000111746	9.90976e-05	1.17318e-05		Hyaluronate lyase.	4.2.2.1	0.00121374	0.000349744	0.000149634	0.0024792
Pectin lyase.	4.2.2.10	0	0	0	0	0	6.57646e-07	0		Pectin lyase.	4.2.2.10	0	6.85048e-07	0	0
Inulin fructotransferase (DFA-I-forming).	4.2.2.17	0	0	1.71592e-07	1.06442e-07	1.17765e-07	7.64902e-07	0		Inulin fructotransferase (DFA-I-forming).	4.2.2.17	0	7.33403e-07	1.23312e-07	0
Inulin fructotransferase (DFA-III-forming).	4.2.2.18	2.75388e-05	7.00377e-08	1.67003e-06	1.50242e-06	1.58396e-06	2.01709e-06	8.87747e-07		Inulin fructotransferase (DFA-III-forming).	4.2.2.18	2.86172e-05	7.32096e-07	1.69493e-06	0
Pectate lyase.	4.2.2.2	1.36291e-06	7.11501e-06	6.79847e-05	7.34341e-05	1.7051e-05	3.79338e-05	8.61392e-05		Pectate lyase.	4.2.2.2	0	7.23021e-05	4.27816e-05	7.89437e-05
Chondroitin-sulfate-ABC endolyase.	4.2.2.20	0	0	0	0	0	0	0		Chondroitin-sulfate-ABC endolyase.	4.2.2.20	0	0	0	0
Chondroitin-sulfate-ABC exolyase.	4.2.2.21	5.00588e-08	0	1.70298e-07	3.72099e-07	0	1.30481e-07	4.73354e-07		Chondroitin-sulfate-ABC exolyase.	4.2.2.21	0	1.35918e-07	1.86004e-07	4.23574e-08
Pectate trisaccharide-lyase.	4.2.2.22	0	2.66875e-07	1.17457e-05	1.04476e-05	1.60851e-06	5.04759e-06	1.49412e-05		Pectate trisaccharide-lyase.	4.2.2.22	0	4.00262e-06	7.1645e-06	1.05146e-05
Rhamnogalacturonan endolyase.	4.2.2.23	1.96593e-07	0	1.25919e-06	2.26814e-07	0	4.0979e-08	2.11416e-07		Rhamnogalacturonan endolyase.	4.2.2.23	0	0	5.71258e-07	0
Rhamnogalacturonan exolyase.	4.2.2.24	1.51022e-07	0	3.44392e-07	4.41969e-07	0	0	2.79937e-07		Rhamnogalacturonan exolyase.	4.2.2.24	0	0	2.64428e-07	0
Mannuronate-specific alginate lyase.	4.2.2.3	0	9.05463e-06	0	1.03866e-06	3.3467e-05	1.65865e-05	0		Mannuronate-specific alginate lyase.	4.2.2.3	0	0.000114008	2.61994e-08	9.27479e-05
Oligogalacturonide lyase.	4.2.2.6	0	4.86216e-06	0	0	1.1336e-06	6.7711e-06	0		Oligogalacturonide lyase.	4.2.2.6	1.91717e-06	0	2.7082e-06	0
Pectate disaccharide-lyase.	4.2.2.9	0	0	0	1.89254e-07	0	0	2.31473e-07		Pectate disaccharide-lyase.	4.2.2.9	0	0	0	4.36852e-07
Threonine synthase.	4.2.3.1	0.00211661	0.00202733	0.00234386	0.0023371	0.00291418	0.00308058	0.00269662		Threonine synthase.	4.2.3.1	0.00191918	0.00248077	0.0026764	0.00149199
1,8-cineole synthase.	4.2.3.108	0	0	0	0	0	0	0		1,8-cineole synthase.	4.2.3.108	0	0	0	0
2-methylisoborneol synthase.	4.2.3.118	0	0	0	0	0	3.12932e-07	0		2-methylisoborneol synthase.	4.2.3.118	0	3.25971e-07	0	0
6-pyruvoyltetrahydropterin synthase.	4.2.3.12	0	3.77906e-06	3.68235e-06	1.44028e-06	8.21169e-06	9.21218e-06	2.36093e-06		6-pyruvoyltetrahydropterin synthase.	4.2.3.12	0	6.16169e-06	4.81423e-06	1.26509e-05
Tetraprenyl-beta-curcumene synthase.	4.2.3.130	0	1.59963e-05	0	0	0	4.81962e-07	0		Tetraprenyl-beta-curcumene synthase.	4.2.3.130	0	0	1.3026e-07	2.09183e-05
(5-formylfuran-3-yl)methyl phosphate synthase.	4.2.3.153	0	0	7.59272e-08	1.38475e-07	2.21475e-07	2.52308e-07	0		(5-formylfuran-3-yl)methyl phosphate synthase.	4.2.3.153	0	1.87653e-07	1.15772e-07	0
Labda-7,13(16),14-triene synthase.	4.2.3.192	0	0	0	0	0	0	0		Labda-7,13(16),14-triene synthase.	4.2.3.192	0	0	0	0
Germacradienol synthase.	4.2.3.22	0	0	0	0	0	0	0		Germacradienol synthase.	4.2.3.22	0	0	0	0
R-linalool synthase.	4.2.3.26	0	0	0	0	0	0	0		R-linalool synthase.	4.2.3.26	0	0	0	0
Methylglyoxal synthase.	4.2.3.3	0.000137159	5.71109e-05	9.88389e-05	0.000119881	0.000126955	8.6826e-05	8.45237e-05		Methylglyoxal synthase.	4.2.3.3	0.000137992	8.68013e-05	0.000103877	9.37002e-05
Epi-isozizaene synthase.	4.2.3.37	0	0	0	0	0	0	0		Epi-isozizaene synthase.	4.2.3.37	0	0	0	0
3-dehydroquinate synthase.	4.2.3.4	0.00186734	0.00165996	0.00211082	0.00206009	0.00201851	0.00201601	0.00214516		3-dehydroquinate synthase.	4.2.3.4	0.00175194	0.00182207	0.00210766	0.00143922
Chorismate synthase.	4.2.3.5	0.00148288	0.00183737	0.00225853	0.00225716	0.00229427	0.00219027	0.00232501		Chorismate synthase.	4.2.3.5	0.00131753	0.00187267	0.0022816	0.00167592
Pentalenene synthase.	4.2.3.7	0	0	0	0	0	0	0		Pentalenene synthase.	4.2.3.7	0	0	0	0
(-)-delta-cadinene synthase.	4.2.3.97	0	0	0	0	0	0	0		(-)-delta-cadinene synthase.	4.2.3.97	0	0	0	0
DNA-(apurinic or apyrimidinic site) lyase.	4.2.99.18	0.00132085	0.00115646	0.000402819	0.000516396	0.000974498	0.000627428	0.000324769		DNA-(apurinic or apyrimidinic site) lyase.	4.2.99.18	0.0013807	0.000745554	0.000573138	0.00109007
2-succinyl-6-hydroxy-2,4-cyclohexadiene-1-carboxylate synthase.	4.2.99.20	0.00116915	0.00106556	0.000504388	0.000385732	0.000176118	0.000236999	0.000535782		2-succinyl-6-hydroxy-2,4-cyclohexadiene-1-carboxylate synthase.	4.2.99.20	0.0011688	0.000327481	0.000430639	0.000899569
Isochorismate lyase.	4.2.99.21	0	5.54875e-06	0	6.92263e-08	8.64563e-06	4.29312e-06	0		Isochorismate lyase.	4.2.99.21	0	2.43511e-05	0	0
Aspartate ammonia-lyase.	4.3.1.1	0.000459882	0.000872884	0.00254635	0.00227634	0.00216093	0.00149102	0.00261515		Aspartate ammonia-lyase.	4.3.1.1	0.000468227	0.00168948	0.00215113	0.00119753
Ornithine cyclodeaminase.	4.3.1.12	0.000117811	0.0011244	7.31807e-05	0.000139383	0.0012002	0.000427308	0.000150424		Ornithine cyclodeaminase.	4.3.1.12	0.000359132	0.000688506	0.0003383	0.000787366
3-aminobutyryl-CoA ammonia-lyase.	4.3.1.14	0	2.4257e-07	1.30153e-05	1.53583e-05	7.51046e-06	4.95325e-06	8.28685e-06		3-aminobutyryl-CoA ammonia-lyase.	4.3.1.14	0	5.61367e-06	1.01225e-05	3.68925e-06
Diaminopropionate ammonia-lyase.	4.3.1.15	0.000103274	8.27235e-05	0.000434649	0.000395445	0.00023427	0.000295106	0.000489013		Diaminopropionate ammonia-lyase.	4.3.1.15	9.08315e-05	0.000200019	0.000386637	5.6095e-05
Threo-3-hydroxy-L-aspartate ammonia-lyase.	4.3.1.16	7.67394e-05	7.01662e-05	7.28849e-06	1.92013e-05	5.87249e-05	8.80897e-05	3.50936e-06		Threo-3-hydroxy-L-aspartate ammonia-lyase.	4.3.1.16	0.000131578	0.000131032	2.68904e-05	9.12909e-05
L-serine ammonia-lyase.	4.3.1.17	0.00302287	0.00305494	0.00260509	0.00273562	0.00355752	0.0033287	0.00294654		L-serine ammonia-lyase.	4.3.1.17	0.00300165	0.00304296	0.00299853	0.00328895
D-serine ammonia-lyase.	4.3.1.18	0.000375804	0.000148847	6.2537e-05	6.42768e-05	6.28305e-05	7.17654e-05	2.40951e-05		D-serine ammonia-lyase.	4.3.1.18	0.000385658	0.000151493	5.93067e-05	0.000181177
Threonine ammonia-lyase.	4.3.1.19	0.00205126	0.00239099	0.0018169	0.00203713	0.00291974	0.00258956	0.00185227		Threonine ammonia-lyase.	4.3.1.19	0.0021071	0.00241577	0.00224284	0.00197683
Methylaspartate ammonia-lyase.	4.3.1.2	7.78167e-07	1.03902e-05	0.00029863	0.000155413	8.17431e-05	4.57752e-05	0.000109893		Methylaspartate ammonia-lyase.	4.3.1.2	0	2.89241e-05	0.000170962	4.34079e-05
Histidine ammonia-lyase.	4.3.1.3	0.000654241	0.00224246	0.00100382	0.0010199	0.00082399	0.00108589	0.000932832		Histidine ammonia-lyase.	4.3.1.3	0.00105838	0.00125949	0.00099992	0.00226272
dTDP-4-amino-4,6-dideoxy-D-glucose ammonia-lyase.	4.3.1.30	0	0	0	0	0	0	0		dTDP-4-amino-4,6-dideoxy-D-glucose ammonia-lyase.	4.3.1.30	0	0	0	0
7,8-didemethyl-8-hydroxy-5-deazariboflavin synthase.	4.3.1.32	7.13745e-08	7.20704e-08	0	1.89254e-07	7.42676e-07	4.84539e-05	0		7,8-didemethyl-8-hydroxy-5-deazariboflavin synthase.	4.3.1.32	0	0	1.32499e-05	2.76602e-07
Formimidoyltetrahydrofolate cyclodeaminase.	4.3.1.4	0	1.60125e-07	5.0106e-06	4.86913e-06	5.15272e-08	9.30821e-07	1.34317e-06		Formimidoyltetrahydrofolate cyclodeaminase.	4.3.1.4	0	9.35201e-07	2.88905e-06	1.12524e-06
Beta-alanyl-CoA ammonia-lyase.	4.3.1.6	0	1.9339e-07	6.50755e-06	8.73716e-06	3.69072e-06	3.0698e-06	4.31365e-06		Beta-alanyl-CoA ammonia-lyase.	4.3.1.6	0	1.32e-06	5.30638e-06	3.67296e-06
Ethanolamine ammonia-lyase.	4.3.1.7	8.84918e-05	0.000100137	0.000220919	0.000313985	0.000226575	0.000257075	9.41923e-05		Ethanolamine ammonia-lyase.	4.3.1.7	9.59607e-05	0.000389521	0.000225213	0.000185002
Argininosuccinate lyase.	4.3.2.1	0.00244616	0.00218078	0.00165675	0.00149844	0.0011614	0.00144105	0.00170715		Argininosuccinate lyase.	4.3.2.1	0.00241569	0.00140782	0.00160912	0.00210872
Imidazole glycerol-phosphate synthase.	4.3.2.10	3.21385e-06	1.4027e-05	4.56003e-06	9.50493e-06	1.44054e-05	6.97281e-05	5.25633e-06		Imidazole glycerol-phosphate synthase.	4.3.2.10	0	6.43892e-05	1.21653e-05	5.17379e-06
Adenylosuccinate lyase.	4.3.2.2	0.00296646	0.00265812	0.00460281	0.00412024	0.00440005	0.00385422	0.00447636		Adenylosuccinate lyase.	4.3.2.2	0.00274013	0.00365454	0.00433942	0.00243043
Ureidoglycolate lyase.	4.3.2.3	8.06024e-05	2.90565e-05	3.15297e-06	1.55405e-05	7.03863e-05	7.34178e-05	3.80483e-06		Ureidoglycolate lyase.	4.3.2.3	8.10162e-05	0.000140706	2.32047e-05	7.48856e-05
Peptidylamidoglycolate lyase.	4.3.2.5	0	0	0	0	0	0	0		Peptidylamidoglycolate lyase.	4.3.2.5	0	0	0	0
Glutathione-specific gamma-glutamylcyclotransferase.	4.3.2.7	1.00118e-07	8.11563e-06	6.54363e-08	0	1.59525e-06	9.98215e-06	0		Glutathione-specific gamma-glutamylcyclotransferase.	4.3.2.7	1.12564e-06	1.54987e-06	3.96846e-06	8.47148e-08
Pyridoxal 5'-phosphate synthase (glutamine hydrolyzing).	4.3.3.6	0.00206209	0.00170468	0.00030741	0.00048161	0.000466413	0.000633451	0.000511735		Pyridoxal 5'-phosphate synthase (glutamine hydrolyzing).	4.3.3.6	0.00206173	0.0007107	0.000451711	0.00170499
4-hydroxy-tetrahydrodipicolinate synthase.	4.3.3.7	0.001579	0.00136991	0.00166861	0.00172138	0.00212728	0.00181812	0.00174895		4-hydroxy-tetrahydrodipicolinate synthase.	4.3.3.7	0.00148504	0.00179285	0.00178169	0.00119913
7-carboxy-7-deazaguanine synthase.	4.3.99.3	0.00103953	0.00105038	0.000182454	0.000239037	0.000283567	0.000448961	0.000252349		7-carboxy-7-deazaguanine synthase.	4.3.99.3	0.00104722	0.000433843	0.000326058	0.000817664
Choline trimethylamine-lyase.	4.3.99.4	2.571e-07	1.50207e-05	6.85326e-05	4.48807e-05	1.33764e-05	8.53114e-05	3.98028e-05		Choline trimethylamine-lyase.	4.3.99.4	1.12564e-06	7.36042e-05	4.73375e-05	9.52612e-06
Cystathionine gamma-lyase.	4.4.1.1	4.06205e-05	5.46272e-05	3.77608e-05	5.59873e-05	0.00016351	0.000307578	6.4107e-05		Cystathionine gamma-lyase.	4.4.1.1	4.50254e-06	0.000225433	9.99493e-05	2.97752e-05
Methionine gamma-lyase.	4.4.1.11	1.51103e-05	8.97442e-05	0.000190948	0.000175475	9.05624e-05	7.73924e-05	0.00012348		Methionine gamma-lyase.	4.4.1.11	6.759e-06	0.000105906	0.000127726	0.000188658
Cysteine-S-conjugate beta-lyase.	4.4.1.13	5.98541e-07	2.5338e-05	9.48243e-06	5.04633e-05	3.87611e-05	0.000177033	4.51859e-05		Cysteine-S-conjugate beta-lyase.	4.4.1.13	4.50254e-06	0.000191813	2.02473e-05	6.98309e-05
D-cysteine desulfhydrase.	4.4.1.15	8.09059e-07	4.95938e-05	6.96098e-08	5.55288e-08	2.38473e-05	2.12667e-05	1.85935e-06		D-cysteine desulfhydrase.	4.4.1.15	1.12564e-06	2.18121e-06	1.09257e-05	7.7132e-05
Selenocysteine lyase.	4.4.1.16	0	5.69129e-07	8.62251e-05	9.55669e-05	2.15259e-05	3.06329e-05	0.000109491		Selenocysteine lyase.	4.4.1.16	0	3.02533e-05	5.60781e-05	8.14222e-05
Phosphosulfolactate synthase.	4.4.1.19	0	0	0	0	0	0	0		Phosphosulfolactate synthase.	4.4.1.19	0	0	0	0
Homocysteine desulfhydrase.	4.4.1.2	5.00588e-08	6.29306e-06	0	8.95663e-07	8.55098e-08	1.24978e-06	1.27332e-07		Homocysteine desulfhydrase.	4.4.1.2	0	3.06453e-06	1.33478e-07	5.57356e-06
S-ribosylhomocysteine lyase.	4.4.1.21	0.00148481	0.000994061	0.00156985	0.00146238	0.00132425	0.00126603	0.00145849		S-ribosylhomocysteine lyase.	4.4.1.21	0.00143597	0.00103388	0.00148042	0.000670932
S-(hydroxymethyl)glutathione synthase.	4.4.1.22	9.0363e-07	1.82033e-05	7.18107e-08	6.92263e-08	3.4962e-06	1.63163e-06	1.161e-07		S-(hydroxymethyl)glutathione synthase.	4.4.1.22	9.058e-07	2.72392e-06	8.11663e-07	2.09806e-05
2-hydroxypropyl-CoM lyase.	4.4.1.23	0	0	0	0	0	0	0		2-hydroxypropyl-CoM lyase.	4.4.1.23	0	0	0	0
(2R)-sulfolactate sulfo-lyase.	4.4.1.24	0	0	0	2.20187e-06	1.30995e-05	4.73609e-07	0		(2R)-sulfolactate sulfo-lyase.	4.4.1.24	0	2.14602e-05	7.68059e-07	0
Lactoylglutathione lyase.	4.4.1.5	0.000149216	0.000126067	0.000172383	0.000196324	0.00020048	0.000267455	0.000141474		Lactoylglutathione lyase.	4.4.1.5	0.000148673	0.00035963	0.000169661	0.00015853
3-chloro-D-alanine dehydrochlorinase.	4.5.1.2	0	1.19064e-06	0	0	0	3.73021e-07	0		3-chloro-D-alanine dehydrochlorinase.	4.5.1.2	0	0	3.19637e-07	0
Adenylate cyclase.	4.6.1.1	5.17957e-05	0.000140826	0.000230155	0.000295519	0.000267761	0.000184745	0.000156021		Adenylate cyclase.	4.6.1.1	3.42453e-05	0.000517938	0.000221086	0.000212506
2-C-methyl-D-erythritol 2,4-cyclodiphosphate synthase.	4.6.1.12	0.000131947	0.000220608	0.0010447	0.000928097	0.000965761	0.000556251	0.00090754		2-C-methyl-D-erythritol 2,4-cyclodiphosphate synthase.	4.6.1.12	0.000111118	0.000597375	0.000878224	0.000318079
Phosphatidylinositol diacylglycerol-lyase.	4.6.1.13	0.000284676	0.00118274	9.17692e-07	1.24639e-05	4.27191e-05	4.26982e-05	2.32201e-06		Phosphatidylinositol diacylglycerol-lyase.	4.6.1.13	0.000623384	0.000172665	5.94429e-05	0.000888202
tRNA-intron lyase.	4.6.1.16	0	0	0	8.72802e-07	0	0	0		tRNA-intron lyase.	4.6.1.16	0	0	0	1.27563e-06
Cyclic pyranopterin monophosphate synthase.	4.6.1.17	0.000913891	0.000985636	0.000441445	0.000426206	0.000573326	0.000438842	0.000467682		Cyclic pyranopterin monophosphate synthase.	4.6.1.17	0.00111271	0.000530019	0.00047192	0.000816535
Guanylate cyclase.	4.6.1.2	0	0	0	7.06213e-07	0	2.52795e-07	1.25808e-06		Guanylate cyclase.	4.6.1.2	0	2.63329e-07	0	1.90313e-06
Enterobacter ribonuclease.	4.6.1.21	0	1.27579e-05	9.78527e-08	5.07999e-08	1.38493e-06	1.353e-05	0		Enterobacter ribonuclease.	4.6.1.21	2.25127e-06	3.85984e-06	5.0384e-06	0
Bacillus subtilis ribonuclease.	4.6.1.22	0	1.43579e-06	0	0	1.46875e-07	7.56378e-07	0		Bacillus subtilis ribonuclease.	4.6.1.22	0	0	4.945e-07	0
Alpha-D-ribose 1-methylphosphonate 5-phosphate C-P-lyase.	4.7.1.1	1.55217e-05	9.906e-06	3.83313e-07	1.0402e-06	1.93808e-05	2.92402e-05	0		Alpha-D-ribose 1-methylphosphonate 5-phosphate C-P-lyase.	4.7.1.1	1.66065e-05	3.57019e-05	8.03487e-06	0
Protoporphyrin ferrochelatase.	4.99.1.1	0.00181806	0.00165731	0.000971996	0.00119427	0.00212366	0.00148634	0.00118083		Protoporphyrin ferrochelatase.	4.99.1.1	0.00175791	0.00145315	0.00135647	0.00143864
Alkylmercury lyase.	4.99.1.2	0	0	0	0	0	0	0		Alkylmercury lyase.	4.99.1.2	0	0	0	0
Sirohydrochlorin cobaltochelatase.	4.99.1.3	1.26038e-07	3.53404e-07	3.95498e-07	1.01847e-06	1.59029e-06	3.13626e-06	7.99629e-07		Sirohydrochlorin cobaltochelatase.	4.99.1.3	0	3.99314e-06	6.53441e-07	9.41442e-07
Sirohydrochlorin ferrochelatase.	4.99.1.4	3.02535e-07	5.41966e-07	9.59569e-07	1.82685e-06	3.2981e-06	7.76747e-06	2.93209e-06		Sirohydrochlorin ferrochelatase.	4.99.1.4	0	6.84503e-06	2.19201e-06	8.70977e-07
Alanine racemase.	5.1.1.1	0.0027252	0.00245485	0.00163811	0.00176759	0.00253786	0.00226078	0.00191485		Alanine racemase.	5.1.1.1	0.00259234	0.0021969	0.0019709	0.00227544
Amino-acid racemase.	5.1.1.10	0	1.04138e-05	1.07523e-07	2.8681e-06	8.1515e-06	1.58392e-05	2.08325e-06		Amino-acid racemase.	5.1.1.10	0	1.38618e-05	3.54546e-06	9.52537e-06
Phenylalanine racemase (ATP-hydrolyzing).	5.1.1.11	5.79849e-06	1.34379e-05	2.54719e-06	9.8011e-06	1.98271e-05	6.06506e-05	4.85021e-06		Phenylalanine racemase (ATP-hydrolyzing).	5.1.1.11	4.9743e-06	0.000280878	3.74532e-06	1.91587e-05
Ornithine racemase.	5.1.1.12	4.66206e-05	0.00108881	2.24453e-06	2.49105e-05	5.38956e-05	0.000152517	6.33246e-06		Ornithine racemase.	5.1.1.12	0.000375928	0.000290099	4.79706e-05	0.000781135
Aspartate racemase.	5.1.1.13	1.26356e-06	6.89123e-06	9.84472e-07	1.28539e-05	5.34526e-05	7.98013e-05	1.64258e-06		Aspartate racemase.	5.1.1.13	0	9.56032e-05	9.99318e-06	8.29981e-05
L-Ala-D/L-Glu epimerase.	5.1.1.20	7.18657e-06	1.05059e-05	6.61289e-08	1.85875e-06	1.96756e-05	2.92893e-05	4.62217e-06		L-Ala-D/L-Glu epimerase.	5.1.1.20	6.59538e-06	8.62012e-06	1.12883e-05	1.6423e-05
4-hydroxyproline betaine 2-epimerase.	5.1.1.22	0	0	0	0	0	0	0		4-hydroxyproline betaine 2-epimerase.	5.1.1.22	0	0	0	0
Glutamate racemase.	5.1.1.3	0.00183776	0.00154989	0.00179043	0.00187224	0.00186227	0.00192857	0.00187894		Glutamate racemase.	5.1.1.3	0.00179334	0.0016571	0.00185099	0.00136185
Proline racemase.	5.1.1.4	6.47105e-07	1.26136e-05	5.36778e-05	3.55362e-05	8.32502e-05	4.95233e-05	3.98925e-05		Proline racemase.	5.1.1.4	2.25127e-06	5.20225e-05	4.75709e-05	7.88198e-06
Diaminopimelate epimerase.	5.1.1.7	0.000134844	0.000361605	0.000991473	0.000904497	0.00115039	0.000702489	0.00101422		Diaminopimelate epimerase.	5.1.1.7	0.000158529	0.000703499	0.000930722	0.000456751
4-hydroxyproline epimerase.	5.1.1.8	2.14579e-05	5.53237e-05	1.22977e-05	1.21855e-05	3.74721e-05	9.37843e-05	1.36414e-06		4-hydroxyproline epimerase.	5.1.1.8	2.44513e-05	0.000125884	2.75895e-05	0.000118142
Mandelate racemase.	5.1.2.2	1.67692e-06	4.61406e-05	1.56571e-06	1.01019e-06	9.69609e-06	2.09467e-05	6.32826e-07		Mandelate racemase.	5.1.2.2	6.2004e-05	7.76013e-05	3.41439e-06	0
3-hydroxybutyryl-CoA epimerase.	5.1.2.3	2.06924e-07	1.57187e-05	2.64908e-07	4.34934e-06	6.67094e-06	2.07586e-05	2.3026e-06		3-hydroxybutyryl-CoA epimerase.	5.1.2.3	1.12564e-06	6.79158e-06	7.97998e-06	7.54343e-06
Tagaturonate epimerase.	5.1.2.7	0	0	0	0	0	0	0		Tagaturonate epimerase.	5.1.2.7	0	0	0	0
Ribulose-phosphate 3-epimerase.	5.1.3.1	0.00140353	0.00126763	0.00143188	0.00142599	0.00163917	0.00155751	0.00142739		Ribulose-phosphate 3-epimerase.	5.1.3.1	0.00135356	0.0013775	0.00149983	0.00100422
Cellobiose epimerase.	5.1.3.11	8.54906e-08	0	1.73754e-06	8.18616e-06	3.77157e-06	2.7917e-06	9.30697e-06		Cellobiose epimerase.	5.1.3.11	0	2.8129e-06	1.83715e-06	1.49817e-05
dTDP-4-dehydrorhamnose 3,5-epimerase.	5.1.3.13	0.000163739	7.37406e-05	0.000983931	0.000789598	0.00036306	0.000303935	0.000754616		dTDP-4-dehydrorhamnose 3,5-epimerase.	5.1.3.13	0.000160869	0.000407486	0.000681711	0.00024739
UDP-N-acetylglucosamine 2-epimerase (non-hydrolyzing).	5.1.3.14	0.00197727	0.00511067	0.00141538	0.00124453	0.0012379	0.00165062	0.00136262		UDP-N-acetylglucosamine 2-epimerase (non-hydrolyzing).	5.1.3.14	0.00287297	0.0019923	0.00151039	0.0039044
Glucose-6-phosphate 1-epimerase.	5.1.3.15	0	0	0	0	0	0	0		Glucose-6-phosphate 1-epimerase.	5.1.3.15	0	0	0	0
UDP-glucose 4-epimerase.	5.1.3.2	0.000811575	0.00102254	0.00300681	0.0028542	0.00278123	0.00279574	0.00296851		UDP-glucose 4-epimerase.	5.1.3.2	0.000621473	0.00222514	0.00287943	0.00122202
ADP-glyceromanno-heptose 6-epimerase.	5.1.3.20	0.000116475	0.000133401	0.000945416	0.0007401	0.000316735	0.000323135	0.000776742		ADP-glyceromanno-heptose 6-epimerase.	5.1.3.20	0.000104139	0.000494451	0.000667039	0.00015287
L-ribulose-5-phosphate 3-epimerase.	5.1.3.22	0.000208025	0.000355709	0.000207749	0.000247844	0.000216837	0.000331832	0.000225519		L-ribulose-5-phosphate 3-epimerase.	5.1.3.22	0.000192032	0.00030138	0.000232502	0.000377949
N-acetylneuraminate epimerase.	5.1.3.24	0	6.80098e-06	0	1.11647e-07	6.30818e-07	1.34564e-06	1.06701e-07		N-acetylneuraminate epimerase.	5.1.3.24	0	3.30269e-06	9.02522e-07	0
dTDP-L-rhamnose 4-epimerase.	5.1.3.25	0	1.05123e-07	0	0	1.7222e-07	1.57911e-06	0		dTDP-L-rhamnose 4-epimerase.	5.1.3.25	0	1.66617e-06	4.45226e-08	0
N-acetyl-alpha-D-glucosaminyl-diphospho-ditrans,octacis-undecaprenol	5.1.3.26	0	0	0	2.35404e-07	0	6.15365e-07	4.62946e-07		N-acetyl-alpha-D-glucosaminyl-diphospho-ditrans,octacis-undecaprenol	5.1.3.26	0	2.23962e-07	1.08206e-07	6.64553e-07
L-fucose mutarotase.	5.1.3.29	1.72938e-05	1.20584e-05	1.97393e-05	3.45529e-05	2.19419e-05	3.30006e-05	1.64479e-05		L-fucose mutarotase.	5.1.3.29	1.62719e-05	2.81822e-05	2.52241e-05	1.23773e-05
Aldose 1-epimerase.	5.1.3.3	2.20996e-05	7.7884e-05	0.00134992	0.0011398	0.000379685	0.000444582	0.00118918		Aldose 1-epimerase.	5.1.3.3	2.88251e-05	0.000554186	0.000881475	0.000405531
L-rhamnose mutarotase.	5.1.3.32	7.21153e-05	2.32761e-05	3.88708e-05	5.10624e-05	3.05776e-05	6.12763e-05	3.9129e-05		L-rhamnose mutarotase.	5.1.3.32	6.60458e-05	4.9076e-05	4.31206e-05	3.65e-05
Mannuronan 5-epimerase.	5.1.3.37	0	3.75918e-05	0	2.90824e-06	8.62506e-05	4.33352e-05	0		Mannuronan 5-epimerase.	5.1.3.37	0	0.000255645	1.12946e-07	0.000214295
L-ribulose-5-phosphate 4-epimerase.	5.1.3.4	8.15964e-05	0.000101896	0.000234739	0.000213016	0.000162545	0.000242814	0.000253454		L-ribulose-5-phosphate 4-epimerase.	5.1.3.4	6.85894e-05	0.00019377	0.00022194	6.01044e-05
Fructoselysine 3-epimerase.	5.1.3.41	0	4.85277e-06	2.46518e-05	1.87055e-05	2.8442e-05	3.66551e-05	2.33517e-05		Fructoselysine 3-epimerase.	5.1.3.41	1.12564e-06	1.23534e-05	2.75593e-05	3.30535e-06
UDP-glucuronate 4-epimerase.	5.1.3.6	4.89596e-06	2.99611e-05	0.000177785	0.000146021	4.25955e-05	9.57988e-05	0.000203778		UDP-glucuronate 4-epimerase.	5.1.3.6	2.25127e-06	8.30447e-05	0.000130321	3.95128e-05
UDP-N-acetylglucosamine 4-epimerase.	5.1.3.7	1.14054e-05	1.13359e-05	3.68253e-06	3.20306e-06	1.01254e-05	1.00354e-05	4.03263e-06		UDP-N-acetylglucosamine 4-epimerase.	5.1.3.7	1.40207e-05	5.00907e-06	5.79442e-06	1.20697e-05
N-acylglucosamine-6-phosphate 2-epimerase.	5.1.3.9	0.000488311	0.00126006	0.000509238	0.00063028	0.000883569	0.00114063	0.000688491		N-acylglucosamine-6-phosphate 2-epimerase.	5.1.3.9	0.000648459	0.000813316	0.000777956	0.000830283
Methylmalonyl-CoA epimerase.	5.1.99.1	1.16786e-05	3.84258e-05	0.000302715	0.000242501	0.000154771	0.000177214	0.000321469		Methylmalonyl-CoA epimerase.	5.1.99.1	1.10366e-05	0.000134608	0.000238691	6.97945e-05
Allantoin racemase.	5.1.99.3	2.47052e-07	2.97422e-06	3.49395e-07	2.4284e-07	1.87803e-06	1.88192e-05	2.34731e-07		Allantoin racemase.	5.1.99.3	0	4.38908e-06	5.06152e-06	0
Alpha-methylacyl-CoA racemase.	5.1.99.4	6.24945e-07	3.88674e-07	2.0734e-07	4.86187e-06	1.51788e-05	5.92343e-06	0		Alpha-methylacyl-CoA racemase.	5.1.99.4	0	3.08442e-06	3.79898e-06	6.62421e-06
Hydantoin racemase.	5.1.99.5	0	3.60352e-08	0	0	3.80304e-07	2.21579e-06	0		Hydantoin racemase.	5.1.99.5	0	8.52509e-06	7.44608e-08	0
NAD(P)H-hydrate epimerase.	5.1.99.6	7.79239e-05	5.27609e-05	0.000123621	0.000266069	0.000158456	0.000217438	0.000176043		NAD(P)H-hydrate epimerase.	5.1.99.6	8.38392e-05	0.000227281	0.000131962	0.000284163
[truncated: 269 more rows]
