# Supplementary material for: Mapping bacterial diversity and metabolic functionality of the human respiratory tract microbiome
Source: J Oral Microbiol. 2022 Mar 16;14(1):2051336. doi: 10.1080/20002297.2022.2051336 (PMC8933033; doi:10.1080/20002297.2022.2051336)
Supplement: Supplemental Material [file ZJOM_A_2051336_SM1256.zip › Supplementary files/TableS6.xlsx]

## Sheet: TableS6
Table S6. Multivariate analysis based on metabolic pathways calculated through MaAslin2 software.
feature	metadata	value	coef	stderr	pval	qval
1.1.1.1	HRT_CSTs	HRT_CST_Pj	-0.00344245	0.000575515	7.74825e-09	1.95219e-07
1.1.1.1	HRT_CSTs	HRT_CST_Ph	-0.00334669	0.000634047	2.86356e-07	5.18887e-06
1.1.1.1	HRT_CSTs	HRT_CST_Pm	-0.00247065	0.000573611	2.39081e-05	0.00027666
1.1.1.1	HRT_CSTs	HRT_CST_Ss	-0.00206072	0.000524683	0.000111508	0.00109585
1.1.1.1	SampleType	Nasal_Cavity	-0.00179459	0.000563708	0.0016424	0.0114515
1.1.1.100	HRT_CSTs	HRT_CST_Pm	0.000548346	0.000180239	0.00260202	0.0169205
1.1.1.100	HRT_CSTs	HRT_CST_Ph	0.000845094	0.00019923	3.14139e-05	0.000353336
1.1.1.100	HRT_CSTs	HRT_CST_Pj	0.000855721	0.000180838	3.75258e-06	5.18717e-05
1.1.1.133	Study	PRJNA655567	0.000419928	0.000153387	0.00663873	0.0369734
1.1.1.133	SampleType	throat	0.000692916	0.000121877	3.6853e-08	8.20628e-07
1.1.1.133	HRT_CSTs	HRT_CST_Pj	0.000829912	0.000156101	2.37362e-07	4.40198e-06
1.1.1.133	HRT_CSTs	HRT_CST_Ph	0.000844092	0.000171977	1.67486e-06	2.49513e-05
1.1.1.133	HRT_CSTs	HRT_CST_Ss	0.000975565	0.000142314	5.70932e-11	2.15557e-09
1.1.1.133	HRT_CSTs	HRT_CST_Pm	0.00116546	0.000155585	1.22606e-12	6.17818e-11
1.1.1.133	HRT_CSTs	HRT_CST_Rm	0.00130775	0.000153232	1.46931e-15	1.30872e-13
1.1.1.14	SampleType	sputum	-0.000483221	0.00014205	0.000781245	0.00599587
1.1.1.14	SampleType	throat	-0.000397421	8.86555e-05	1.13029e-05	0.000141543
1.1.1.14	HRT_CSTs	HRT_CST_Sa	0.00109213	9.52873e-05	1.18951e-24	4.42499e-22
1.1.1.157	HRT_CSTs	HRT_CST_Rm	-0.00117316	0.000100236	1.90682e-25	8.03917e-23
1.1.1.157	HRT_CSTs	HRT_CST_Sa	-0.00115793	8.56889e-05	1.70202e-31	1.43514e-28
1.1.1.157	HRT_CSTs	HRT_CST_Ph	-0.00111619	0.000112498	9.84532e-20	1.63847e-17
1.1.1.157	HRT_CSTs	HRT_CST_Pj	-0.00110024	0.000102113	1.99182e-22	5.85874e-20
1.1.1.157	HRT_CSTs	HRT_CST_Pm	-0.00108809	0.000101775	3.68933e-22	1.01441e-19
1.1.1.157	HRT_CSTs	HRT_CST_Ss	-0.00108444	9.30938e-05	2.89138e-25	1.14282e-22
1.1.1.157	SampleType	Nasal_Cavity	-0.000354417	0.000100018	0.000472311	0.00390444
1.1.1.169	HRT_CSTs	HRT_CST_Ph	-0.00127297	0.000172289	2.30578e-12	1.09637e-10
1.1.1.169	HRT_CSTs	HRT_CST_Pj	-0.00125144	0.000156384	4.82108e-14	3.29605e-12
1.1.1.169	HRT_CSTs	HRT_CST_Ss	-0.00106661	0.000142572	1.30126e-12	6.5311e-11
1.1.1.169	HRT_CSTs	HRT_CST_Pm	-0.00103817	0.000155866	1.76917e-10	6.06407e-09
1.1.1.169	HRT_CSTs	HRT_CST_Rm	-0.000896819	0.00015351	1.6259e-08	3.85101e-07
1.1.1.169	SampleType	sputum	-0.000830598	0.000195633	3.09104e-05	0.000349067
1.1.1.169	Study	PRJNA655567	-0.000616193	0.000153664	8.05696e-05	0.000815888
1.1.1.169	SampleType	throat	-0.000545903	0.000122098	1.18909e-05	0.000147736
1.1.1.17	SampleType	throat	-0.000428271	0.000141743	0.00278117	0.017892
1.1.1.17	HRT_CSTs	HRT_CST_Ss	0.000441246	0.000165512	0.00818571	0.0443205
1.1.1.17	HRT_CSTs	HRT_CST_Rm	0.000586624	0.00017821	0.00114171	0.00834704
1.1.1.17	SampleType	Nasal_Cavity	0.000608737	0.000177822	0.000724531	0.0056393
1.1.1.17	HRT_CSTs	HRT_CST_Sa	0.00170445	0.000152346	9.25041e-24	3.24998e-21
1.1.1.205	HRT_CSTs	HRT_CST_Rm	0.000794091	0.000286238	0.00595758	0.0338963
1.1.1.205	HRT_CSTs	HRT_CST_Pm	0.00100711	0.000290632	0.000624878	0.00496448
1.1.1.205	SampleType	sputum	0.00119213	0.000364782	0.00123737	0.00894811
1.1.1.205	HRT_CSTs	HRT_CST_Pj	0.00122815	0.000291597	3.557e-05	0.000394639
1.1.1.205	HRT_CSTs	HRT_CST_Ph	0.00139305	0.000321254	2.11504e-05	0.000248384
1.1.1.22	HRT_CSTs	HRT_CST_Ss	0.000375055	0.000116114	0.00140637	0.0099875
1.1.1.22	HRT_CSTs	HRT_CST_Pj	0.000376571	0.000127363	0.00341224	0.0212916
1.1.1.23	HRT_CSTs	HRT_CST_Pm	-0.00146899	0.000204162	7.50728e-12	3.29695e-10
1.1.1.23	HRT_CSTs	HRT_CST_Rm	-0.00139505	0.000201075	3.50155e-11	1.37539e-09
1.1.1.23	HRT_CSTs	HRT_CST_Ph	-0.0013512	0.000225673	7.50684e-09	1.90274e-07
1.1.1.23	HRT_CSTs	HRT_CST_Pj	-0.00133042	0.00020484	4.56324e-10	1.44651e-08
1.1.1.23	HRT_CSTs	HRT_CST_Ss	-0.00128087	0.000186748	5.58365e-11	2.11443e-09
1.1.1.23	SampleType	throat	-0.000774476	0.00015993	2.26722e-06	3.26603e-05
1.1.1.23	SampleType	sputum	-0.000705074	0.00025625	0.00637362	0.0358442
1.1.1.25	HRT_CSTs	HRT_CST_Ph	-0.000949804	0.000257977	0.000284743	0.00251848
1.1.1.25	HRT_CSTs	HRT_CST_Pj	-0.000920231	0.000234162	0.000110496	0.00108759
1.1.1.25	SampleType	throat	0.000816549	0.000182824	1.21359e-05	0.000150338
1.1.1.262	HRT_CSTs	HRT_CST_Ss	0.00032904	0.000113109	0.00395709	0.0240275
1.1.1.262	HRT_CSTs	HRT_CST_Pm	0.000352002	0.000123657	0.00479173	0.0283735
1.1.1.262	HRT_CSTs	HRT_CST_Pj	0.000405754	0.000124067	0.00122744	0.0088865
1.1.1.262	HRT_CSTs	HRT_CST_Ph	0.000414615	0.000136685	0.00267768	0.0173279
1.1.1.267	SampleType	throat	0.000399681	0.00013059	0.002454	0.0160736
1.1.1.267	Study	PRJNA655567	0.000528121	0.000164353	0.00148731	0.0104741
1.1.1.267	HRT_CSTs	HRT_CST_Rm	0.000822932	0.000164187	1.02963e-06	1.60577e-05
1.1.1.267	HRT_CSTs	HRT_CST_Ss	0.000887108	0.000152488	1.85021e-08	4.31761e-07
1.1.1.267	HRT_CSTs	HRT_CST_Pm	0.001281	0.000166708	3.66329e-13	2.05495e-11
1.1.1.267	HRT_CSTs	HRT_CST_Pj	0.00157232	0.000167261	3.94242e-18	5.66634e-16
1.1.1.267	HRT_CSTs	HRT_CST_Ph	0.0015767	0.000184272	1.26892e-15	1.14638e-13
1.1.1.27	SampleType	sputum	-0.00114883	0.000301646	0.000176603	0.00164482
1.1.1.27	HRT_CSTs	HRT_CST_Ph	-0.000731512	0.000265652	0.00633329	0.0356808
1.1.1.27	HRT_CSTs	HRT_CST_Pj	-0.00072761	0.000241128	0.00281624	0.0180537
1.1.1.27	Study	PRJNA655567	-0.000724932	0.000236935	0.00246154	0.0161146
1.1.1.27	SampleType	throat	-0.000587125	0.000188262	0.00203316	0.0137222
1.1.1.27	HRT_CSTs	HRT_CST_Sa	0.00156772	0.000202345	2.45109e-13	1.43525e-11
1.1.1.28	HRT_CSTs	HRT_CST_Ss	-0.00189109	0.000242557	1.79968e-13	1.08392e-11
1.1.1.28	HRT_CSTs	HRT_CST_Ph	-0.00184319	0.000293115	1.45392e-09	4.16044e-08
1.1.1.28	HRT_CSTs	HRT_CST_Pm	-0.00177333	0.000265176	1.51649e-10	5.25495e-09
1.1.1.28	HRT_CSTs	HRT_CST_Pj	-0.00173747	0.000266056	3.7291e-10	1.21561e-08
1.1.1.28	HRT_CSTs	HRT_CST_Rm	-0.00169832	0.000261167	4.36256e-10	1.40045e-08
1.1.1.28	SampleType	sputum	-0.000914855	0.000332831	0.00642652	0.0360775
1.1.1.28	SampleType	throat	-0.000744925	0.000207725	0.000404786	0.00341088
1.1.1.284	SampleType	sputum	-0.000427061	0.000131819	0.00136127	0.00970537
1.1.1.284	SampleType	throat	-0.000283476	8.227e-05	0.00066965	0.00525743
1.1.1.298	SampleType	throat	0.000307287	7.41207e-05	4.66402e-05	0.000502903
1.1.1.30	SampleType	Nasal_Cavity	0.000222348	8.36349e-05	0.00836232	0.0450454
1.1.1.303	SampleType	sputum	-0.000272953	8.52502e-05	0.00154573	0.0108613
1.1.1.303	HRT_CSTs	HRT_CST_Ss	0.000226387	6.21279e-05	0.000327565	0.00284864
1.1.1.304	HRT_CSTs	HRT_CST_Ph	-0.000925184	0.000155727	9.62004e-09	2.38577e-07
1.1.1.304	HRT_CSTs	HRT_CST_Pj	-0.00090278	0.000141351	8.3948e-10	2.55234e-08
1.1.1.304	HRT_CSTs	HRT_CST_Pm	-0.000701508	0.000140884	1.20146e-06	1.84868e-05
1.1.1.304	HRT_CSTs	HRT_CST_Ss	-0.000609496	0.000128867	3.79201e-06	5.23595e-05
1.1.1.304	SampleType	sputum	-0.000553571	0.000176827	0.00195551	0.0133163
1.1.1.304	HRT_CSTs	HRT_CST_Rm	-0.000413903	0.000138753	0.00314136	0.0198759
1.1.1.304	Study	PRJNA655567	-0.000405735	0.000138893	0.00381098	0.0232856
1.1.1.304	SampleType	throat	-0.000320952	0.000110361	0.00396737	0.0240437
1.1.1.306	Study	PRJNA655567	0.000257123	9.44371e-05	0.00693878	0.0385089
1.1.1.306	HRT_CSTs	HRT_CST_Rm	0.000271567	9.43421e-05	0.00434669	0.0260554
1.1.1.306	SampleType	throat	0.000360294	7.50372e-05	2.73627e-06	3.84537e-05
1.1.1.35	SampleType	throat	0.000270632	9.34617e-05	0.00412413	0.0248746
1.1.1.37	HRT_CSTs	HRT_CST_Pj	-0.0012213	0.000163584	1.43067e-12	7.1522e-11
1.1.1.37	HRT_CSTs	HRT_CST_Ph	-0.00120282	0.000180221	1.63656e-10	5.6401e-09
1.1.1.37	HRT_CSTs	HRT_CST_Sa	-0.00117096	0.000137273	1.51177e-15	1.33712e-13
1.1.1.37	HRT_CSTs	HRT_CST_Ss	-0.00109287	0.000149136	3.34311e-12	1.56674e-10
1.1.1.37	HRT_CSTs	HRT_CST_Pm	-0.00103937	0.000163043	8.97508e-10	2.68361e-08
1.1.1.37	HRT_CSTs	HRT_CST_Rm	-0.00103218	0.000160577	6.66314e-10	2.0505e-08
1.1.1.38	HRT_CSTs	HRT_CST_Sa	0.00121549	0.000278611	1.89154e-05	0.000223382
1.1.1.40	HRT_CSTs	HRT_CST_Ss	0.000834137	0.000220307	0.00019225	0.00176842
1.1.1.40	HRT_CSTs	HRT_CST_Pm	0.000903076	0.000240851	0.000220919	0.00200876
1.1.1.40	HRT_CSTs	HRT_CST_Pj	0.00189807	0.00024165	1.243e-13	7.78293e-12
1.1.1.40	HRT_CSTs	HRT_CST_Ph	0.00217328	0.000266227	1.69892e-14	1.27148e-12
1.1.1.44	HRT_CSTs	HRT_CST_Ph	-0.00175551	0.00030818	3.48135e-08	7.79329e-07
1.1.1.44	HRT_CSTs	HRT_CST_Pj	-0.0017182	0.000279731	3.24636e-09	8.92608e-08
1.1.1.44	HRT_CSTs	HRT_CST_Ss	-0.00112866	0.000255024	1.44559e-05	0.000175132
1.1.1.47	HRT_CSTs	HRT_CST_Ph	-0.00135283	0.000280159	2.41557e-06	3.45222e-05
1.1.1.47	HRT_CSTs	HRT_CST_Pj	-0.0013513	0.000254296	2.40456e-07	4.44633e-06
1.1.1.47	HRT_CSTs	HRT_CST_Sa	-0.001261	0.000213395	1.13956e-08	2.78246e-07
1.1.1.47	HRT_CSTs	HRT_CST_Rm	-0.00121051	0.000249623	2.19776e-06	3.1732e-05
1.1.1.47	HRT_CSTs	HRT_CST_Pm	-0.00116555	0.000253455	6.80784e-06	8.96e-05
1.1.1.47	HRT_CSTs	HRT_CST_Ss	-0.00075041	0.000231836	0.00137484	0.0097966
1.1.1.49	HRT_CSTs	HRT_CST_Ph	-0.00226186	0.00030916	3.5962e-12	1.67223e-10
1.1.1.49	HRT_CSTs	HRT_CST_Pj	-0.00221082	0.00028062	1.06818e-13	6.7891e-12
1.1.1.49	HRT_CSTs	HRT_CST_Ss	-0.00134412	0.000255835	3.22747e-07	5.77384e-06
1.1.1.49	HRT_CSTs	HRT_CST_Pm	-0.00116756	0.000279691	4.14775e-05	0.000453029
1.1.1.86	SampleType	Nasal_Cavity	-0.000651951	0.000196307	0.0010329	0.00760872
1.1.1.88	HRT_CSTs	HRT_CST_Pj	-0.0014754	0.000206186	9.53267e-12	4.07328e-10
1.1.1.88	HRT_CSTs	HRT_CST_Ph	-0.00142872	0.000227156	1.44348e-09	4.13995e-08
1.1.1.88	HRT_CSTs	HRT_CST_Pm	-0.00112239	0.000205504	1.15288e-07	2.28552e-06
1.1.1.88	HRT_CSTs	HRT_CST_Ss	-0.000944899	0.000187975	9.61169e-07	1.51205e-05
1.1.1.88	HRT_CSTs	HRT_CST_Rm	-0.000694993	0.000202397	0.000698228	0.00545472
1.1.1.88	Study	PRJNA655567	-0.000535277	0.0002026	0.00876942	0.0466424
1.1.1.94	HRT_CSTs	HRT_CST_Pm	0.000391305	0.000137023	0.00466008	0.0276977
1.1.1.94	HRT_CSTs	HRT_CST_Rm	0.00044407	0.000134951	0.00114625	0.00837538
1.1.1.95	HRT_CSTs	HRT_CST_Pj	-0.00154019	0.000210236	3.38517e-12	1.57991e-10
1.1.1.95	HRT_CSTs	HRT_CST_Ph	-0.00152828	0.000231617	2.53133e-10	8.49239e-09
1.1.1.95	HRT_CSTs	HRT_CST_Ss	-0.00148135	0.000191667	2.76338e-13	1.60327e-11
1.1.1.95	HRT_CSTs	HRT_CST_Pm	-0.00146919	0.00020954	2.26278e-11	9.08561e-10
1.1.1.95	HRT_CSTs	HRT_CST_Rm	-0.00142379	0.000206372	4.40322e-11	1.69276e-09
1.1.5.3	Study	PRJNA655567	0.000561988	0.00019794	0.00490093	0.0288849
1.1.5.4	HRT_CSTs	HRT_CST_Ph	-0.00729377	0.000541433	2.35946e-31	1.86515e-28
1.1.5.4	HRT_CSTs	HRT_CST_Pj	-0.00718553	0.000491451	2.89861e-35	6.11027e-32
1.1.5.4	HRT_CSTs	HRT_CST_Ss	-0.00714949	0.000448044	7.86427e-40	2.48668e-36
1.1.5.4	HRT_CSTs	HRT_CST_Pm	-0.00680501	0.000489825	8.77245e-33	1.00867e-29
1.1.5.4	HRT_CSTs	HRT_CST_Rm	-0.00621599	0.000482419	2.2402e-29	1.49127e-26
1.1.5.4	HRT_CSTs	HRT_CST_Sa	-0.00423503	0.000412406	8.06447e-21	1.75861e-18
1.1.5.4	SampleType	sputum	-0.00164992	0.000614794	0.00777584	0.0426
1.1.5.4	SampleType	throat	-0.00129083	0.000383703	0.000890489	0.0067081
1.1.99.1	HRT_CSTs	HRT_CST_Ph	-0.00262907	0.000334812	1.26085e-13	7.85578e-12
1.1.99.1	HRT_CSTs	HRT_CST_Pj	-0.00262195	0.000303904	7.87881e-16	7.54933e-14
1.1.99.1	HRT_CSTs	HRT_CST_Pm	-0.00242891	0.000302899	4.33302e-14	2.99476e-12
1.1.99.1	HRT_CSTs	HRT_CST_Rm	-0.00209708	0.000298319	2.03048e-11	8.23126e-10
1.1.99.1	HRT_CSTs	HRT_CST_Ss	-0.00208368	0.000277062	1.01879e-12	5.23807e-11
1.1.99.1	SampleType	sputum	-0.00138441	0.000380177	0.000330461	0.00286279
1.1.99.1	SampleType	throat	-0.00094852	0.000237275	8.46453e-05	0.000850352
1.10.3.9	SampleType	sputum	-0.00103585	0.000256614	7.24658e-05	0.000742745
1.10.3.9	SampleType	throat	-0.000997586	0.000160157	2.02007e-09	5.71584e-08
1.10.3.9	SampleType	Nasal_Cavity	-0.000943407	0.000200922	4.42464e-06	6.03048e-05
1.10.3.9	Study	PRJNA655567	-0.000641753	0.000201563	0.00164053	0.0114448
1.11.1.24	HRT_CSTs	HRT_CST_Rm	-0.000650546	0.00021443	0.0026735	0.017323
1.11.1.6	SampleType	sputum	-0.00249868	0.000466049	1.90127e-07	3.61069e-06
1.11.1.6	SampleType	throat	-0.00204498	0.000290869	2.01932e-11	8.23126e-10
1.11.1.6	HRT_CSTs	HRT_CST_Ph	-0.00162767	0.000410437	9.60069e-05	0.000958402
1.11.1.6	SampleType	Nasal_Cavity	-0.00158586	0.000364905	2.03044e-05	0.000239116
1.11.1.6	HRT_CSTs	HRT_CST_Pm	-0.00150583	0.000371315	6.72133e-05	0.000693405
1.11.1.6	Study	PRJNA655567	-0.00149008	0.000366069	6.32612e-05	0.000657459
1.11.1.6	HRT_CSTs	HRT_CST_Pj	-0.00146417	0.000372548	0.000110376	0.00108725
1.11.1.6	HRT_CSTs	HRT_CST_Ss	-0.00106092	0.000339643	0.00200031	0.0135366
1.13.11.5	HRT_CSTs	HRT_CST_Ss	0.000391474	0.000140339	0.0056923	0.0326366
1.13.11.5	HRT_CSTs	HRT_CST_Sa	0.000441374	0.000129176	0.000741108	0.00574358
1.13.11.5	SampleType	Nasal_Cavity	0.000629798	0.000150777	4.10427e-05	0.000448995
1.14.13.81	SampleType	sputum	-0.000640039	0.000107801	9.81958e-09	2.43049e-07
1.14.13.81	SampleType	Nasal_Cavity	-0.000627651	8.4406e-05	1.72041e-12	8.56681e-11
1.14.13.81	SampleType	throat	-0.00060812	6.72806e-05	4.83807e-17	5.46357e-15
1.14.13.81	Study	PRJNA655567	-0.000391934	8.46752e-05	5.9598e-06	7.90971e-05
1.14.99.48	HRT_CSTs	HRT_CST_Ss	0.000355828	6.73813e-05	2.82874e-07	5.13314e-06
1.14.99.48	HRT_CSTs	HRT_CST_Ph	0.000367666	8.1426e-05	9.81091e-06	0.000125215
1.14.99.48	SampleType	Nasal_Cavity	0.00037078	7.2393e-05	6.11474e-07	1.01229e-05
1.14.99.48	HRT_CSTs	HRT_CST_Pj	0.000371535	7.39092e-05	9.60361e-07	1.51205e-05
1.14.99.48	HRT_CSTs	HRT_CST_Pm	0.000384336	7.36647e-05	3.85497e-07	6.70669e-06
1.14.99.48	HRT_CSTs	HRT_CST_Rm	0.000412455	7.25509e-05	3.69186e-08	8.20644e-07
1.14.99.48	HRT_CSTs	HRT_CST_Sa	0.00102367	6.20216e-05	1.05618e-41	1.33586e-37
1.16.1.1	Study	PRJNA516442	0.00164957	0.000621237	0.00844123	0.0453931
1.17.1.9	HRT_CSTs	HRT_CST_Ph	-0.00239824	0.000472016	7.43551e-07	1.20725e-05
1.17.1.9	HRT_CSTs	HRT_CST_Pj	-0.00235369	0.000428442	9.81627e-08	2.00252e-06
1.17.1.9	SampleType	sputum	-0.00221393	0.000535972	4.95954e-05	0.000531595
1.17.1.9	HRT_CSTs	HRT_CST_Pm	-0.00211719	0.000427025	1.32772e-06	2.02326e-05
1.17.1.9	HRT_CSTs	HRT_CST_Ss	-0.00200803	0.000390601	5.5791e-07	9.30707e-06
1.17.1.9	HRT_CSTs	HRT_CST_Rm	-0.0019961	0.000420568	3.51895e-06	4.87488e-05
1.17.1.9	SampleType	throat	-0.00164009	0.000334509	1.71554e-06	2.54374e-05
1.17.1.9	Study	PRJNA655567	-0.00111435	0.000420992	0.00864616	0.0461615
1.17.1.9	HRT_CSTs	HRT_CST_Sa	0.00112422	0.000359531	0.00197912	0.0134343
1.17.4.1	SampleType	Nasal_Cavity	0.00199725	0.000630837	0.00174038	0.0120286
1.17.4.1	HRT_CSTs	HRT_CST_Pj	0.00208709	0.00064405	0.00135761	0.00969567
1.17.4.1	HRT_CSTs	HRT_CST_Ph	0.00270674	0.000709552	0.000172488	0.00160887
1.17.4.2	HRT_CSTs	HRT_CST_Rm	0.00151268	0.000544004	0.00584481	0.0333297
1.17.5.3	SampleType	throat	0.000413626	0.000136567	0.00271736	0.0175622
1.17.7.1	SampleType	throat	0.000468203	0.000147671	0.00171439	0.0118814
1.17.7.1	Study	PRJNA655567	0.000570029	0.000185849	0.0024026	0.0158189
1.17.7.1	HRT_CSTs	HRT_CST_Ss	0.000999861	0.000172433	2.04432e-08	4.73563e-07
1.17.7.1	HRT_CSTs	HRT_CST_Rm	0.00101847	0.000185663	1.02204e-07	2.08161e-06
1.17.7.1	HRT_CSTs	HRT_CST_Pm	0.0013506	0.000188513	9.03748e-12	3.88796e-10
1.17.7.1	HRT_CSTs	HRT_CST_Ph	0.0015436	0.000208375	2.04834e-12	1.00028e-10
1.17.7.1	HRT_CSTs	HRT_CST_Pj	0.0016408	0.000189139	5.72408e-16	5.56909e-14
1.17.7.4	Study	PRJNA655567	0.000504583	0.000185122	0.00687824	0.0382064
1.17.7.4	SampleType	throat	0.000516794	0.000147093	0.000526396	0.00426786
1.17.7.4	Nation	UK	0.000674421	0.000248409	0.00709781	0.0393542
1.17.7.4	HRT_CSTs	HRT_CST_Rm	0.000798686	0.000184936	2.27768e-05	0.00026478
1.17.7.4	HRT_CSTs	HRT_CST_Ss	0.0009568	0.000171759	6.64312e-08	1.3888e-06
1.17.7.4	HRT_CSTs	HRT_CST_Ph	0.00101494	0.000207559	1.82312e-06	2.69065e-05
1.17.7.4	HRT_CSTs	HRT_CST_Pj	0.00103328	0.000188399	1.02746e-07	2.08593e-06
1.17.7.4	HRT_CSTs	HRT_CST_Pm	0.00113371	0.000187775	5.73103e-09	1.49456e-07
1.17.99.6	HRT_CSTs	HRT_CST_Pj	-0.00120585	0.000166155	5.14706e-12	2.33402e-10
1.17.99.6	HRT_CSTs	HRT_CST_Ph	-0.00117443	0.000183053	7.13232e-10	2.18425e-08
1.17.99.6	HRT_CSTs	HRT_CST_Pm	-0.000982942	0.000165605	9.91096e-09	2.44354e-07
1.17.99.6	SampleType	sputum	-0.000934949	0.000207856	1.05767e-05	0.000133507
1.17.99.6	HRT_CSTs	HRT_CST_Ss	-0.000656649	0.000151479	2.12737e-05	0.0002496
1.17.99.6	HRT_CSTs	HRT_CST_Rm	-0.000567646	0.000163101	0.000592294	0.00472341
1.17.99.6	Study	PRJNA655567	-0.000528181	0.000163265	0.00138274	0.0098418
1.17.99.6	SampleType	throat	-0.000382995	0.000129726	0.00345883	0.021508
1.18.1.2	SampleType	sputum	-0.00044335	9.92203e-05	1.20305e-05	0.000149178
1.18.1.2	SampleType	Nasal_Cavity	-0.000304139	7.76871e-05	0.000117145	0.00114413
1.18.1.2	SampleType	throat	-0.000274766	6.1925e-05	1.3766e-05	0.000167901
1.18.1.2	HRT_CSTs	HRT_CST_Ss	0.000190638	7.23089e-05	0.00891127	0.0472577
1.2.1.11	HRT_CSTs	HRT_CST_Rm	0.000487206	0.000167205	0.003899	0.0237318
1.2.1.11	HRT_CSTs	HRT_CST_Pm	0.000719953	0.000169772	3.15569e-05	0.000354154
1.2.1.11	HRT_CSTs	HRT_CST_Pj	0.000879997	0.000170335	4.93703e-07	8.39295e-06
1.2.1.11	HRT_CSTs	HRT_CST_Ph	0.00094537	0.000187659	9.12537e-07	1.44815e-05
1.2.1.12	HRT_CSTs	HRT_CST_Rm	0.000794043	0.000274423	0.00415151	0.025004
1.2.1.16	HRT_CSTs	HRT_CST_Ph	-0.000858126	0.00019583	1.7423e-05	0.000207111
1.2.1.16	HRT_CSTs	HRT_CST_Pj	-0.000831513	0.000177752	4.78431e-06	6.47879e-05
1.2.1.16	HRT_CSTs	HRT_CST_Pm	-0.000788018	0.000177164	1.31358e-05	0.000160679
1.2.1.16	HRT_CSTs	HRT_CST_Ss	-0.000775529	0.000162052	2.94154e-06	4.11556e-05
1.2.1.16	SampleType	sputum	-0.000659203	0.000222363	0.00332928	0.0208976
1.2.1.16	HRT_CSTs	HRT_CST_Rm	-0.000644973	0.000174485	0.000269568	0.00239767
1.2.1.16	SampleType	throat	-0.00053812	0.000138781	0.000135485	0.00130511
1.2.1.16	Study	PRJNA655567	-0.00048599	0.000174661	0.00581284	0.0331773
1.2.1.16	HRT_CSTs	HRT_CST_Sa	0.000685577	0.000149162	6.88156e-06	9.02884e-05
1.2.1.38	HRT_CSTs	HRT_CST_Sa	0.00109308	0.000209233	3.72885e-07	6.51416e-06
1.2.1.38	SampleType	Nasal_Cavity	0.00119869	0.000244221	1.67437e-06	2.49513e-05
1.2.1.41	HRT_CSTs	HRT_CST_Ss	0.000543161	0.000160489	0.000829996	0.00630498
1.2.1.70	HRT_CSTs	HRT_CST_Ss	-0.000943418	0.00019605	2.60707e-06	3.68016e-05
1.2.1.70	HRT_CSTs	HRT_CST_Ph	-0.000767589	0.000236914	0.00136045	0.00970537
1.2.1.70	HRT_CSTs	HRT_CST_Pj	-0.000677887	0.000215044	0.00182078	0.0125091
1.2.1.70	HRT_CSTs	HRT_CST_Rm	-0.000588629	0.000211091	0.00570916	0.0327184
1.2.1.8	HRT_CSTs	HRT_CST_Ph	-0.00181015	0.000223695	2.69948e-14	1.90743e-12
1.2.1.8	HRT_CSTs	HRT_CST_Pj	-0.00178888	0.000203045	2.29747e-16	2.36247e-14
1.2.1.8	HRT_CSTs	HRT_CST_Pm	-0.00170804	0.000202373	2.75266e-15	2.2591e-13
1.2.1.8	HRT_CSTs	HRT_CST_Ss	-0.00163014	0.000185111	2.36069e-16	2.4079e-14
1.2.1.8	HRT_CSTs	HRT_CST_Rm	-0.00158446	0.000199313	6.76709e-14	4.50475e-12
1.2.1.8	SampleType	throat	-0.000421721	0.000158528	0.00832224	0.044906
1.2.1.88	HRT_CSTs	HRT_CST_Ph	-0.00160514	0.000226457	1.43184e-11	5.95723e-10
1.2.1.88	HRT_CSTs	HRT_CST_Pj	-0.00156158	0.000205552	6.32559e-13	3.39009e-11
1.2.1.88	HRT_CSTs	HRT_CST_Ss	-0.0015294	0.000187397	1.72104e-14	1.28045e-12
1.2.1.88	HRT_CSTs	HRT_CST_Pm	-0.00149653	0.000204871	3.85649e-12	1.78018e-10
1.2.1.88	HRT_CSTs	HRT_CST_Rm	-0.00141542	0.000201774	2.21742e-11	8.96037e-10
1.2.1.88	SampleType	sputum	-0.000799697	0.00025714	0.00209159	0.0140193
1.2.1.88	SampleType	throat	-0.000730987	0.000160485	8.25478e-06	0.00010632
1.2.1.88	Study	PRJNA655567	-0.000571295	0.000201977	0.00506182	0.0296124
1.2.2.1	SampleType	Nasal_Cavity	-0.000787497	0.0001247	1.25258e-09	3.63618e-08
1.2.2.1	SampleType	sputum	-0.00077904	0.000159264	1.80949e-06	2.67364e-05
1.2.2.1	SampleType	throat	-0.000738047	9.93995e-05	1.84167e-12	9.129e-11
1.2.2.1	Study	PRJNA655567	-0.000395731	0.000125098	0.00175571	0.0121279
1.2.2.1	HRT_CSTs	HRT_CST_Sa	0.000726214	0.000106835	7.99516e-11	2.95732e-09
1.2.3.3	HRT_CSTs	HRT_CST_Pj	-0.00210185	0.000276928	6.61485e-13	3.51532e-11
1.2.3.3	HRT_CSTs	HRT_CST_Ph	-0.0020695	0.000305092	8.69362e-11	3.19642e-09
1.2.3.3	HRT_CSTs	HRT_CST_Pm	-0.0016407	0.000276012	9.45434e-09	2.34928e-07
1.2.3.3	HRT_CSTs	HRT_CST_Ss	-0.00139624	0.000252469	8.15222e-08	1.68479e-06
1.2.3.3	HRT_CSTs	HRT_CST_Rm	-0.00090623	0.000271838	0.000989077	0.00735009
1.2.4.1	HRT_CSTs	HRT_CST_Ph	-0.00134491	0.000372116	0.000365298	0.00312604
1.2.4.1	HRT_CSTs	HRT_CST_Pj	-0.00117908	0.000337764	0.000570536	0.00456718
1.2.4.2	HRT_CSTs	HRT_CST_Ss	-0.00263731	0.000333453	8.77493e-14	5.69155e-12
1.2.4.2	HRT_CSTs	HRT_CST_Ph	-0.00262435	0.000402956	4.12429e-10	1.32733e-08
1.2.4.2	HRT_CSTs	HRT_CST_Pj	-0.00253021	0.000365758	3.94659e-11	1.53589e-09
1.2.4.2	HRT_CSTs	HRT_CST_Rm	-0.00249051	0.000359035	3.52851e-11	1.38169e-09
1.2.4.2	HRT_CSTs	HRT_CST_Pm	-0.00245932	0.000364547	1.07812e-10	3.83036e-09
1.2.4.2	SampleType	sputum	-0.00194135	0.000457555	3.12739e-05	0.000352509
1.2.4.2	SampleType	throat	-0.00150669	0.000285567	2.89416e-07	5.23682e-06
1.2.4.4	SampleType	sputum	-0.000859372	0.000243846	0.000506277	0.00413923
1.2.4.4	HRT_CSTs	HRT_CST_Ph	-0.000635479	0.000214749	0.00338561	0.0211672
1.2.4.4	HRT_CSTs	HRT_CST_Pj	-0.000563072	0.000194924	0.00421357	0.0253536
1.2.4.4	SampleType	throat	-0.000439068	0.000152188	0.00426094	0.0256021
1.2.4.4	HRT_CSTs	HRT_CST_Sa	0.000842469	0.000163572	5.32832e-07	8.93587e-06
1.2.5.1	HealthyDiseased	Healthy	0.000215217	6.91901e-05	0.00208779	0.0140013
1.2.5.1	HRT_CSTs	HRT_CST_Ph	0.000395735	0.000140953	0.00539188	0.0312255
1.2.5.1	HRT_CSTs	HRT_CST_Ss	0.000407051	0.000116641	0.00057269	0.00457862
1.2.5.1	SampleType	sputum	0.000424831	0.000160051	0.00846456	0.0454799
1.2.5.1	HRT_CSTs	HRT_CST_Pj	0.000473196	0.000127941	0.000267457	0.00238393
1.2.7.1	SampleType	Nasal_Cavity	0.00197626	0.000721697	0.00662627	0.0369316
1.2.7.3	HRT_CSTs	HRT_CST_Pm	0.000266713	8.77419e-05	0.00262352	0.0170166
1.2.7.3	HRT_CSTs	HRT_CST_Ss	0.000299495	8.02578e-05	0.000236284	0.00213925
1.2.7.3	HRT_CSTs	HRT_CST_Pj	0.000594328	8.80332e-05	1.04745e-10	3.753e-09
1.2.7.3	HRT_CSTs	HRT_CST_Ph	0.000654704	9.69865e-05	1.05182e-10	3.75804e-09
1.2.7.4	Nation	Switzerland	-0.00134015	0.00038171	0.00053106	0.00429028
1.2.7.4	HRT_CSTs	HRT_CST_Ss	0.000540405	0.000174028	0.00212379	0.0142178
1.2.7.4	HRT_CSTs	HRT_CST_Pm	0.000546072	0.000190257	0.00445935	0.0266298
1.2.7.4	HRT_CSTs	HRT_CST_Ph	0.000903212	0.000210302	2.51809e-05	0.000289271
1.2.7.4	SampleType	sputum	0.000907975	0.000238797	0.000180865	0.00168081
1.2.7.4	HRT_CSTs	HRT_CST_Pj	0.00102737	0.000190888	1.71602e-07	3.27379e-06
1.20.4.4	HRT_CSTs	HRT_CST_Ss	-0.000949893	0.000104266	2.95388e-17	3.52459e-15
1.20.4.4	HRT_CSTs	HRT_CST_Ph	-0.000931371	0.000125999	2.25924e-12	1.08238e-10
1.20.4.4	HRT_CSTs	HRT_CST_Pj	-0.000928137	0.000114367	2.31939e-14	1.66505e-12
1.20.4.4	HRT_CSTs	HRT_CST_Pm	-0.000886079	0.000113989	2.0834e-13	1.22562e-11
1.20.4.4	HRT_CSTs	HRT_CST_Rm	-0.000859285	0.000112265	4.42453e-13	2.44373e-11
1.20.4.4	HRT_CSTs	HRT_CST_Sa	-0.000528455	9.59724e-05	9.20568e-08	1.88709e-06
1.3.1.10	HRT_CSTs	HRT_CST_Ph	-0.000917114	0.000181429	8.40891e-07	1.34969e-05
1.3.1.10	HRT_CSTs	HRT_CST_Pj	-0.000900086	0.00016468	1.12991e-07	2.24703e-06
1.3.1.10	HRT_CSTs	HRT_CST_Pm	-0.00081595	0.000164135	1.24815e-06	1.91121e-05
1.3.1.10	HRT_CSTs	HRT_CST_Ss	-0.000759195	0.000150135	8.33773e-07	1.33997e-05
1.3.1.10	HRT_CSTs	HRT_CST_Rm	-0.000697087	0.000161653	2.34065e-05	0.000271353
1.3.1.12	HRT_CSTs	HRT_CST_Ph	-0.00113495	0.000210834	1.70674e-07	3.27033e-06
1.3.1.12	HRT_CSTs	HRT_CST_Pj	-0.00112874	0.000191371	1.20846e-08	2.93371e-07
1.3.1.12	HRT_CSTs	HRT_CST_Ss	-0.000592518	0.000174469	0.000796793	0.00608933
1.3.1.14	Nation	Switzerland	-0.00131643	0.000404574	0.00129811	0.00930229
1.3.1.14	Nation	Italy	-0.000684299	0.000242905	0.00523867	0.0304638
1.3.1.14	HRT_CSTs	HRT_CST_Rm	0.000646853	0.000198604	0.00128449	0.00923082
1.3.1.14	HRT_CSTs	HRT_CST_Ss	0.000972966	0.000184453	2.912e-07	5.26156e-06
1.3.1.14	HRT_CSTs	HRT_CST_Pm	0.00104015	0.000201653	5.13509e-07	8.65982e-06
1.3.1.14	SampleType	sputum	0.00115445	0.000253101	8.02699e-06	0.000103703
1.3.1.14	HRT_CSTs	HRT_CST_Pj	0.00181406	0.000202322	7.94411e-17	8.73714e-15
1.3.1.14	HRT_CSTs	HRT_CST_Ph	0.00191365	0.000222899	1.04602e-15	9.76773e-14
1.3.1.95	HRT_CSTs	HRT_CST_Pj	-0.00135196	0.000199107	8.34862e-11	3.07852e-09
1.3.1.95	HRT_CSTs	HRT_CST_Ph	-0.00134423	0.000219356	3.50928e-09	9.60724e-08
1.3.1.95	HRT_CSTs	HRT_CST_Pm	-0.00121508	0.000198448	3.60925e-09	9.79099e-08
1.3.1.95	HRT_CSTs	HRT_CST_Ss	-0.00120602	0.000181521	1.94743e-10	6.63911e-09
1.3.1.95	HRT_CSTs	HRT_CST_Rm	-0.00109223	0.000195447	6.06834e-08	1.28349e-06
1.3.3.4	Nation	Switzerland	-0.00158238	0.000549249	0.00431409	0.0258723
1.3.3.4	SampleType	throat	-0.000606918	0.000214452	0.00503785	0.0295131
1.3.3.4	HRT_CSTs	HRT_CST_Pj	0.000781676	0.000274673	0.0048028	0.0283992
1.3.3.4	HRT_CSTs	HRT_CST_Ph	0.000809575	0.000302608	0.00796672	0.0434699
1.3.5.1	HRT_CSTs	HRT_CST_Rm	-0.000967788	0.000341208	0.00494306	0.029052
1.3.5.2	HRT_CSTs	HRT_CST_Ph	-0.00113666	0.000207224	1.0243e-07	2.08285e-06
1.3.5.2	HRT_CSTs	HRT_CST_Pj	-0.00112549	0.000188095	7.66006e-09	1.93769e-07
1.3.5.2	HRT_CSTs	HRT_CST_Ss	-0.0011213	0.000171481	3.55376e-10	1.16446e-08
1.3.5.2	HRT_CSTs	HRT_CST_Pm	-0.000862763	0.000187472	6.70485e-06	8.84285e-05
1.3.5.2	HRT_CSTs	HRT_CST_Rm	-0.000762284	0.000184638	5.00301e-05	0.000534894
1.3.8.7	HRT_CSTs	HRT_CST_Ss	0.000218236	7.93148e-05	0.00637331	0.0358442
1.3.98.1	SampleType	throat	0.000313598	0.000117374	0.00804897	0.0438052
1.3.98.1	HRT_CSTs	HRT_CST_Ss	0.000492283	0.000137056	0.000396432	0.00334941
1.3.98.1	HRT_CSTs	HRT_CST_Rm	0.000519456	0.000147571	0.000513973	0.00417516
1.3.98.3	HealthyDiseased	Healthy	0.000277644	8.20739e-05	0.000834505	0.00633543
1.3.98.3	Study	PRJNA655567	0.000443942	0.000149125	0.00320166	0.0201566
1.3.98.3	HRT_CSTs	HRT_CST_Pm	0.00051022	0.000151262	0.000863325	0.00653461
1.3.98.3	HRT_CSTs	HRT_CST_Ss	0.000595906	0.00013836	2.3935e-05	0.000276718
1.3.98.3	HRT_CSTs	HRT_CST_Ph	0.000712337	0.000167199	2.90764e-05	0.000331314
1.3.98.3	HRT_CSTs	HRT_CST_Pj	0.000820732	0.000151764	1.50864e-07	2.92657e-06
1.4.1.1	SampleType	sputum	-0.00117072	0.000273154	2.61373e-05	0.000299442
1.4.1.1	HRT_CSTs	HRT_CST_Ph	-0.00108636	0.00024056	9.78373e-06	0.000124995
1.4.1.1	HRT_CSTs	HRT_CST_Pj	-0.0010621	0.000218352	2.05299e-06	2.9957e-05
1.4.1.1	HRT_CSTs	HRT_CST_Pm	-0.000787853	0.00021763	0.000357443	0.00306921
1.4.1.1	SampleType	throat	-0.000753885	0.00017048	1.46777e-05	0.00017748
1.4.1.1	Study	PRJNA655567	-0.00062775	0.000214555	0.00375673	0.0229962
1.4.1.1	HRT_CSTs	HRT_CST_Ss	-0.000558605	0.000199067	0.00541545	0.0313361
1.4.1.1	HRT_CSTs	HRT_CST_Sa	0.000968554	0.000183233	2.75856e-07	5.02742e-06
1.4.1.13	HRT_CSTs	HRT_CST_Rm	-0.00373667	0.000559297	1.57306e-10	5.43609e-09
1.4.1.13	HRT_CSTs	HRT_CST_Pm	-0.00354744	0.000567883	1.82943e-09	5.21142e-08
1.4.1.13	HRT_CSTs	HRT_CST_Ss	-0.00314016	0.000519445	5.50028e-09	1.44331e-07
1.4.1.13	SampleType	throat	-0.0029969	0.00044485	1.1383e-10	4.03282e-09
1.4.1.13	HRT_CSTs	HRT_CST_Ph	-0.00253477	0.000627716	7.20347e-05	0.000738925
1.4.1.13	HRT_CSTs	HRT_CST_Pj	-0.0022959	0.000569768	7.45397e-05	0.000761533
1.4.1.16	Nation	Switzerland	-0.00133114	0.000405048	0.00116281	0.00848187
1.4.1.16	Nation	Italy	-0.000638498	0.00024319	0.00919416	0.0485544
1.4.1.16	HRT_CSTs	HRT_CST_Ss	0.000719481	0.000184669	0.000126072	0.00122188
1.4.1.16	SampleType	sputum	0.000884623	0.000253398	0.000570125	0.00456678
1.4.1.16	HRT_CSTs	HRT_CST_Pm	0.000887104	0.000201889	1.6554e-05	0.000197897
1.4.1.16	HRT_CSTs	HRT_CST_Pj	0.00189049	0.00020256	6.31033e-18	8.77066e-16
1.4.1.16	HRT_CSTs	HRT_CST_Ph	0.00202741	0.000223161	3.51686e-17	4.11863e-15
1.4.1.2	HRT_CSTs	HRT_CST_Ph	-0.000770892	0.000156395	1.51922e-06	2.28208e-05
1.4.1.2	HRT_CSTs	HRT_CST_Pj	-0.000735025	0.000141957	4.66987e-07	7.97093e-06
1.4.1.2	SampleType	sputum	-0.000595763	0.000177585	0.000919754	0.00690389
1.4.1.2	HRT_CSTs	HRT_CST_Ss	-0.000593454	0.000129419	7.21335e-06	9.4048e-05
1.4.1.2	HRT_CSTs	HRT_CST_Rm	-0.00055564	0.000139348	8.81141e-05	0.000881699
1.4.1.2	HRT_CSTs	HRT_CST_Pm	-0.000530541	0.000141488	0.000220744	0.00200862
1.4.1.2	SampleType	throat	-0.000292977	0.000110834	0.0087353	0.0465392
1.4.1.4	HRT_CSTs	HRT_CST_Rm	0.00109671	0.000322234	0.000776648	0.00596783
1.4.1.4	SampleType	sputum	0.00140262	0.000410655	0.000744419	0.00576222
1.4.1.4	HRT_CSTs	HRT_CST_Ss	0.00146082	0.000299274	1.89751e-06	2.79066e-05
1.4.1.4	HRT_CSTs	HRT_CST_Pm	0.00162126	0.000327181	1.34507e-06	2.04477e-05
1.4.1.4	HRT_CSTs	HRT_CST_Pj	0.00247234	0.000328267	9.52317e-13	4.91629e-11
1.4.1.4	HRT_CSTs	HRT_CST_Ph	0.0027762	0.000361653	3.84397e-13	2.14179e-11
1.4.3.16	HRT_CSTs	HRT_CST_Ss	0.000491175	0.000170647	0.0043497	0.0260611
1.4.3.16	HRT_CSTs	HRT_CST_Pm	0.000552136	0.00018656	0.00338152	0.0211591
1.4.3.16	HRT_CSTs	HRT_CST_Pj	0.00125402	0.000187179	1.41294e-10	4.95037e-09
1.4.3.16	HRT_CSTs	HRT_CST_Ph	0.00128022	0.000206216	2.26349e-09	6.36192e-08
1.4.3.19	HRT_CSTs	HRT_CST_Ph	-0.00153389	0.000165963	1.18476e-17	1.56093e-15
1.4.3.19	HRT_CSTs	HRT_CST_Pj	-0.00150951	0.000150642	4.85358e-20	8.68475e-18
1.4.3.19	HRT_CSTs	HRT_CST_Ss	-0.00143044	0.000137337	2.77914e-21	6.391e-19
1.4.3.19	HRT_CSTs	HRT_CST_Sa	-0.00135534	0.000126412	2.94872e-22	8.28787e-20
1.4.3.19	HRT_CSTs	HRT_CST_Pm	-0.00113778	0.000150143	7.12766e-13	3.75628e-11
1.4.3.19	HRT_CSTs	HRT_CST_Rm	-0.00111752	0.000147873	8.10795e-13	4.22014e-11
1.4.4.2	SampleType	sputum	-0.00245864	0.000573306	2.58542e-05	0.000296468
1.4.4.2	SampleType	throat	-0.00173606	0.000357809	2.17202e-06	3.14321e-05
1.4.4.2	HRT_CSTs	HRT_CST_Ss	-0.00159744	0.000417809	0.000166859	0.00156097
1.5.1.2	HRT_CSTs	HRT_CST_Ph	-0.000733394	0.000170596	2.47419e-05	0.000285005
1.5.1.2	HRT_CSTs	HRT_CST_Pj	-0.000659373	0.000154847	2.93419e-05	0.000334038
1.5.1.2	HRT_CSTs	HRT_CST_Pm	-0.000529767	0.000154335	0.000701273	0.00547512
1.5.1.2	HRT_CSTs	HRT_CST_Rm	-0.000440287	0.000152001	0.00411203	0.0248253
1.5.1.20	HRT_CSTs	HRT_CST_Ph	-0.00173783	0.000269787	6.17203e-10	1.92106e-08
1.5.1.20	HRT_CSTs	HRT_CST_Pj	-0.00173383	0.000244882	1.50008e-11	6.22068e-10
1.5.1.20	HRT_CSTs	HRT_CST_Pm	-0.00170865	0.000244072	2.41415e-11	9.63224e-10
1.5.1.20	HRT_CSTs	HRT_CST_Ss	-0.00167458	0.000223253	1.15234e-12	5.82993e-11
1.5.1.20	HRT_CSTs	HRT_CST_Rm	-0.00145264	0.000240382	5.56435e-09	1.4571e-07
1.5.1.20	SampleType	throat	-0.000986861	0.000191193	5.04947e-07	8.54719e-06
1.5.1.20	SampleType	sputum	-0.000945676	0.000306342	0.00225351	0.0149698
1.5.1.20	Study	PRJNA655567	-0.000786233	0.000240624	0.00123978	0.00896045
1.5.1.20	HRT_CSTs	HRT_CST_Sa	-0.000584844	0.000205495	0.00480015	0.0283968
1.5.1.3	HRT_CSTs	HRT_CST_Ph	-0.000481542	0.000111473	2.26704e-05	0.000263786
1.5.1.3	HRT_CSTs	HRT_CST_Pj	-0.00046525	0.000101182	6.82222e-06	8.96958e-05
1.5.1.3	SampleType	sputum	-0.00045856	0.000126576	0.000353987	0.00304367
1.5.1.3	HRT_CSTs	HRT_CST_Pm	-0.000436568	0.000100847	2.18102e-05	0.000254715
1.5.1.3	HRT_CSTs	HRT_CST_Rm	-0.000372935	9.93224e-05	0.000216574	0.00197636
1.5.1.3	HRT_CSTs	HRT_CST_Ss	-0.000365607	9.22453e-05	9.6869e-05	0.000965483
1.5.1.3	SampleType	throat	-0.000364166	7.89984e-05	6.48016e-06	8.56438e-05
1.5.1.3	Study	PRJNA655567	-0.000265912	9.94224e-05	0.00798423	0.0435278
1.5.1.38	SampleType	sputum	-0.000583082	0.000151735	0.000154899	0.00146206
1.5.1.38	SampleType	throat	-0.000381066	9.47e-05	7.62249e-05	0.000776242
1.5.1.38	HRT_CSTs	HRT_CST_Ph	-0.000374146	0.000133629	0.00551767	0.0318374
1.5.1.38	HRT_CSTs	HRT_CST_Pj	-0.000344263	0.000121293	0.00491435	0.028937
1.5.1.38	HRT_CSTs	HRT_CST_Pm	-0.000320524	0.000120891	0.00853806	0.0457776
1.5.1.38	HRT_CSTs	HRT_CST_Sa	0.000454431	0.000101784	1.22232e-05	0.000151271
1.5.1.5	HRT_CSTs	HRT_CST_Rm	0.000315618	0.000108744	0.00403926	0.0244443
1.5.1.5	HRT_CSTs	HRT_CST_Pm	0.000525453	0.000110414	3.32137e-06	4.60621e-05
1.5.1.5	HRT_CSTs	HRT_CST_Ss	0.000642376	0.000100996	9.72898e-10	2.88855e-08
1.5.1.5	HRT_CSTs	HRT_CST_Pj	0.000647936	0.00011078	1.56904e-08	3.73029e-07
1.5.1.5	HRT_CSTs	HRT_CST_Ph	0.000689838	0.000122047	4.37265e-08	9.58496e-07
1.5.1.51	SampleType	sputum	-0.000398045	7.00817e-05	3.79465e-08	8.42013e-07
1.5.1.51	SampleType	throat	-0.000376189	4.37391e-05	9.42976e-16	8.96749e-14
1.5.1.51	SampleType	Nasal_Cavity	-0.000335961	5.48723e-05	3.61511e-09	9.79099e-08
1.5.1.51	Study	PRJNA655567	-0.000250799	5.50473e-05	8.2111e-06	0.000105973
1.5.1.51	HRT_CSTs	HRT_CST_Sa	0.000497559	4.7011e-05	8.11326e-22	2.05233e-19
1.7.1.13	Nation	Italy	-0.000559423	0.000180374	0.00215022	0.014359
1.7.1.13	HRT_CSTs	HRT_CST_Pj	0.000531219	0.000150238	0.000485595	0.00400639
1.7.1.13	HRT_CSTs	HRT_CST_Ph	0.000626001	0.000165518	0.000195324	0.00179539
1.7.1.15	SampleType	throat	0.000333599	0.00012059	0.00609818	0.0346184
1.7.1.15	SampleType	Nasal_Cavity	0.000534393	0.000151284	0.000491674	0.00404663
1.7.1.4	SampleType	sputum	-0.001636	0.000433119	0.000198924	0.00182715
1.7.1.4	HRT_CSTs	HRT_CST_Ph	-0.00155449	0.000381436	6.20372e-05	0.000647398
1.7.1.4	SampleType	throat	-0.00153359	0.000270316	3.92284e-08	8.68933e-07
1.7.1.4	HRT_CSTs	HRT_CST_Pj	-0.00149141	0.000346224	2.38622e-05	0.000276382
1.7.1.4	HRT_CSTs	HRT_CST_Pm	-0.00146406	0.000345079	3.12988e-05	0.000352509
1.7.1.4	HRT_CSTs	HRT_CST_Ss	-0.00141894	0.000315645	1.07013e-05	0.000134946
1.7.1.4	HRT_CSTs	HRT_CST_Rm	-0.00120938	0.000339861	0.000447535	0.00371907
1.7.1.4	Study	PRJNA655567	-0.0010598	0.000340203	0.0020562	0.0138408
1.7.1.4	HRT_CSTs	HRT_CST_Sa	0.0014362	0.000290537	1.42245e-06	2.15205e-05
1.7.2.2	HRT_CSTs	HRT_CST_Ss	0.000707979	0.000255959	0.00610553	0.0346446
1.7.2.2	HRT_CSTs	HRT_CST_Pm	0.00123446	0.000279827	1.53612e-05	0.000185037
1.7.2.2	HRT_CSTs	HRT_CST_Pj	0.00240452	0.000280756	1.20235e-15	1.11002e-13
1.7.2.2	HRT_CSTs	HRT_CST_Ph	0.00273355	0.00030931	1.90846e-16	1.97854e-14
1.7.2.4	Nation	Italy	-0.000682098	0.000257549	0.00861008	0.0460414
1.7.2.4	SampleType	sputum	0.000981967	0.000268359	0.000309614	0.00270766
1.7.2.4	HRT_CSTs	HRT_CST_Pj	0.00108215	0.00021452	8.83464e-07	1.40731e-05
1.7.2.4	HRT_CSTs	HRT_CST_Ph	0.00136347	0.000236337	2.38413e-08	5.48263e-07
1.7.5.1	HRT_CSTs	HRT_CST_Ph	-0.00126948	0.000346665	0.000306379	0.00268357
1.7.5.1	HRT_CSTs	HRT_CST_Pj	-0.00112903	0.000314662	0.000401929	0.00339359
1.7.5.1	HRT_CSTs	HRT_CST_Ss	-0.000772224	0.00028687	0.00759259	0.0417526
1.7.99.1	Nation	Switzerland	-0.0021033	0.000692912	0.00265979	0.0172429
1.7.99.1	HRT_CSTs	HRT_CST_Ss	0.00124812	0.000315911	0.000101781	0.00100888
1.7.99.1	SampleType	sputum	0.00139367	0.000433485	0.00147887	0.0104379
1.7.99.1	HRT_CSTs	HRT_CST_Pm	0.00154011	0.00034537	1.25086e-05	0.000154351
1.7.99.1	HRT_CSTs	HRT_CST_Pj	0.00347206	0.000346517	4.87522e-20	8.68475e-18
1.7.99.1	HRT_CSTs	HRT_CST_Ph	0.00377133	0.000381759	1.33921e-19	2.17159e-17
1.8.1.14	SampleType	sputum	-0.00198707	0.000552388	0.000388692	0.00329061
1.8.1.14	SampleType	throat	-0.00165238	0.000344754	2.84609e-06	3.98641e-05
1.8.1.14	Study	PRJNA655567	-0.00133577	0.000433886	0.00231538	0.0153244
1.8.1.14	HRT_CSTs	HRT_CST_Ph	-0.00127839	0.000486474	0.00913235	0.0482753
1.8.1.14	HRT_CSTs	HRT_CST_Pm	-0.00117053	0.000440104	0.00833554	0.0449394
1.8.1.14	HRT_CSTs	HRT_CST_Pj	-0.00116643	0.000441565	0.00878067	0.0466826
1.8.1.14	HRT_CSTs	HRT_CST_Ss	-0.00116334	0.000402565	0.00419878	0.0252766
1.8.1.14	HRT_CSTs	HRT_CST_Sa	0.00172752	0.000370544	5.1352e-06	6.8949e-05
1.8.1.15	HRT_CSTs	HRT_CST_Rm	0.000473234	0.000155268	0.00255635	0.0166492
1.8.1.15	SampleType	throat	0.000478704	0.000123496	0.000136129	0.00130786
1.8.1.2	HRT_CSTs	HRT_CST_Ss	-0.00390549	0.000318666	2.8503e-27	1.71669e-24
1.8.1.2	HRT_CSTs	HRT_CST_Ph	-0.00374337	0.000385088	4.12462e-19	6.44052e-17
1.8.1.2	HRT_CSTs	HRT_CST_Rm	-0.00365438	0.000343114	4.97027e-22	1.28294e-19
1.8.1.2	HRT_CSTs	HRT_CST_Pj	-0.00358422	0.000349538	8.98772e-21	1.92672e-18
1.8.1.2	HRT_CSTs	HRT_CST_Pm	-0.00354235	0.000348382	1.67675e-20	3.42057e-18
1.8.1.2	HRT_CSTs	HRT_CST_Sa	-0.00186668	0.000293318	9.53624e-10	2.83799e-08
1.8.1.2	SampleType	throat	-0.000986462	0.000272904	0.000364669	0.00312277
1.8.1.4	HRT_CSTs	HRT_CST_Ph	-0.00453427	0.000515846	2.6359e-16	2.64594e-14
1.8.1.4	HRT_CSTs	HRT_CST_Pj	-0.0043283	0.000468225	1.17135e-17	1.5595e-15
1.8.1.4	HRT_CSTs	HRT_CST_Pm	-0.00319408	0.000466676	6.07985e-11	2.28184e-09
1.8.1.4	HRT_CSTs	HRT_CST_Ss	-0.00315896	0.00042687	2.14567e-12	1.03188e-10
1.8.1.4	HRT_CSTs	HRT_CST_Rm	-0.00261365	0.00045962	3.66331e-08	8.17171e-07
1.8.1.4	HRT_CSTs	HRT_CST_Sa	-0.00220797	0.000392916	5.1755e-08	1.10761e-06
1.8.1.4	SampleType	sputum	-0.00167514	0.00058574	0.0046021	0.0274046
1.8.1.8	SampleType	Nasal_Cavity	0.000540011	0.000152986	0.000496262	0.00407315
1.8.4.11	HRT_CSTs	HRT_CST_Ph	-0.00195753	0.000195439	5.01169e-20	8.75471e-18
1.8.4.11	HRT_CSTs	HRT_CST_Pj	-0.00193895	0.000177398	6.31407e-23	2.0477e-20
1.8.4.11	HRT_CSTs	HRT_CST_Pm	-0.00163896	0.000176811	9.8124e-18	1.33449e-15
1.8.4.11	HRT_CSTs	HRT_CST_Ss	-0.00163846	0.000161729	2.19205e-20	4.2654e-18
1.8.4.11	HRT_CSTs	HRT_CST_Rm	-0.0014961	0.000174137	1.0034e-15	9.47088e-14
1.8.4.11	SampleType	sputum	-0.000737192	0.00022192	0.00103008	0.00759237
1.8.4.11	SampleType	throat	-0.000511925	0.000138504	0.000269915	0.00239907
1.8.4.11	Study	PRJNA655567	-0.000490281	0.000174313	0.00531005	0.0308608
1.8.4.12	SampleType	throat	0.000595707	0.000167064	0.000435869	0.00363167
1.8.4.12	HRT_CSTs	HRT_CST_Pj	0.000788235	0.000213977	0.00028263	0.00250154
1.8.4.12	HRT_CSTs	HRT_CST_Ph	0.000827644	0.000235739	0.000531196	0.00429028
1.8.4.12	HRT_CSTs	HRT_CST_Ss	0.000880275	0.000195078	9.9364e-06	0.000126307
1.8.4.12	HRT_CSTs	HRT_CST_Pm	0.000891249	0.000213269	4.07136e-05	0.00044584
1.8.4.12	SampleType	sputum	0.000894904	0.000267681	0.000957371	0.00715229
1.8.4.12	HRT_CSTs	HRT_CST_Rm	0.00104982	0.000210045	1.10017e-06	1.70526e-05
1.8.4.8	HRT_CSTs	HRT_CST_Ph	-0.00110939	0.000131457	2.76851e-15	2.2591e-13
1.8.4.8	HRT_CSTs	HRT_CST_Pj	-0.00108224	0.000119322	3.90018e-17	4.52564e-15
1.8.4.8	HRT_CSTs	HRT_CST_Ss	-0.00106102	0.000108783	3.26899e-19	5.16827e-17
1.8.4.8	HRT_CSTs	HRT_CST_Sa	-0.00105651	0.00010013	1.02982e-21	2.55396e-19
1.8.4.8	HRT_CSTs	HRT_CST_Pm	-0.00104597	0.000118927	2.5471e-16	2.57726e-14
1.8.4.8	HRT_CSTs	HRT_CST_Rm	-0.00104065	0.000117129	1.38611e-16	1.4812e-14
1.8.99.2	Study	PRJNA516442	-0.00108192	0.000292441	0.000266379	0.00237767
1.8.99.2	Study	PRJNA71831	-0.000737971	0.000262796	0.00538244	0.0311994
1.8.99.2	HRT_CSTs	HRT_CST_Pj	0.000362502	9.68204e-05	0.00022551	0.00204903
1.8.99.2	HRT_CSTs	HRT_CST_Ph	0.000430366	0.000106667	7.303e-05	0.000747922
1.8.99.2	Nation	USA	0.00081929	0.000252371	0.00133136	0.00951896
1.97.1.12	SampleType	Nasal_Cavity	-0.00119338	0.000448633	0.00832698	0.0449124
1.97.1.12	SampleType	throat	-0.00116705	0.000357609	0.00125664	0.00906676
1.97.1.4	HRT_CSTs	HRT_CST_Pj	0.0008709	0.000223054	0.00012203	0.00118634
1.97.1.4	HRT_CSTs	HRT_CST_Ph	0.00097124	0.000245739	0.000101191	0.00100382
1.97.1.4	SampleType	sputum	0.00100418	0.000279035	0.000386566	0.00327951
2.1.1.10	Nation	Switzerland	-0.000552796	0.000209321	0.00879783	0.046741
2.1.1.10	HRT_CSTs	HRT_CST_Pj	0.000334784	0.000104679	0.00156426	0.0109793
2.1.1.10	HRT_CSTs	HRT_CST_Ss	0.000340866	9.54331e-05	0.000426432	0.00356574
2.1.1.10	SampleType	sputum	0.000362039	0.000130951	0.00612907	0.0347626
2.1.1.107	HRT_CSTs	HRT_CST_Ph	-0.00205923	0.000249674	9.78498e-15	7.68699e-13
2.1.1.107	HRT_CSTs	HRT_CST_Pj	-0.00191767	0.000226625	2.38186e-15	2.00839e-13
2.1.1.107	HRT_CSTs	HRT_CST_Pm	-0.00181871	0.000225875	3.50273e-14	2.43421e-12
2.1.1.107	HRT_CSTs	HRT_CST_Ss	-0.00176408	0.000206609	1.43206e-15	1.28459e-13
2.1.1.107	HRT_CSTs	HRT_CST_Rm	-0.00171012	0.00022246	3.58941e-13	2.02673e-11
2.1.1.107	HRT_CSTs	HRT_CST_Sa	-0.00113448	0.000190175	8.44348e-09	2.11472e-07
2.1.1.13	HRT_CSTs	HRT_CST_Ss	0.000724141	0.00027678	0.00943864	0.049597
2.1.1.13	HRT_CSTs	HRT_CST_Pj	0.000839129	0.000303594	0.00614209	0.0348111
2.1.1.13	HRT_CSTs	HRT_CST_Ph	0.00104699	0.000334471	0.0019573	0.0133163
2.1.1.130	Nation	Switzerland	-0.000489973	0.000176536	0.0059354	0.0338157
2.1.1.130	HRT_CSTs	HRT_CST_Ss	0.000218602	8.0486e-05	0.0070758	0.0392521
2.1.1.130	HRT_CSTs	HRT_CST_Pm	0.000232086	8.79914e-05	0.00888159	0.0471201
2.1.1.130	SampleType	sputum	0.00032642	0.000110441	0.00342359	0.0213417
2.1.1.130	HRT_CSTs	HRT_CST_Ph	0.000471677	9.72622e-05	2.19598e-06	3.1732e-05
2.1.1.130	HRT_CSTs	HRT_CST_Pj	0.000497059	8.82835e-05	4.89602e-08	1.05314e-06
2.1.1.131	HRT_CSTs	HRT_CST_Ss	0.00037465	0.000106461	0.000515658	0.00418617
2.1.1.131	HRT_CSTs	HRT_CST_Pm	0.00043038	0.000116389	0.000268223	0.00238907
2.1.1.131	HRT_CSTs	HRT_CST_Ph	0.000529667	0.000128651	5.24139e-05	0.000559759
2.1.1.131	HRT_CSTs	HRT_CST_Pj	0.000620991	0.000116775	2.35801e-07	4.3859e-06
2.1.1.133	HRT_CSTs	HRT_CST_Ss	0.000341535	0.00010594	0.001436	0.0101694
2.1.1.133	HRT_CSTs	HRT_CST_Pm	0.000512671	0.000115819	1.44079e-05	0.000175054
2.1.1.133	HRT_CSTs	HRT_CST_Ph	0.00066549	0.000128022	4.23002e-07	7.30891e-06
2.1.1.133	HRT_CSTs	HRT_CST_Pj	0.000687688	0.000116204	1.08803e-08	2.66179e-07
2.1.1.14	HRT_CSTs	HRT_CST_Ph	-0.00162388	0.000553071	0.00363828	0.0224036
2.1.1.14	HRT_CSTs	HRT_CST_Pj	-0.00157178	0.000502014	0.00195315	0.0133101
2.1.1.163	HRT_CSTs	HRT_CST_Ph	-0.000946931	0.000188073	9.24691e-07	1.46388e-05
2.1.1.163	HRT_CSTs	HRT_CST_Pj	-0.000902202	0.000170711	2.77163e-07	5.04397e-06
2.1.1.163	HRT_CSTs	HRT_CST_Ss	-0.000702611	0.000155633	9.84593e-06	0.000125536
2.1.1.163	HRT_CSTs	HRT_CST_Pm	-0.000586309	0.000170146	0.000669106	0.00525643
2.1.1.171	SampleType	Nasal_Cavity	0.000549319	0.000176525	0.00207873	0.0139633
2.1.1.176	HRT_CSTs	HRT_CST_Ph	-0.000828015	0.000232058	0.000432107	0.00360507
2.1.1.176	HRT_CSTs	HRT_CST_Pj	-0.000750719	0.000210636	0.000438538	0.0036491
2.1.1.176	HRT_CSTs	HRT_CST_Pm	-0.000629298	0.000209939	0.00300058	0.0190328
2.1.1.176	HRT_CSTs	HRT_CST_Ss	-0.000507448	0.000192032	0.00875712	0.0465966
2.1.1.182	SampleType	throat	0.000433763	0.00012783	0.000804747	0.00613159
2.1.1.182	SampleType	sputum	0.000718634	0.000204817	0.000535368	0.0043157
2.1.1.190	Nation	UK	-0.00106511	0.000402886	0.00872738	0.0465166
2.1.1.192	HRT_CSTs	HRT_CST_Sa	-0.000280597	0.000106169	0.00874676	0.0465656
2.1.1.193	HRT_CSTs	HRT_CST_Pj	-0.000592822	0.000144335	5.45386e-05	0.00057821
2.1.1.193	HRT_CSTs	HRT_CST_Ph	-0.000573891	0.000159014	0.000372272	0.00317712
2.1.1.198	HRT_CSTs	HRT_CST_Ss	0.000402189	0.000124277	0.00137753	0.00981023
2.1.1.198	HRT_CSTs	HRT_CST_Ph	0.000447655	0.000150181	0.0031636	0.0199866
2.1.1.198	HRT_CSTs	HRT_CST_Pj	0.000473575	0.000136317	0.000605621	0.00482665
2.1.1.198	HRT_CSTs	HRT_CST_Sa	0.000493891	0.000114392	2.28887e-05	0.000265837
2.1.1.198	HRT_CSTs	HRT_CST_Rm	0.000546099	0.000133812	6.06179e-05	0.000635207
2.1.1.198	HRT_CSTs	HRT_CST_Pm	0.000637636	0.000135866	4.46964e-06	6.07218e-05
2.1.1.199	HRT_CSTs	HRT_CST_Ph	-0.000915587	0.000216453	3.29959e-05	0.000368994
2.1.1.199	HRT_CSTs	HRT_CST_Pj	-0.000864001	0.000196471	1.63021e-05	0.000195255
2.1.1.199	SampleType	sputum	-0.000790406	0.000245781	0.00147466	0.0104198
2.1.1.199	Study	PRJNA655567	-0.000676409	0.000193054	0.000544905	0.00438978
2.1.1.199	HRT_CSTs	HRT_CST_Pm	-0.000597587	0.000195821	0.00252495	0.0164786
2.1.1.199	SampleType	throat	-0.00049034	0.000153396	0.00157282	0.0110272
2.1.1.264	HRT_CSTs	HRT_CST_Ss	0.000295617	0.00011141	0.00848686	0.0455804
2.1.1.297	HRT_CSTs	HRT_CST_Ph	-0.000645853	0.000212081	0.0025772	0.0167677
2.1.1.297	SampleType	Nasal_Cavity	0.000764984	0.000188554	6.67545e-05	0.000689796
2.1.1.33	HRT_CSTs	HRT_CST_Pj	0.000378518	0.000133329	0.00490401	0.0288896
2.1.1.33	SampleType	throat	0.000386982	0.000104097	0.000249166	0.00224143
2.1.1.33	HRT_CSTs	HRT_CST_Ph	0.000426679	0.000146889	0.00400971	0.0242771
2.1.1.33	HRT_CSTs	HRT_CST_Pm	0.000448945	0.000132888	0.000847593	0.00642322
2.1.1.33	SampleType	sputum	0.000463367	0.000166792	0.00588898	0.0335664
2.1.1.33	HRT_CSTs	HRT_CST_Rm	0.000484901	0.000130879	0.00026113	0.00233411
2.1.1.37	HRT_CSTs	HRT_CST_Sa	-0.00177639	0.000425625	4.16248e-05	0.000454121
2.1.1.37	HRT_CSTs	HRT_CST_Rm	-0.00133089	0.000497883	0.00801825	0.0436568
2.1.1.37	SampleType	throat	0.00115191	0.000396003	0.00395951	0.0240306
2.1.1.37	SampleType	sputum	0.00201185	0.000634502	0.00171335	0.0118807
2.1.1.44	SampleType	Nasal_Cavity	0.000231561	6.96858e-05	0.00102637	0.00757823
2.1.1.45	HRT_CSTs	HRT_CST_Sa	-0.000838582	0.000230732	0.000339158	0.0029301
2.1.1.61	HRT_CSTs	HRT_CST_Pm	0.000654643	0.000209776	0.00201983	0.0136416
2.1.1.61	HRT_CSTs	HRT_CST_Pj	0.001526	0.000210473	5.37213e-12	2.41803e-10
2.1.1.61	HRT_CSTs	HRT_CST_Ph	0.00167156	0.000231879	6.91385e-12	3.04691e-10
2.1.1.63	HRT_CSTs	HRT_CST_Ph	-0.0004731	0.000167294	0.00507047	0.0296492
2.1.1.63	HRT_CSTs	HRT_CST_Pj	-0.000470831	0.000151851	0.00215613	0.0143909
2.1.1.63	HRT_CSTs	HRT_CST_Pm	-0.000442047	0.000151348	0.0038166	0.0232925
2.1.1.63	SampleType	throat	-0.000344839	0.000118558	0.00396246	0.024037
2.1.1.63	HRT_CSTs	HRT_CST_Sa	-0.000343801	0.000127427	0.00745803	0.0411379
2.1.1.64	SampleType	Nasal_Cavity	0.000286728	9.17007e-05	0.00197988	0.0134343
2.1.1.72	HRT_CSTs	HRT_CST_Sa	0.00289338	0.000686123	3.48149e-05	0.000386941
2.1.1.74	HRT_CSTs	HRT_CST_Ph	-0.000837343	0.000189181	1.44268e-05	0.000175116
2.1.1.74	HRT_CSTs	HRT_CST_Pj	-0.000827937	0.000171716	2.49719e-06	3.54882e-05
2.1.1.74	HRT_CSTs	HRT_CST_Pm	-0.000691396	0.000171148	7.15593e-05	0.000735242
2.1.1.74	HRT_CSTs	HRT_CST_Rm	-0.000513983	0.000168561	0.0025449	0.0165832
2.1.1.74	Study	PRJNA655567	-0.000462268	0.00016873	0.00660019	0.0368607
2.1.1.74	SampleType	throat	-0.000461558	0.000134069	0.000676723	0.00530967
2.1.1.74	HRT_CSTs	HRT_CST_Ss	-0.000445167	0.00015655	0.00483548	0.0285523
2.1.2.10	HRT_CSTs	HRT_CST_Ss	-0.00105839	0.000183118	2.25487e-08	5.21382e-07
2.1.2.10	HRT_CSTs	HRT_CST_Ph	-0.00101732	0.000221287	6.84821e-06	8.9944e-05
2.1.2.10	HRT_CSTs	HRT_CST_Pj	-0.000996839	0.000200859	1.29776e-06	1.98238e-05
2.1.2.10	HRT_CSTs	HRT_CST_Pm	-0.000818361	0.000200194	5.89941e-05	0.00062128
2.1.2.10	HRT_CSTs	HRT_CST_Rm	-0.00080326	0.000197167	6.23753e-05	0.00065039
2.1.2.10	HRT_CSTs	HRT_CST_Sa	-0.000441314	0.000168553	0.00938635	0.0494043
2.1.2.11	HRT_CSTs	HRT_CST_Ss	-0.000679214	0.000144401	4.26313e-06	5.8292e-05
2.1.2.11	HRT_CSTs	HRT_CST_Pj	-0.00053252	0.000158391	0.000896919	0.00675252
2.1.2.11	HRT_CSTs	HRT_CST_Ph	-0.00051686	0.0001745	0.00335623	0.0210355
2.1.2.11	HRT_CSTs	HRT_CST_Rm	-0.000434955	0.00015548	0.00555732	0.0320077
2.1.2.3	HRT_CSTs	HRT_CST_Ss	0.000547146	0.00017455	0.00192979	0.013165
2.1.2.3	HRT_CSTs	HRT_CST_Pm	0.000736774	0.000190827	0.000144425	0.0013776
2.1.2.3	HRT_CSTs	HRT_CST_Pj	0.00171122	0.00019146	9.6485e-17	1.05202e-14
2.1.2.3	HRT_CSTs	HRT_CST_Ph	0.00193739	0.000210932	1.76477e-17	2.23209e-15
2.1.2.5	HRT_CSTs	HRT_CST_Pm	0.000633268	0.000188205	0.000888527	0.00670131
2.1.2.5	HRT_CSTs	HRT_CST_Ss	0.000666981	0.000172152	0.000137126	0.00131491
2.1.2.5	HRT_CSTs	HRT_CST_Pj	0.00123535	0.00018883	3.48904e-10	1.14622e-08
2.1.2.5	HRT_CSTs	HRT_CST_Ph	0.0013563	0.000208034	3.96631e-10	1.28631e-08
2.1.3.2	HRT_CSTs	HRT_CST_Pm	0.000388154	0.000146634	0.00864267	0.0461615
2.1.3.2	HRT_CSTs	HRT_CST_Pj	0.000742597	0.00014712	8.70971e-07	1.39091e-05
2.1.3.2	HRT_CSTs	HRT_CST_Ph	0.00084116	0.000162083	4.40885e-07	7.58404e-06
2.1.3.3	HRT_CSTs	HRT_CST_Pm	-0.00172544	0.000212631	2.33013e-14	1.66505e-12
2.1.3.3	HRT_CSTs	HRT_CST_Ss	-0.00165853	0.000194494	1.53989e-15	1.35254e-13
2.1.3.3	HRT_CSTs	HRT_CST_Ph	-0.00165414	0.000235034	1.93322e-11	7.96461e-10
2.1.3.3	HRT_CSTs	HRT_CST_Pj	-0.00163921	0.000213337	3.67188e-13	2.05495e-11
2.1.3.3	HRT_CSTs	HRT_CST_Rm	-0.00153006	0.000209416	3.81897e-12	1.76932e-10
2.1.3.3	SampleType	sputum	-0.00070437	0.000266879	0.0088389	0.046933
2.1.3.3	SampleType	throat	-0.000681351	0.000166564	5.83324e-05	0.000615336
2.1.3.3	Study	PRJNA655567	-0.000564889	0.000209627	0.00752987	0.0414618
2.10.1.1	SampleType	throat	-0.00020957	7.68716e-05	0.00686695	0.0381605
2.10.1.1	HRT_CSTs	HRT_CST_Sa	0.000313467	8.2622e-05	0.000186677	0.00173006
2.2.1.1	HRT_CSTs	HRT_CST_Ph	-0.00131882	0.000377063	0.00055693	0.00447156
2.2.1.1	HRT_CSTs	HRT_CST_Pj	-0.00121182	0.000342255	0.000477181	0.00393955
2.2.1.1	SampleType	sputum	-0.00117922	0.000428153	0.0063231	0.0356552
2.2.1.2	HRT_CSTs	HRT_CST_Ss	-0.000579842	0.000124438	5.19118e-06	6.96268e-05
2.2.1.2	HRT_CSTs	HRT_CST_Ph	-0.000506263	0.000150375	0.000882754	0.00666173
2.2.1.2	HRT_CSTs	HRT_CST_Pj	-0.000502884	0.000136493	0.000282029	0.00249797
2.2.1.2	SampleType	Nasal_Cavity	0.000447084	0.000133693	0.000954324	0.00713374
2.2.1.6	HRT_CSTs	HRT_CST_Rm	-0.00194107	0.000428404	9.16579e-06	0.000117337
2.2.1.6	HRT_CSTs	HRT_CST_Pm	-0.00145309	0.000434981	0.000965923	0.00719494
2.2.1.6	SampleType	throat	-0.00135028	0.000340741	9.71181e-05	0.000965893
2.2.1.6	HRT_CSTs	HRT_CST_Ph	-0.00132402	0.00048081	0.00633175	0.0356808
2.2.1.6	HRT_CSTs	HRT_CST_Ss	-0.00106064	0.000397878	0.00819106	0.0443306
2.2.1.7	Study	PRJNA655567	0.00118197	0.000360464	0.00119219	0.00868094
2.2.1.7	SampleType	sputum	0.00140937	0.000458913	0.00237221	0.0156432
2.2.1.7	HRT_CSTs	HRT_CST_Rm	0.00144595	0.000360102	7.88619e-05	0.000800518
2.2.1.7	HRT_CSTs	HRT_CST_Ss	0.00213565	0.000334443	8.44661e-10	2.56194e-08
2.2.1.7	HRT_CSTs	HRT_CST_Pm	0.00263945	0.00036563	6.50264e-12	2.8858e-10
2.2.1.7	HRT_CSTs	HRT_CST_Pj	0.00394795	0.000366844	2.18896e-22	6.29225e-20
2.2.1.7	HRT_CSTs	HRT_CST_Ph	0.00415866	0.000404153	6.93879e-21	1.53968e-18
2.2.1.9	HRT_CSTs	HRT_CST_Ph	-0.00124389	0.000265022	4.46148e-06	6.06761e-05
2.2.1.9	HRT_CSTs	HRT_CST_Ss	-0.00108517	0.00021931	1.39068e-06	2.10651e-05
2.2.1.9	HRT_CSTs	HRT_CST_Pj	-0.0010796	0.000240557	1.10524e-05	0.000139095
2.2.1.9	HRT_CSTs	HRT_CST_Pm	-0.000703984	0.000239761	0.00363753	0.0224036
2.2.1.9	HRT_CSTs	HRT_CST_Rm	-0.000677281	0.000236136	0.00448669	0.0267804
2.3.1.1	SampleType	throat	0.000748392	0.000209583	0.000427841	0.00357184
2.3.1.1	HRT_CSTs	HRT_CST_Pm	0.000762726	0.000267548	0.00473091	0.0280396
2.3.1.1	HRT_CSTs	HRT_CST_Ss	0.000804262	0.000244727	0.00116284	0.00848187
2.3.1.1	HRT_CSTs	HRT_CST_Rm	0.000805441	0.000263502	0.00248494	0.0162427
2.3.1.117	Nation	Italy	0.000394137	0.000145958	0.00740787	0.040879
2.3.1.117	Study	PRJNA655567	0.000396466	0.000119458	0.00104078	0.00765338
2.3.1.117	HRT_CSTs	HRT_CST_Pm	0.00041326	0.00012117	0.000757586	0.00584622
2.3.1.117	HRT_CSTs	HRT_CST_Rm	0.000486408	0.000119338	6.19057e-05	0.000647094
2.3.1.117	SampleType	throat	0.000537147	9.49184e-05	4.2222e-08	9.30355e-07
2.3.1.12	SampleType	sputum	-0.000586836	0.000189946	0.00223535	0.0148648
2.3.1.129	HRT_CSTs	HRT_CST_Ss	0.000807693	0.000216978	0.000244569	0.00220321
2.3.1.129	SampleType	sputum	0.000846801	0.000297731	0.00482707	0.028516
2.3.1.129	HRT_CSTs	HRT_CST_Pm	0.00112008	0.000237211	3.92737e-06	5.41695e-05
2.3.1.129	HRT_CSTs	HRT_CST_Pj	0.00239397	0.000237998	3.68571e-20	7.06317e-18
2.3.1.129	HRT_CSTs	HRT_CST_Ph	0.00263392	0.000262204	4.06068e-20	7.66559e-18
2.3.1.15	HRT_CSTs	HRT_CST_Rm	-0.000532583	0.000145074	0.000296191	0.00260879
2.3.1.15	HRT_CSTs	HRT_CST_Ss	-0.000400314	0.000134737	0.00326149	0.0204823
2.3.1.157	HRT_CSTs	HRT_CST_Ss	-0.00100451	0.000228352	1.621e-05	0.000194705
2.3.1.157	HRT_CSTs	HRT_CST_Ph	-0.000979033	0.000275949	0.000464971	0.00385131
2.3.1.157	HRT_CSTs	HRT_CST_Pm	-0.000960469	0.000249646	0.000152214	0.00144102
2.3.1.157	HRT_CSTs	HRT_CST_Pj	-0.000932773	0.000250475	0.000243156	0.00219204
2.3.1.157	HRT_CSTs	HRT_CST_Rm	-0.000801756	0.000245872	0.0012678	0.00912126
2.3.1.157	HRT_CSTs	HRT_CST_Sa	-0.000643349	0.000210188	0.00245209	0.0160697
2.3.1.16	HRT_CSTs	HRT_CST_Ph	-0.00282953	0.000533054	2.47317e-07	4.55986e-06
2.3.1.16	HRT_CSTs	HRT_CST_Pj	-0.00269255	0.000483845	6.83885e-08	1.42736e-06
2.3.1.16	HRT_CSTs	HRT_CST_Pm	-0.00248449	0.000482244	5.29007e-07	8.89745e-06
2.3.1.16	SampleType	sputum	-0.00234173	0.000605279	0.000140098	0.00133834
2.3.1.16	HRT_CSTs	HRT_CST_Ss	-0.00225416	0.00044111	6.46304e-07	1.0616e-05
2.3.1.16	HRT_CSTs	HRT_CST_Rm	-0.00199878	0.000474953	3.60752e-05	0.000399894
2.3.1.16	SampleType	throat	-0.00189924	0.000377765	9.57306e-07	1.50973e-05
2.3.1.16	Study	PRJNA655567	-0.00158932	0.000475431	0.000958263	0.00715473
2.3.1.16	HRT_CSTs	HRT_CST_Sa	0.00118868	0.000406023	0.00373576	0.0228924
2.3.1.168	SampleType	sputum	-0.000567008	0.000164055	0.000645187	0.0051002
2.3.1.168	SampleType	throat	-0.000537964	0.000102389	3.22334e-07	5.77384e-06
2.3.1.168	HRT_CSTs	HRT_CST_Ph	-0.000449877	0.000144479	0.00206563	0.0138894
2.3.1.168	HRT_CSTs	HRT_CST_Ss	-0.000430256	0.000119558	0.000386603	0.00327951
2.3.1.168	HRT_CSTs	HRT_CST_Pj	-0.000429892	0.000131141	0.00119599	0.00869979
2.3.1.168	HRT_CSTs	HRT_CST_Pm	-0.000411139	0.000130707	0.00186209	0.0127582
2.3.1.168	Study	PRJNA655567	-0.000383923	0.00012886	0.00317763	0.0200532
2.3.1.168	HRT_CSTs	HRT_CST_Sa	0.000708383	0.000110048	6.32941e-10	1.96212e-08
2.3.1.179	HRT_CSTs	HRT_CST_Sa	-0.000707365	0.00020993	0.000874012	0.00660365
2.3.1.179	SampleType	throat	-0.000596661	0.000195319	0.00249994	0.0163322
2.3.1.179	HRT_CSTs	HRT_CST_Pj	0.000797246	0.000250167	0.00162441	0.0113449
2.3.1.179	HRT_CSTs	HRT_CST_Ph	0.000918542	0.00027561	0.000992295	0.00736535
2.3.1.189	HRT_CSTs	HRT_CST_Pm	0.000343954	0.000118088	0.00391267	0.0238035
2.3.1.189	SampleType	throat	0.000452642	9.25038e-05	1.79497e-06	2.6584e-05
2.3.1.189	HRT_CSTs	HRT_CST_Rm	0.000468764	0.000116302	7.42348e-05	0.000759032
2.3.1.191	SampleType	sputum	0.000634292	0.000229141	0.00606685	0.0344715
2.3.1.191	HRT_CSTs	HRT_CST_Ss	0.000742823	0.000166991	1.31185e-05	0.000160679
2.3.1.191	HRT_CSTs	HRT_CST_Pm	0.000988255	0.000182563	1.46942e-07	2.86809e-06
2.3.1.191	HRT_CSTs	HRT_CST_Pj	0.00180453	0.000183169	1.62567e-19	2.60271e-17
2.3.1.191	HRT_CSTs	HRT_CST_Ph	0.00184028	0.000201798	2.77375e-17	3.34118e-15
2.3.1.234	HRT_CSTs	HRT_CST_Sa	-0.000876364	0.000174401	9.69142e-07	1.5227e-05
2.3.1.234	HRT_CSTs	HRT_CST_Pm	0.000610471	0.000207141	0.00351561	0.0217755
2.3.1.234	HRT_CSTs	HRT_CST_Pj	0.000679603	0.000207829	0.00122918	0.00889401
2.3.1.234	HRT_CSTs	HRT_CST_Ph	0.00075426	0.000228966	0.00113224	0.00828734
2.3.1.234	SampleType	throat	0.00075503	0.000162263	5.34558e-06	7.14703e-05
2.3.1.234	SampleType	sputum	0.0011562	0.000259989	1.31849e-05	0.000161124
2.3.1.266	HRT_CSTs	HRT_CST_Ph	-0.000492142	0.000120869	6.29607e-05	0.000655414
2.3.1.266	HRT_CSTs	HRT_CST_Pj	-0.000447608	0.000109711	6.09203e-05	0.000637848
2.3.1.29	SampleType	throat	-0.000578585	0.000182083	0.00167506	0.0116408
2.3.1.29	HRT_CSTs	HRT_CST_Ss	0.000611566	0.000212615	0.00437538	0.0261839
2.3.1.29	HRT_CSTs	HRT_CST_Pm	0.000657219	0.000232442	0.0050781	0.0296801
2.3.1.29	HRT_CSTs	HRT_CST_Sa	0.00106362	0.000195703	1.31891e-07	2.59837e-06
2.3.1.29	HRT_CSTs	HRT_CST_Pj	0.00156193	0.000233214	1.43075e-10	4.99892e-09
2.3.1.29	HRT_CSTs	HRT_CST_Ph	0.00177104	0.000256932	4.56614e-11	1.74479e-09
2.3.1.30	HRT_CSTs	HRT_CST_Ph	-0.000490197	0.000146678	0.000961235	0.00716845
2.3.1.30	HRT_CSTs	HRT_CST_Pj	-0.000467325	0.000133137	0.000532606	0.00429793
2.3.1.31	SampleType	Nasal_Cavity	0.000534267	0.000158992	0.000902319	0.00678509
2.3.1.31	Study	PRJNA655567	0.000565636	0.0001595	0.000467594	0.0038705
2.3.1.31	HRT_CSTs	HRT_CST_Pm	0.000727802	0.000161785	1.05536e-05	0.000133349
2.3.1.31	SampleType	throat	0.000755354	0.000126734	8.68718e-09	2.17145e-07
2.3.1.31	HRT_CSTs	HRT_CST_Rm	0.000787003	0.000159339	1.44986e-06	2.1883e-05
2.3.1.35	HRT_CSTs	HRT_CST_Rm	-0.00097753	0.000189377	5.04373e-07	8.54719e-06
2.3.1.35	HRT_CSTs	HRT_CST_Ph	-0.000970911	0.000212543	7.78941e-06	0.000101047
2.3.1.35	HRT_CSTs	HRT_CST_Pm	-0.000963019	0.000192284	1.04841e-06	1.63305e-05
2.3.1.35	HRT_CSTs	HRT_CST_Pj	-0.000960364	0.000192922	1.20912e-06	1.85594e-05
2.3.1.35	HRT_CSTs	HRT_CST_Ss	-0.000905307	0.000175883	5.41135e-07	9.04131e-06
2.3.1.35	SampleType	sputum	-0.000718988	0.000241341	0.00317995	0.0200532
2.3.1.35	SampleType	throat	-0.000620096	0.000150625	5.24687e-05	0.000559759
2.3.1.39	Nation	Italy	-0.000583184	0.000197545	0.00346075	0.0215094
2.3.1.39	HRT_CSTs	HRT_CST_Sa	-0.000546034	0.000138076	0.000100291	0.000995669
2.3.1.39	HRT_CSTs	HRT_CST_Rm	-0.000446386	0.000161516	0.00614686	0.0348166
2.3.1.46	Nation	Switzerland	-0.00132143	0.000400538	0.00111339	0.00816355
2.3.1.46	Nation	Italy	-0.000723666	0.000240482	0.00289142	0.0184773
2.3.1.46	HRT_CSTs	HRT_CST_Rm	0.00076572	0.000196623	0.000126908	0.00122904
2.3.1.46	HRT_CSTs	HRT_CST_Pm	0.000922666	0.000199642	6.14935e-06	8.15272e-05
2.3.1.46	SampleType	sputum	0.00102039	0.000250576	6.28392e-05	0.000654687
2.3.1.46	HRT_CSTs	HRT_CST_Ss	0.00112557	0.000182613	2.88846e-09	7.95932e-08
2.3.1.46	HRT_CSTs	HRT_CST_Pj	0.00156037	0.000200304	1.87498e-13	1.11862e-11
2.3.1.46	HRT_CSTs	HRT_CST_Ph	0.00168456	0.000220676	5.03025e-13	2.74793e-11
2.3.1.47	HRT_CSTs	HRT_CST_Ph	0.000267861	9.35565e-05	0.00455702	0.0271617
2.3.1.47	HRT_CSTs	HRT_CST_Pj	0.000303713	8.49199e-05	0.000419229	0.00351618
2.3.1.51	Study	PRJNA516442	-0.000749829	0.000268004	0.00555193	0.0319912
2.3.1.51	HRT_CSTs	HRT_CST_Ph	0.000445164	9.7754e-05	8.28855e-06	0.000106647
2.3.1.51	HRT_CSTs	HRT_CST_Pj	0.000447741	8.87299e-05	8.76889e-07	1.3986e-05
2.3.1.54	SampleType	sputum	0.00204461	0.000623075	0.00118232	0.00861902
2.3.1.54	HRT_CSTs	HRT_CST_Pj	0.00261063	0.000498071	3.42833e-07	6.08156e-06
2.3.1.54	HRT_CSTs	HRT_CST_Ph	0.00292688	0.000548726	2.17785e-07	4.09294e-06
2.3.1.57	HRT_CSTs	HRT_CST_Sa	-0.000402872	6.40158e-05	1.414e-09	4.0646e-08
2.3.1.57	HRT_CSTs	HRT_CST_Ph	-0.000393984	8.40442e-05	4.57747e-06	6.212e-05
2.3.1.57	HRT_CSTs	HRT_CST_Pj	-0.000393831	7.62857e-05	5.02562e-07	8.53209e-06
2.3.1.57	HRT_CSTs	HRT_CST_Pm	-0.000367033	7.60333e-05	2.43243e-06	3.47239e-05
2.3.1.57	HRT_CSTs	HRT_CST_Rm	-0.000361219	7.48837e-05	2.47221e-06	3.51727e-05
2.3.1.57	HRT_CSTs	HRT_CST_Ss	-0.000344829	6.95479e-05	1.32681e-06	2.02326e-05
2.3.1.61	HRT_CSTs	HRT_CST_Ph	-0.00126047	0.000255667	1.51223e-06	2.27428e-05
2.3.1.61	HRT_CSTs	HRT_CST_Pj	-0.00121425	0.000232065	3.58391e-07	6.31327e-06
2.3.1.61	HRT_CSTs	HRT_CST_Ss	-0.00121228	0.000211568	2.92476e-08	6.6176e-07
2.3.1.61	HRT_CSTs	HRT_CST_Rm	-0.00119462	0.0002278	3.38353e-07	6.01052e-06
2.3.1.61	HRT_CSTs	HRT_CST_Pm	-0.00112844	0.000231297	1.91924e-06	2.81607e-05
2.3.1.61	SampleType	sputum	-0.000837307	0.000290308	0.00427188	0.0256556
2.3.1.61	SampleType	throat	-0.000620047	0.000181186	0.000727447	0.00565575
2.3.2.16	HRT_CSTs	HRT_CST_Ph	-0.0011457	0.000162975	2.02754e-11	8.23126e-10
2.3.2.16	HRT_CSTs	HRT_CST_Ss	-0.00113429	0.000134864	3.34645e-15	2.66201e-13
2.3.2.16	HRT_CSTs	HRT_CST_Pj	-0.00112713	0.00014793	5.50036e-13	2.97302e-11
2.3.2.16	HRT_CSTs	HRT_CST_Pm	-0.00110778	0.000147441	1.06563e-12	5.43793e-11
2.3.2.16	HRT_CSTs	HRT_CST_Rm	-0.00102744	0.000145211	1.54369e-11	6.38057e-10
2.3.2.16	SampleType	sputum	-0.000496727	0.000185057	0.00776473	0.0425697
2.3.2.16	SampleType	throat	-0.000486006	0.000115497	3.614e-05	0.000400262
2.3.2.17	HRT_CSTs	HRT_CST_Ss	-0.00104921	0.000118104	1.3936e-16	1.4812e-14
2.3.2.17	HRT_CSTs	HRT_CST_Ph	-0.00102935	0.000142721	6.76716e-12	2.99269e-10
2.3.2.17	HRT_CSTs	HRT_CST_Pj	-0.00100767	0.000129546	2.01753e-13	1.19242e-11
2.3.2.17	HRT_CSTs	HRT_CST_Pm	-0.00099453	0.000129117	3.26084e-13	1.86759e-11
2.3.2.17	HRT_CSTs	HRT_CST_Rm	-0.000902269	0.000127165	1.37122e-11	5.72382e-10
2.3.2.17	SampleType	sputum	-0.000514485	0.000162059	0.0016913	0.0117343
2.3.2.17	SampleType	throat	-0.000505615	0.000101144	1.09555e-06	1.70018e-05
2.3.2.17	Study	PRJNA655567	-0.000396074	0.000127293	0.00208103	0.0139633
2.3.2.18	HRT_CSTs	HRT_CST_Ph	-0.000972638	0.000172425	4.63439e-08	1.0037e-06
2.3.2.18	HRT_CSTs	HRT_CST_Ss	-0.000969895	0.000142684	7.99654e-11	2.95732e-09
2.3.2.18	HRT_CSTs	HRT_CST_Pj	-0.000953636	0.000156507	4.24107e-09	1.13167e-07
2.3.2.18	HRT_CSTs	HRT_CST_Pm	-0.000935009	0.000155989	7.24462e-09	1.84738e-07
2.3.2.18	HRT_CSTs	HRT_CST_Rm	-0.000854544	0.000153631	6.92965e-08	1.44005e-06
2.3.2.18	SampleType	throat	-0.000501661	0.000122194	5.49416e-05	0.000581995
2.3.2.2	SampleType	sputum	-0.00127827	0.000401222	0.00162931	0.0113728
2.3.2.2	SampleType	throat	-0.000811302	0.000250409	0.00136063	0.00970537
2.3.2.2	HRT_CSTs	HRT_CST_Sa	0.00267277	0.000269141	9.2387e-20	1.55801e-17
2.3.2.3	HRT_CSTs	HRT_CST_Ss	0.000634545	0.000227848	0.00577005	0.0329777
2.3.2.3	SampleType	throat	0.000850362	0.000195128	1.92951e-05	0.000227523
2.3.2.3	HRT_CSTs	HRT_CST_Pm	0.000998333	0.000249095	8.12593e-05	0.000822214
2.3.2.3	HRT_CSTs	HRT_CST_Rm	0.00120304	0.000245328	1.7093e-06	2.53746e-05
2.3.3.10	HRT_CSTs	HRT_CST_Pj	-0.0016304	0.000246151	2.19006e-10	7.42623e-09
2.3.3.10	HRT_CSTs	HRT_CST_Ph	-0.00158003	0.000271186	1.76627e-08	4.14467e-07
2.3.3.10	HRT_CSTs	HRT_CST_Pm	-0.00127448	0.000245337	4.3004e-07	7.42038e-06
2.3.3.10	HRT_CSTs	HRT_CST_Ss	-0.00115523	0.000224411	5.39472e-07	9.02545e-06
2.3.3.10	HRT_CSTs	HRT_CST_Rm	-0.000720559	0.000241628	0.00315032	0.0199226
2.3.3.13	HRT_CSTs	HRT_CST_Ph	-0.000882724	0.000286984	0.00233602	0.0154368
2.3.3.13	HRT_CSTs	HRT_CST_Pj	-0.000828257	0.000260491	0.00166396	0.0115763
2.4.1.1	SampleType	throat	0.00143684	0.00038472	0.000233537	0.00211589
2.4.1.1	HRT_CSTs	HRT_CST_Pm	0.00205878	0.000491123	3.85968e-05	0.000424867
2.4.1.1	HRT_CSTs	HRT_CST_Ss	0.0023306	0.000449232	4.44553e-07	7.61884e-06
2.4.1.1	HRT_CSTs	HRT_CST_Rm	0.00266369	0.000483697	9.17757e-08	1.88438e-06
2.4.1.129	HRT_CSTs	HRT_CST_Ss	0.000427175	0.000111528	0.000162563	0.0015287
2.4.1.18	HealthyDiseased	Healthy	0.000360701	0.000133126	0.00721317	0.0399091
2.4.1.18	SampleType	throat	0.000536766	0.000192196	0.00563613	0.0323879
2.4.1.18	HRT_CSTs	HRT_CST_Ss	0.00076158	0.000224425	0.000804202	0.00613113
2.4.1.18	Nation	Switzerland	0.00139379	0.000492247	0.00501648	0.0294402
2.4.1.182	HRT_CSTs	HRT_CST_Ss	0.000802206	0.000155425	5.05479e-07	8.54719e-06
2.4.1.182	HRT_CSTs	HRT_CST_Pm	0.0010087	0.000169918	9.86314e-09	2.4365e-07
2.4.1.182	HRT_CSTs	HRT_CST_Pj	0.00170735	0.000170482	5.05672e-20	8.75471e-18
2.4.1.182	HRT_CSTs	HRT_CST_Ph	0.00174234	0.000187821	9.34313e-18	1.28448e-15
2.4.1.21	SampleType	throat	0.000449268	0.000145645	0.00227047	0.0150745
2.4.1.21	HRT_CSTs	HRT_CST_Ss	0.000669644	0.000170068	0.000107243	0.00105887
2.4.1.21	HRT_CSTs	HRT_CST_Rm	0.000834102	0.000183115	8.24722e-06	0.00010632
2.4.1.227	Study	PRJNA655567	0.000456264	0.000137304	0.00102607	0.00757823
2.4.1.227	HRT_CSTs	HRT_CST_Rm	0.000548837	0.000137166	8.34139e-05	0.00084007
2.4.1.227	HRT_CSTs	HRT_CST_Sa	0.00057729	0.000117259	1.56191e-06	2.34065e-05
2.4.1.227	HRT_CSTs	HRT_CST_Ss	0.000643252	0.000127393	8.63473e-07	1.38243e-05
2.4.1.227	HRT_CSTs	HRT_CST_Pm	0.000988764	0.000139272	1.33662e-11	5.59786e-10
2.4.1.227	HRT_CSTs	HRT_CST_Ph	0.00123157	0.000153946	4.89254e-14	3.32693e-12
2.4.1.227	HRT_CSTs	HRT_CST_Pj	0.00126393	0.000139734	4.62204e-17	5.26662e-15
2.4.1.25	HRT_CSTs	HRT_CST_Pm	0.000939006	0.000280952	0.000960507	0.00716726
2.4.1.25	SampleType	throat	0.0009926	0.000220083	1.00367e-05	0.000127454
2.4.1.25	HRT_CSTs	HRT_CST_Ss	0.00103133	0.000256988	7.9571e-05	0.000806422
2.4.1.25	HRT_CSTs	HRT_CST_Rm	0.00113084	0.000276704	5.92339e-05	0.000623286
2.4.1.320	HRT_CSTs	HRT_CST_Ss	0.000366318	0.000115916	0.00177413	0.01223
2.4.1.320	HRT_CSTs	HRT_CST_Pm	0.00043879	0.000126725	0.000630923	0.00500622
2.4.1.320	HRT_CSTs	HRT_CST_Pj	0.000980575	0.000127146	3.06795e-13	1.77185e-11
2.4.1.320	HRT_CSTs	HRT_CST_Ph	0.00113086	0.000140077	3.05193e-14	2.13264e-12
2.4.1.355	SampleType	throat	-0.000418424	0.000122511	0.000744878	0.00576222
2.4.1.355	HRT_CSTs	HRT_CST_Sa	0.00196769	0.000131675	2.29729e-36	5.81123e-33
2.4.1.5	HRT_CSTs	HRT_CST_Ss	0.000762517	0.000233683	0.00125852	0.00907513
2.4.2.1	HRT_CSTs	HRT_CST_Sa	0.000593221	0.000189803	0.00198852	0.0134749
2.4.2.10	SampleType	throat	0.000290113	9.87154e-05	0.00360718	0.0222446
2.4.2.14	HRT_CSTs	HRT_CST_Rm	0.000766857	0.000229031	0.0009407	0.00704856
2.4.2.14	SampleType	throat	0.000869798	0.000182165	3.09097e-06	4.31508e-05
2.4.2.17	HRT_CSTs	HRT_CST_Rm	-0.000559697	0.000145395	0.000150941	0.00143111
2.4.2.17	HRT_CSTs	HRT_CST_Pm	-0.000523482	0.000147627	0.000468166	0.0038727
2.4.2.17	SampleType	throat	-0.000363581	0.000115643	0.00187131	0.0128076
2.4.2.17	HRT_CSTs	HRT_CST_Ss	-0.00036005	0.000135035	0.00817623	0.0442882
2.4.2.18	HRT_CSTs	HRT_CST_Ph	-0.000616068	0.000228752	0.00756423	0.0416148
2.4.2.18	HRT_CSTs	HRT_CST_Pj	-0.000573329	0.000207634	0.00619228	0.0350112
2.4.2.19	HRT_CSTs	HRT_CST_Ss	0.000354081	0.000112068	0.0017781	0.0122453
2.4.2.19	HRT_CSTs	HRT_CST_Pm	0.00035847	0.000122518	0.0037564	0.0229962
2.4.2.19	HRT_CSTs	HRT_CST_Ph	0.000795369	0.000135427	1.38064e-08	3.31353e-07
2.4.2.19	HRT_CSTs	HRT_CST_Pj	0.000801593	0.000122925	3.93508e-10	1.27946e-08
2.4.2.2	HRT_CSTs	HRT_CST_Ph	-0.00085593	0.000254989	0.000913612	0.00686593
2.4.2.2	HRT_CSTs	HRT_CST_Pm	-0.000788742	0.000230684	0.000735168	0.00570104
2.4.2.2	HRT_CSTs	HRT_CST_Pj	-0.000788357	0.00023145	0.000769345	0.0059225
2.4.2.2	SampleType	Nasal_Cavity	-0.000713162	0.000226702	0.00186016	0.0127519
2.4.2.2	SampleType	throat	-0.000691542	0.000180706	0.000164631	0.0015447
2.4.2.2	Study	PRJNA655567	-0.000638711	0.000227425	0.00537768	0.0311994
2.4.2.2	HRT_CSTs	HRT_CST_Ss	-0.000553664	0.000211008	0.00923638	0.0487163
2.4.2.21	HRT_CSTs	HRT_CST_Ss	0.000355383	9.704e-05	0.000306097	0.00268357
2.4.2.21	HRT_CSTs	HRT_CST_Ph	0.000361355	0.000117267	0.00229405	0.0151912
2.4.2.21	HRT_CSTs	HRT_CST_Pm	0.000416725	0.000106089	0.000111283	0.00109448
2.4.2.21	HRT_CSTs	HRT_CST_Pj	0.000460517	0.000106441	2.20421e-05	0.000256948
2.4.2.22	HRT_CSTs	HRT_CST_Pj	-0.000396532	0.000116687	0.00079095	0.00605198
2.4.2.22	HRT_CSTs	HRT_CST_Ph	-0.000371238	0.000128555	0.00422519	0.0254114
2.4.2.22	HRT_CSTs	HRT_CST_Pm	-0.000318584	0.000116301	0.00660776	0.0368659
2.4.2.29	SampleType	sputum	0.000947055	0.000317951	0.00318513	0.0200625
2.4.2.29	HRT_CSTs	HRT_CST_Rm	0.000968831	0.000249491	0.000132508	0.00128033
2.4.2.29	HRT_CSTs	HRT_CST_Pm	0.00116564	0.000253321	6.72428e-06	8.85924e-05
2.4.2.29	HRT_CSTs	HRT_CST_Pj	0.00141946	0.000254162	6.17753e-08	1.30222e-06
2.4.2.29	HRT_CSTs	HRT_CST_Ph	0.00163123	0.000280011	1.77343e-08	4.14608e-07
2.4.2.45	Study	PRJNA516442	-0.00150627	0.000510603	0.00348439	0.021635
2.4.2.45	HRT_CSTs	HRT_CST_Pj	0.00111555	0.000169049	2.52144e-10	8.4817e-09
2.4.2.45	HRT_CSTs	HRT_CST_Ph	0.00121729	0.000186242	3.61147e-10	1.18031e-08
2.4.2.7	Study	PRJNA516442	-0.000880395	0.000332533	0.00863187	0.0461241
2.4.2.7	HRT_CSTs	HRT_CST_Pj	0.000292743	0.000110094	0.00835107	0.045004
2.4.2.7	HRT_CSTs	HRT_CST_Ph	0.00037257	0.000121291	0.00236762	0.0156211
2.4.99.17	HRT_CSTs	HRT_CST_Pj	0.00116355	0.000224261	4.4369e-07	7.61437e-06
2.4.99.17	HRT_CSTs	HRT_CST_Ph	0.00132974	0.00024707	1.7161e-07	3.27379e-06
2.5.1.15	HRT_CSTs	HRT_CST_Sa	-0.000416821	0.000155813	0.00797127	0.0434759
2.5.1.16	HRT_CSTs	HRT_CST_Rm	0.000468091	0.000157073	0.00317034	0.0200192
2.5.1.16	HRT_CSTs	HRT_CST_Ss	0.000514866	0.000145881	0.000497043	0.00407524
2.5.1.16	HRT_CSTs	HRT_CST_Pm	0.000711943	0.000159484	1.22562e-05	0.000151531
2.5.1.16	HRT_CSTs	HRT_CST_Ph	0.00103032	0.000176287	1.60495e-08	3.80852e-07
2.5.1.16	HRT_CSTs	HRT_CST_Pj	0.00108209	0.000160013	9.80631e-11	3.56409e-09
2.5.1.17	HRT_CSTs	HRT_CST_Pj	0.000459284	0.000141377	0.00132116	0.00945674
2.5.1.17	HRT_CSTs	HRT_CST_Ss	0.000488245	0.00012889	0.000190917	0.00175943
2.5.1.19	HRT_CSTs	HRT_CST_Ph	-0.00106236	0.00022775	5.07886e-06	6.83376e-05
2.5.1.19	HRT_CSTs	HRT_CST_Pj	-0.000954974	0.000206725	6.20636e-06	8.21109e-05
2.5.1.19	SampleType	throat	0.000598431	0.000161402	0.000258465	0.00231193
2.5.1.30	SampleType	sputum	-0.000494934	0.000120255	5.27063e-05	0.000561608
2.5.1.30	SampleType	throat	-0.000462983	7.50531e-05	2.80992e-09	7.75981e-08
2.5.1.30	SampleType	Nasal_Cavity	-0.000345005	9.41568e-05	0.000303934	0.0026677
2.5.1.30	Study	PRJNA655567	-0.000330363	9.44572e-05	0.000557178	0.00447156
2.5.1.30	HRT_CSTs	HRT_CST_Ph	-0.000320659	0.000105905	0.00272563	0.0175925
2.5.1.30	HRT_CSTs	HRT_CST_Pj	-0.000302139	9.61288e-05	0.00187704	0.0128398
2.5.1.30	HRT_CSTs	HRT_CST_Ss	-0.00029859	8.76384e-05	0.000766926	0.00591108
2.5.1.30	HRT_CSTs	HRT_CST_Pm	-0.000292336	9.58108e-05	0.00252914	0.0164974
2.5.1.30	HRT_CSTs	HRT_CST_Sa	0.000434973	8.06674e-05	1.63187e-07	3.14154e-06
2.5.1.31	HRT_CSTs	HRT_CST_Pm	0.000544611	0.000161663	0.000876203	0.00661625
2.5.1.31	HRT_CSTs	HRT_CST_Rm	0.000618993	0.000159218	0.000130232	0.00126027
2.5.1.31	SampleType	throat	0.000640854	0.000126638	8.18986e-07	1.31923e-05
2.5.1.48	SampleType	throat	0.000469748	0.000133025	0.000493645	0.00405957
2.5.1.48	HRT_CSTs	HRT_CST_Ss	0.000693248	0.000155332	1.23103e-05	0.000152052
2.5.1.48	HRT_CSTs	HRT_CST_Rm	0.000752748	0.000167249	1.04532e-05	0.000132212
2.5.1.49	HRT_CSTs	HRT_CST_Ss	0.000593106	0.000164671	0.000382311	0.00325402
2.5.1.54	HRT_CSTs	HRT_CST_Pm	0.00107732	0.000278362	0.000139343	0.00133314
2.5.1.54	HRT_CSTs	HRT_CST_Ss	0.00108481	0.000254618	2.90606e-05	0.000331314
2.5.1.54	SampleType	throat	0.00116937	0.000218054	1.88844e-07	3.59173e-06
2.5.1.54	SampleType	sputum	0.00129039	0.00034938	0.000272687	0.00242031
2.5.1.54	HRT_CSTs	HRT_CST_Rm	0.00142271	0.000274153	4.41323e-07	7.58404e-06
2.5.1.55	HRT_CSTs	HRT_CST_Pm	0.000640275	0.000204555	0.0019586	0.0133163
2.5.1.55	HRT_CSTs	HRT_CST_Pj	0.00147424	0.000205234	8.07254e-12	3.52074e-10
2.5.1.55	HRT_CSTs	HRT_CST_Ph	0.00158961	0.000226107	2.02226e-11	8.23126e-10
2.5.1.6	SampleType	Nasal_Cavity	-0.00152475	0.000249399	3.7943e-09	1.02325e-07
2.5.1.6	SampleType	throat	-0.00103205	0.000198798	4.37086e-07	7.53169e-06
2.5.1.6	HRT_CSTs	HRT_CST_Pj	0.00116482	0.000254622	7.5653e-06	9.83411e-05
2.5.1.6	HRT_CSTs	HRT_CST_Ph	0.00122452	0.000280518	1.8713e-05	0.000221198
2.5.1.61	HRT_CSTs	HRT_CST_Ph	-0.000579589	0.000152777	0.000186887	0.00173042
2.5.1.61	HRT_CSTs	HRT_CST_Ss	-0.000541423	0.000126426	2.65102e-05	0.00030344
2.5.1.61	HRT_CSTs	HRT_CST_Rm	-0.000505911	0.000136125	0.000250087	0.00224673
2.5.1.61	HRT_CSTs	HRT_CST_Pj	-0.000488242	0.000138674	0.000512583	0.00416655
2.5.1.61	HRT_CSTs	HRT_CST_Pm	-0.000392194	0.000138215	0.00492496	0.0289725
2.5.1.61	SampleType	throat	-0.000290798	0.00010827	0.00772712	0.0424555
2.5.1.7	SampleType	Nasal_Cavity	0.000819265	0.000307438	0.00821277	0.0444101
2.5.1.74	HRT_CSTs	HRT_CST_Ph	-0.000768036	0.000197745	0.000132121	0.00127758
2.5.1.74	HRT_CSTs	HRT_CST_Pj	-0.00068568	0.00017949	0.000168933	0.00157804
2.5.1.74	HRT_CSTs	HRT_CST_Ss	-0.000435823	0.000163637	0.00824734	0.0445589
2.5.1.74	HRT_CSTs	HRT_CST_Sa	0.000580514	0.000150621	0.000148267	0.00140893
2.5.1.78	Study	PRJNA516442	-0.000901928	0.000327174	0.00627586	0.0354362
2.5.1.78	HRT_CSTs	HRT_CST_Pj	0.000439202	0.00010832	6.74078e-05	0.000694844
2.5.1.78	HRT_CSTs	HRT_CST_Ph	0.000489865	0.000119336	5.50608e-05	0.000582769
2.5.1.9	HRT_CSTs	HRT_CST_Pj	0.000516075	0.000119091	2.14035e-05	0.000250427
2.5.1.9	HRT_CSTs	HRT_CST_Ph	0.000579924	0.000131203	1.48084e-05	0.000178718
2.6.1.1	HRT_CSTs	HRT_CST_Ss	0.000522202	0.00016043	0.00129316	0.00928257
2.6.1.11	HRT_CSTs	HRT_CST_Ss	0.000337053	0.000109	0.00221562	0.0147568
2.6.1.13	SampleType	sputum	-0.00178602	0.000287353	2.17465e-09	6.13951e-08
2.6.1.13	SampleType	throat	-0.00163937	0.000179342	2.38978e-17	2.93456e-15
2.6.1.13	Study	PRJNA655567	-0.00113162	0.000225709	1.02255e-06	1.59669e-05
2.6.1.13	HRT_CSTs	HRT_CST_Ph	-0.00101771	0.000253065	7.69499e-05	0.000782365
2.6.1.13	HRT_CSTs	HRT_CST_Pj	-0.000960674	0.000229703	4.01727e-05	0.000440298
2.6.1.13	HRT_CSTs	HRT_CST_Pm	-0.000924803	0.000228943	7.16465e-05	0.00073554
2.6.1.13	HRT_CSTs	HRT_CST_Ss	-0.0008737	0.000209415	4.18798e-05	0.000455848
2.6.1.13	SampleType	Nasal_Cavity	-0.000706136	0.000224991	0.00190529	0.013026
2.6.1.13	HRT_CSTs	HRT_CST_Rm	-0.000601792	0.000225481	0.00811588	0.0440935
2.6.1.13	HRT_CSTs	HRT_CST_Sa	0.00158081	0.000192758	1.32791e-14	1.02411e-12
2.6.1.16	SampleType	Nasal_Cavity	0.000787786	0.000219639	0.000403875	0.00340775
2.6.1.16	Study	PRJNA655567	0.000930528	0.00022034	3.39396e-05	0.000378544
2.6.1.16	SampleType	throat	0.00102093	0.000175076	1.72079e-08	4.053e-07
2.6.1.16	SampleType	sputum	0.00123983	0.000280519	1.48269e-05	0.000178771
2.6.1.17	HRT_CSTs	HRT_CST_Pm	0.000410613	0.000156915	0.00942595	0.0495509
2.6.1.17	SampleType	Nasal_Cavity	0.000425386	0.000154207	0.006242	0.0352607
2.6.1.17	Study	PRJNA655567	0.000498876	0.000154698	0.00143125	0.0101463
2.6.1.17	HRT_CSTs	HRT_CST_Rm	0.000540027	0.000154543	0.000563453	0.00451619
2.6.1.17	SampleType	throat	0.000737861	0.000122919	6.91172e-09	1.78044e-07
2.6.1.2	HRT_CSTs	HRT_CST_Rm	0.000325926	0.000120228	0.00718275	0.0397756
2.6.1.2	HRT_CSTs	HRT_CST_Ss	0.00045879	0.000111661	5.42061e-05	0.000576133
2.6.1.21	HRT_CSTs	HRT_CST_Rm	-0.000556604	0.000149431	0.000242419	0.00218852
2.6.1.21	HRT_CSTs	HRT_CST_Pm	-0.000523647	0.000151725	0.000656515	0.00517036
2.6.1.21	HRT_CSTs	HRT_CST_Ss	-0.00043731	0.000138783	0.00182857	0.0125558
2.6.1.21	SampleType	throat	-0.000428518	0.000118853	0.000377232	0.00321729
2.6.1.42	HRT_CSTs	HRT_CST_Sa	-0.000442964	0.000149572	0.00336051	0.0210518
2.6.1.52	HRT_CSTs	HRT_CST_Rm	0.00040011	0.000141424	0.00505201	0.0295824
2.6.1.52	HRT_CSTs	HRT_CST_Pm	0.000775349	0.000143595	1.57292e-07	3.0385e-06
2.6.1.52	HRT_CSTs	HRT_CST_Ss	0.00079408	0.000131347	5.48649e-09	1.44268e-07
2.6.1.52	HRT_CSTs	HRT_CST_Pj	0.00114291	0.000144072	7.53316e-14	4.96247e-12
2.6.1.52	HRT_CSTs	HRT_CST_Ph	0.00128599	0.000158724	2.52938e-14	1.79728e-12
2.6.1.62	HRT_CSTs	HRT_CST_Rm	-0.00125673	0.000197647	9.83595e-10	2.90666e-08
2.6.1.62	HRT_CSTs	HRT_CST_Ss	-0.00120691	0.000183564	2.8947e-10	9.63479e-09
2.6.1.62	HRT_CSTs	HRT_CST_Pm	-0.00117924	0.000200681	1.3578e-08	3.26491e-07
2.6.1.62	HRT_CSTs	HRT_CST_Ph	-0.000906461	0.000221825	5.9343e-05	0.000623915
2.6.1.62	HRT_CSTs	HRT_CST_Pj	-0.000795185	0.000201347	0.000102393	0.00101415
2.6.1.62	SampleType	throat	-0.000572651	0.000157203	0.000328943	0.00285307
2.6.1.83	Nation	Switzerland	-0.00189232	0.000455675	4.53246e-05	0.00049039
2.6.1.83	Nation	Italy	-0.000729531	0.000273586	0.00817169	0.0442826
2.6.1.83	HealthyDiseased	Healthy	0.000328862	0.000123235	0.0081242	0.0441008
2.6.1.83	HRT_CSTs	HRT_CST_Pm	0.000601131	0.000227123	0.00865224	0.0461745
2.6.1.83	HRT_CSTs	HRT_CST_Ss	0.000757215	0.00020775	0.000326426	0.00284341
2.6.1.83	SampleType	sputum	0.000952591	0.000285069	0.000962551	0.00717404
2.6.1.83	HRT_CSTs	HRT_CST_Pj	0.00172963	0.000227877	6.60264e-13	3.51532e-11
2.6.1.83	HRT_CSTs	HRT_CST_Ph	0.00192575	0.000251053	3.98566e-13	2.21099e-11
2.6.1.85	HRT_CSTs	HRT_CST_Pm	0.000660498	0.00020937	0.00180667	0.0124257
2.6.1.85	HRT_CSTs	HRT_CST_Rm	0.000942699	0.000206205	7.66718e-06	9.95632e-05
2.6.1.85	HRT_CSTs	HRT_CST_Ss	0.00102431	0.000191512	2.02629e-07	3.8366e-06
2.6.1.85	HRT_CSTs	HRT_CST_Sa	0.00121094	0.000176278	5.24444e-11	1.99794e-09
2.6.1.9	HRT_CSTs	HRT_CST_Ph	-0.000965183	0.000234454	5.24885e-05	0.000559759
2.6.1.9	HRT_CSTs	HRT_CST_Pj	-0.000862464	0.000212811	6.79379e-05	0.000699169
2.6.1.9	HRT_CSTs	HRT_CST_Ss	-0.000540544	0.000194015	0.0057503	0.0329094
2.6.1.9	SampleType	Nasal_Cavity	0.000657162	0.000208445	0.0018186	0.0125009
2.7.1.12	HRT_CSTs	HRT_CST_Ph	-0.0016241	0.000252142	6.18179e-10	1.92106e-08
2.7.1.12	HRT_CSTs	HRT_CST_Ss	-0.00158597	0.000208652	6.16931e-13	3.3204e-11
2.7.1.12	HRT_CSTs	HRT_CST_Pj	-0.00156302	0.000228866	6.63544e-11	2.48299e-09
2.7.1.12	HRT_CSTs	HRT_CST_Pm	-0.00155581	0.000228109	6.99193e-11	2.60867e-09
2.7.1.12	HRT_CSTs	HRT_CST_Rm	-0.00139184	0.00022466	2.42885e-09	6.78149e-08
2.7.1.12	SampleType	sputum	-0.00120123	0.000286306	3.80223e-05	0.000419273
2.7.1.12	SampleType	throat	-0.00115375	0.000178688	5.66172e-10	1.78577e-08
2.7.1.12	Study	PRJNA655567	-0.000824198	0.000224886	0.000303027	0.00266158
2.7.1.121	HRT_CSTs	HRT_CST_Ph	-0.00123182	0.000182582	1.07547e-10	3.83036e-09
2.7.1.121	HRT_CSTs	HRT_CST_Pj	-0.00119828	0.000165727	6.0632e-12	2.70026e-10
2.7.1.121	HRT_CSTs	HRT_CST_Pm	-0.00101332	0.000165179	3.3852e-09	9.28764e-08
2.7.1.121	HRT_CSTs	HRT_CST_Rm	-0.00083129	0.000162681	6.4713e-07	1.0616e-05
2.7.1.121	HRT_CSTs	HRT_CST_Ss	-0.00080749	0.00015109	2.06783e-07	3.90628e-06
2.7.1.121	SampleType	sputum	-0.000689353	0.000207321	0.00101894	0.00753658
2.7.1.121	SampleType	throat	-0.000455771	0.000129392	0.000509646	0.00415825
2.7.1.130	HRT_CSTs	HRT_CST_Ss	0.000541618	0.000127371	3.00738e-05	0.000340531
2.7.1.130	HRT_CSTs	HRT_CST_Pm	0.000638495	0.000139248	7.22016e-06	9.4048e-05
2.7.1.130	HRT_CSTs	HRT_CST_Pj	0.0011406	0.00013971	1.69073e-14	1.27148e-12
2.7.1.130	HRT_CSTs	HRT_CST_Ph	0.00118544	0.000153919	3.27802e-13	1.86759e-11
2.7.1.144	Study	PRJNA655567	-0.0005443	0.000174551	0.00203558	0.0137229
2.7.1.144	HRT_CSTs	HRT_CST_Sa	0.0010165	0.000149068	7.0521e-11	2.62338e-09
2.7.1.148	HRT_CSTs	HRT_CST_Rm	-0.000577285	0.000142054	6.49757e-05	0.000674169
2.7.1.148	HRT_CSTs	HRT_CST_Ss	-0.000446719	0.000131932	0.000825477	0.00628124
2.7.1.15	HRT_CSTs	HRT_CST_Rm	-0.000506284	0.000193623	0.00947943	0.0497493
2.7.1.15	SampleType	throat	-0.000434336	0.000154002	0.00518873	0.0302708
2.7.1.15	HRT_CSTs	HRT_CST_Sa	0.00056216	0.000165523	0.000796391	0.00608933
2.7.1.16	HRT_CSTs	HRT_CST_Ph	-0.00121833	0.000222737	1.10653e-07	2.22062e-06
2.7.1.16	HRT_CSTs	HRT_CST_Pj	-0.00119713	0.000202175	1.06914e-08	2.62572e-07
2.7.1.16	HRT_CSTs	HRT_CST_Ss	-0.00118609	0.000184318	6.40266e-10	1.97997e-08
2.7.1.16	HRT_CSTs	HRT_CST_Pm	-0.00110304	0.000201506	1.08364e-07	2.18178e-06
2.7.1.16	HRT_CSTs	HRT_CST_Rm	-0.00106987	0.000198459	1.64251e-07	3.15721e-06
2.7.1.16	HRT_CSTs	HRT_CST_Sa	0.000512471	0.000169657	0.00278854	0.0179145
2.7.1.16	SampleType	Nasal_Cavity	0.000597624	0.000198028	0.00281297	0.0180418
2.7.1.17	HRT_CSTs	HRT_CST_Pj	-0.00184436	0.000152405	9.26018e-27	4.88011e-24
2.7.1.17	HRT_CSTs	HRT_CST_Ph	-0.00182589	0.000167905	9.52397e-23	2.93803e-20
2.7.1.17	HRT_CSTs	HRT_CST_Pm	-0.00177414	0.000151901	2.29289e-25	9.35499e-23
2.7.1.17	HRT_CSTs	HRT_CST_Sa	-0.00174093	0.000127892	7.84071e-32	7.6284e-29
2.7.1.17	HRT_CSTs	HRT_CST_Ss	-0.00167707	0.000138944	1.17833e-26	5.73213e-24
2.7.1.17	HRT_CSTs	HRT_CST_Rm	-0.00165065	0.000149604	2.92769e-23	9.74459e-21
2.7.1.19	SampleType	sputum	-0.00184051	0.000274882	1.44536e-10	5.03606e-09
2.7.1.19	SampleType	Nasal_Cavity	-0.00170301	0.000215226	8.57685e-14	5.59175e-12
2.7.1.19	SampleType	throat	-0.0016341	0.000171558	1.64471e-18	2.41886e-16
2.7.1.19	Study	PRJNA655567	-0.00106139	0.000215912	1.61603e-06	2.41602e-05
2.7.1.199	SampleType	sputum	-0.000837162	0.00026497	0.00177851	0.0122453
2.7.1.199	HRT_CSTs	HRT_CST_Sa	0.000664411	0.000177743	0.000230678	0.00209448
2.7.1.201	SampleType	sputum	-0.00146388	0.00031925	7.21813e-06	9.4048e-05
2.7.1.201	SampleType	throat	-0.000842759	0.000199249	3.3035e-05	0.000369105
2.7.1.201	Study	PRJNA655567	-0.000701774	0.000250763	0.00553977	0.0319357
2.7.1.201	HRT_CSTs	HRT_CST_Ss	0.000894642	0.00023266	0.00015342	0.00145135
2.7.1.201	HRT_CSTs	HRT_CST_Sa	0.00168675	0.000214154	1.08198e-13	6.84245e-12
2.7.1.205	SampleType	sputum	-0.000433463	0.000117171	0.000266601	0.00237798
2.7.1.205	HRT_CSTs	HRT_CST_Ss	0.000301333	8.53909e-05	0.000497931	0.00407891
2.7.1.23	HRT_CSTs	HRT_CST_Pj	-0.000750871	0.00014663	6.14204e-07	1.01548e-05
2.7.1.23	HRT_CSTs	HRT_CST_Ph	-0.000732519	0.000161543	9.0238e-06	0.000115754
2.7.1.23	HRT_CSTs	HRT_CST_Ss	-0.000404137	0.00013368	0.00276602	0.0178129
2.7.1.24	HRT_CSTs	HRT_CST_Ph	-0.000627082	0.00014602	2.52168e-05	0.000289421
2.7.1.24	HRT_CSTs	HRT_CST_Pj	-0.000529537	0.00013254	8.54104e-05	0.000857358
2.7.1.25	HRT_CSTs	HRT_CST_Sa	-0.000645476	9.58656e-05	1.16323e-10	4.10965e-09
2.7.1.25	HRT_CSTs	HRT_CST_Rm	-0.000640678	0.00011214	3.19123e-08	7.16431e-07
2.7.1.25	HRT_CSTs	HRT_CST_Ph	-0.000614941	0.000125859	1.85632e-06	2.73644e-05
2.7.1.25	HRT_CSTs	HRT_CST_Pj	-0.000605533	0.00011424	2.56769e-07	4.69309e-06
2.7.1.25	HRT_CSTs	HRT_CST_Pm	-0.000603636	0.000113862	2.5559e-07	4.6783e-06
2.7.1.25	HRT_CSTs	HRT_CST_Ss	-0.000367675	0.00010415	0.000495473	0.00406931
2.7.1.26	SampleType	Nasal_Cavity	-0.000459208	0.000134127	0.000723577	0.00563535
2.7.1.30	HRT_CSTs	HRT_CST_Ph	-0.00179951	0.000320271	5.19474e-08	1.10985e-06
2.7.1.30	HRT_CSTs	HRT_CST_Pj	-0.00173909	0.000290705	7.716e-09	1.94794e-07
2.7.1.30	HRT_CSTs	HRT_CST_Pm	-0.000940957	0.000289744	0.00132606	0.00948646
2.7.1.30	HRT_CSTs	HRT_CST_Ss	-0.000919167	0.000265029	0.000618439	0.00491951
2.7.1.31	SampleType	sputum	-0.00057859	0.000167756	0.000661853	0.00520592
2.7.1.31	SampleType	throat	-0.000458559	0.000104699	1.75895e-05	0.000208698
2.7.1.31	HRT_CSTs	HRT_CST_Sa	0.00119995	0.000112531	4.53015e-22	1.21909e-19
2.7.1.33	HRT_CSTs	HRT_CST_Ph	-0.00104527	0.000174373	7.22823e-09	1.84692e-07
2.7.1.33	HRT_CSTs	HRT_CST_Pj	-0.00102846	0.000158276	4.48633e-10	1.43291e-08
2.7.1.33	HRT_CSTs	HRT_CST_Ss	-0.000530175	0.000144296	0.000292803	0.00258255
2.7.1.33	HRT_CSTs	HRT_CST_Pm	-0.000444703	0.000157752	0.00520937	0.0303746
2.7.1.33	SampleType	throat	0.000478995	0.000123575	0.000136184	0.00130786
2.7.1.35	HRT_CSTs	HRT_CST_Pm	0.000321857	9.20112e-05	0.000556121	0.00446875
2.7.1.35	HRT_CSTs	HRT_CST_Pj	0.000330934	9.23166e-05	0.000406767	0.00342301
2.7.1.35	HRT_CSTs	HRT_CST_Ss	0.00048395	8.41629e-05	2.63284e-08	6.03264e-07
2.7.1.35	Study	PRJNA516442	0.000909694	0.000278838	0.00126105	0.00908304
2.7.1.36	HRT_CSTs	HRT_CST_Pj	-0.00105389	0.000204497	5.24867e-07	8.83958e-06
2.7.1.36	HRT_CSTs	HRT_CST_Ph	-0.00100116	0.000225295	1.33752e-05	0.000163291
2.7.1.36	HRT_CSTs	HRT_CST_Pm	-0.000846918	0.000203821	4.48762e-05	0.000485954
2.7.1.36	HRT_CSTs	HRT_CST_Ss	-0.000755627	0.000186435	6.78575e-05	0.00069891
2.7.1.39	HRT_CSTs	HRT_CST_Ph	-0.00101389	0.000212792	3.23609e-06	4.50514e-05
2.7.1.39	HRT_CSTs	HRT_CST_Pj	-0.000972048	0.000193148	9.34646e-07	1.47768e-05
2.7.1.39	HRT_CSTs	HRT_CST_Pm	-0.000693748	0.000192509	0.000379613	0.00323541
2.7.1.39	HRT_CSTs	HRT_CST_Ss	-0.000589225	0.000176089	0.000947524	0.00709138
2.7.1.39	HRT_CSTs	HRT_CST_Rm	-0.000551756	0.000189599	0.0039439	0.0239704
2.7.1.40	HRT_CSTs	HRT_CST_Sa	0.000817359	0.000279372	0.00375816	0.0229962
2.7.1.40	HRT_CSTs	HRT_CST_Ss	0.000916793	0.000303515	0.00278887	0.0179145
2.7.1.40	SampleType	Nasal_Cavity	0.000963101	0.00032609	0.00344646	0.0214522
2.7.1.40	HRT_CSTs	HRT_CST_Pm	0.0011517	0.000331818	0.000612523	0.00487858
2.7.1.40	HRT_CSTs	HRT_CST_Rm	0.00118426	0.000326801	0.000352686	0.0030366
2.7.1.40	HRT_CSTs	HRT_CST_Ph	0.00121841	0.000366778	0.00102989	0.00759237
2.7.1.40	HRT_CSTs	HRT_CST_Pj	0.0012351	0.000332919	0.000256358	0.00229633
2.7.1.48	HRT_CSTs	HRT_CST_Sa	-0.000437752	0.000142901	0.00243242	0.015982
2.7.1.49	HRT_CSTs	HRT_CST_Ph	-0.00133295	0.000243862	1.12797e-07	2.2467e-06
2.7.1.49	HRT_CSTs	HRT_CST_Ss	-0.00128178	0.0002018	1.02134e-09	3.01116e-08
2.7.1.49	HRT_CSTs	HRT_CST_Rm	-0.00123214	0.000217282	3.97568e-08	8.79099e-07
2.7.1.49	HRT_CSTs	HRT_CST_Pj	-0.00120469	0.00022135	1.26937e-07	2.5086e-06
2.7.1.49	HRT_CSTs	HRT_CST_Pm	-0.00117342	0.000220618	2.34716e-07	4.37215e-06
2.7.1.49	SampleType	throat	-0.000576037	0.00017282	0.000990954	0.00735971
2.7.1.50	HRT_CSTs	HRT_CST_Rm	-0.000537165	0.00013988	0.000156448	0.00147449
2.7.1.50	HRT_CSTs	HRT_CST_Pm	-0.000416034	0.000142027	0.00371693	0.0228102
2.7.1.50	HRT_CSTs	HRT_CST_Ss	-0.000357678	0.000129913	0.00634145	0.0357109
2.7.1.56	HRT_CSTs	HRT_CST_Ph	-0.00106761	0.000214453	1.20737e-06	1.85551e-05
2.7.1.56	HRT_CSTs	HRT_CST_Pj	-0.00106748	0.000194656	1.03059e-07	2.08893e-06
2.7.1.56	HRT_CSTs	HRT_CST_Pm	-0.00101467	0.000194012	3.62684e-07	6.35349e-06
2.7.1.56	HRT_CSTs	HRT_CST_Rm	-0.000927277	0.000191079	2.16274e-06	3.13337e-05
2.7.1.56	HRT_CSTs	HRT_CST_Ss	-0.000864981	0.000177463	1.96065e-06	2.8735e-05
2.7.1.56	HRT_CSTs	HRT_CST_Sa	-0.000555537	0.000163348	0.000783489	0.00600216
2.7.1.56	SampleType	throat	-0.000456253	0.000151979	0.00295764	0.0188076
2.7.1.6	SampleType	throat	0.000515653	0.00015748	0.00121105	0.00879803
2.7.1.6	HRT_CSTs	HRT_CST_Rm	0.00077278	0.000197995	0.000122704	0.00119199
2.7.1.6	SampleType	sputum	0.000965097	0.000252325	0.000165948	0.00155359
2.7.1.6	HRT_CSTs	HRT_CST_Ss	0.00099619	0.000183887	1.43904e-07	2.81748e-06
2.7.1.6	HRT_CSTs	HRT_CST_Pm	0.00105166	0.000201035	3.60384e-07	6.32197e-06
2.7.1.6	HRT_CSTs	HRT_CST_Pj	0.0014146	0.000201702	2.23857e-11	9.017e-10
2.7.1.6	HRT_CSTs	HRT_CST_Ph	0.00164626	0.000222216	2.04104e-12	1.00028e-10
2.7.1.90	HRT_CSTs	HRT_CST_Ss	0.000882284	0.000248357	0.000457295	0.00379021
2.7.1.90	HRT_CSTs	HRT_CST_Pm	0.0012174	0.000271516	1.1256e-05	0.000141236
2.7.1.90	HRT_CSTs	HRT_CST_Pj	0.00223358	0.000272418	1.34483e-14	1.03087e-12
2.7.1.90	HRT_CSTs	HRT_CST_Ph	0.00252438	0.000300123	3.33379e-15	2.66201e-13
2.7.14.1	SampleType	sputum	-0.00139937	0.000497545	0.00531183	0.0308608
2.7.14.1	HRT_CSTs	HRT_CST_Ph	-0.00119994	0.000438175	0.00662346	0.0369316
2.7.14.1	HRT_CSTs	HRT_CST_Rm	-0.00116774	0.000390416	0.0030629	0.0194086
2.7.14.1	HRT_CSTs	HRT_CST_Pm	-0.00109798	0.000396409	0.00603642	0.034314
2.7.14.1	SampleType	throat	-0.000867846	0.000310526	0.00560321	0.032228
2.7.2.11	HRT_CSTs	HRT_CST_Rm	0.000380382	0.000136544	0.00575578	0.0329259
2.7.2.11	SampleType	throat	0.000382436	0.000108603	0.000511464	0.0041628
2.7.2.11	HRT_CSTs	HRT_CST_Ss	0.000555594	0.000126815	1.74864e-05	0.000207669
2.7.2.15	HRT_CSTs	HRT_CST_Ss	0.000450448	0.000152747	0.00349544	0.0216823
2.7.2.2	HRT_CSTs	HRT_CST_Ph	-0.00120446	0.000233867	5.33411e-07	8.93587e-06
2.7.2.2	HRT_CSTs	HRT_CST_Pj	-0.0011307	0.000212277	2.25919e-07	4.22696e-06
2.7.2.2	HRT_CSTs	HRT_CST_Ss	-0.00108108	0.000193528	6.13679e-08	1.2958e-06
2.7.2.2	HRT_CSTs	HRT_CST_Pm	-0.0010188	0.000211575	2.56923e-06	3.63959e-05
2.7.2.2	HRT_CSTs	HRT_CST_Rm	-0.000807627	0.000208376	0.000136366	0.00130862
2.7.2.2	Study	PRJNA655567	-0.000656241	0.000208586	0.00185816	0.0127451
2.7.2.2	SampleType	throat	-0.000528783	0.000165737	0.00160489	0.0112147
2.7.2.3	SampleType	sputum	-0.000812951	0.000230746	0.000508285	0.00415029
2.7.2.3	HRT_CSTs	HRT_CST_Ph	-0.000698185	0.000203212	0.00069351	0.0054212
2.7.2.3	HRT_CSTs	HRT_CST_Pj	-0.000667557	0.000184453	0.000358785	0.00307446
2.7.2.4	HRT_CSTs	HRT_CST_Rm	-0.000949334	0.00028292	0.000917563	0.00689153
2.7.2.7	HRT_CSTs	HRT_CST_Ss	0.000408926	0.000132668	0.0022878	0.0151578
2.7.2.7	HRT_CSTs	HRT_CST_Pm	0.000481916	0.000145039	0.00102734	0.00758101
2.7.2.7	HRT_CSTs	HRT_CST_Pj	0.00116053	0.000145521	5.74911e-14	3.8678e-12
2.7.2.7	HRT_CSTs	HRT_CST_Ph	0.00138738	0.000160321	6.60842e-16	6.3804e-14
2.7.2.8	HRT_CSTs	HRT_CST_Ph	-0.000482539	0.000158446	0.00257608	0.0167677
2.7.2.8	HRT_CSTs	HRT_CST_Pj	-0.000418267	0.000143819	0.00396643	0.0240437
2.7.2.8	HRT_CSTs	HRT_CST_Pm	-0.000415273	0.000143343	0.00410632	0.0248027
2.7.2.8	SampleType	throat	-0.000382223	0.000112288	0.000775295	0.00596105
2.7.2.8	HRT_CSTs	HRT_CST_Sa	0.000357693	0.000120687	0.00333687	0.0209349
2.7.3.9	HRT_CSTs	HRT_CST_Ph	-0.00181861	0.000376228	2.36065e-06	3.38136e-05
2.7.3.9	HRT_CSTs	HRT_CST_Pj	-0.00171726	0.000341496	9.52568e-07	1.50413e-05
2.7.3.9	SampleType	throat	0.00109559	0.000266625	5.41355e-05	0.000575867
2.7.3.9	SampleType	Nasal_Cavity	0.00126721	0.000334491	0.000190621	0.00175943
2.7.4.1	HRT_CSTs	HRT_CST_Sa	-0.00188796	0.000328717	2.72654e-08	6.21356e-07
2.7.4.1	HRT_CSTs	HRT_CST_Ph	-0.00155778	0.00043156	0.000371454	0.00317228
2.7.4.1	HRT_CSTs	HRT_CST_Pj	-0.00134729	0.000391721	0.000684597	0.00535816
2.7.4.1	HRT_CSTs	HRT_CST_Ss	-0.00127017	0.000357123	0.000450411	0.00374051
2.7.4.1	SampleType	throat	0.00126697	0.000305838	4.72417e-05	0.000508521
2.7.4.1	SampleType	Nasal_Cavity	0.00149616	0.000383685	0.000124417	0.00120677
2.7.4.16	HRT_CSTs	HRT_CST_Ss	0.000434659	0.000123184	0.000498502	0.00408094
2.7.4.16	HRT_CSTs	HRT_CST_Pm	0.000563907	0.000134671	3.93463e-05	0.000432365
2.7.4.16	HRT_CSTs	HRT_CST_Ph	0.000923515	0.00014886	2.31655e-09	6.48224e-08
2.7.4.16	HRT_CSTs	HRT_CST_Pj	0.000946477	0.000135118	2.35423e-11	9.42289e-10
2.7.4.2	HRT_CSTs	HRT_CST_Pj	-0.00108394	0.000173773	1.92344e-09	5.46688e-08
2.7.4.2	HRT_CSTs	HRT_CST_Ph	-0.00104792	0.000191446	1.08503e-07	2.18178e-06
2.7.4.2	HRT_CSTs	HRT_CST_Pm	-0.000906061	0.000173198	3.60153e-07	6.32197e-06
2.7.4.2	HRT_CSTs	HRT_CST_Ss	-0.000743575	0.000158425	4.46114e-06	6.06761e-05
2.7.4.2	HRT_CSTs	HRT_CST_Rm	-0.000535017	0.000170579	0.00191808	0.0131063
2.7.4.22	HRT_CSTs	HRT_CST_Pj	0.000474246	0.000169283	0.00549117	0.0317279
2.7.4.22	HRT_CSTs	HRT_CST_Ph	0.00061999	0.0001865	0.0010214	0.00755033
2.7.4.6	SampleType	Nasal_Cavity	0.00033346	0.000114567	0.00393796	0.0239459
2.7.4.7	SampleType	throat	0.000240645	8.18279e-05	0.003585	0.0221402
2.7.4.7	HRT_CSTs	HRT_CST_Ss	0.000292298	9.55493e-05	0.00246544	0.0161319
2.7.4.7	HRT_CSTs	HRT_CST_Rm	0.000373094	0.00010288	0.00034921	0.00301283
2.7.6.1	SampleType	throat	0.000496377	0.00017061	0.0039525	0.0240112
2.7.6.1	HRT_CSTs	HRT_CST_Pj	0.000619366	0.000218519	0.00497282	0.0291997
2.7.6.1	HRT_CSTs	HRT_CST_Ph	0.000652106	0.000240743	0.00722884	0.0399783
2.7.6.1	SampleType	sputum	0.000770404	0.000273363	0.00522123	0.0304043
2.7.6.1	HRT_CSTs	HRT_CST_Ss	0.000784985	0.000199219	0.000106074	0.00104896
2.7.6.1	HRT_CSTs	HRT_CST_Pm	0.000789426	0.000217796	0.000351641	0.00303174
2.7.6.1	HRT_CSTs	HRT_CST_Rm	0.00103837	0.000214503	2.2859e-06	3.28173e-05
2.7.6.2	Nation	Italy	-0.000573888	0.000179546	0.00157407	0.0110298
2.7.6.2	Nation	UK	-0.000527306	0.000197184	0.00799305	0.0435571
2.7.6.2	HRT_CSTs	HRT_CST_Pj	0.000400734	0.000149548	0.00786809	0.0430245
2.7.6.2	HRT_CSTs	HRT_CST_Ph	0.000499803	0.000164758	0.0026759	0.0173279
2.7.6.3	HRT_CSTs	HRT_CST_Ph	-0.000496404	0.000169961	0.00381692	0.0232925
2.7.6.3	HRT_CSTs	HRT_CST_Pj	-0.00046621	0.000154271	0.00277621	0.0178694
2.7.6.3	SampleType	throat	0.000490891	0.000120448	6.19888e-05	0.000647398
2.7.7.23	HRT_CSTs	HRT_CST_Pm	0.000407692	0.000135177	0.00283001	0.0181143
2.7.7.23	SampleType	throat	0.000441345	0.000105891	4.26004e-05	0.000463293
2.7.7.23	HRT_CSTs	HRT_CST_Rm	0.000504965	0.000133133	0.000187428	0.00173416
2.7.7.24	SampleType	throat	0.000561174	0.000147175	0.000173638	0.0016184
2.7.7.24	SampleType	sputum	0.000657462	0.000235813	0.00571665	0.0327465
2.7.7.24	HRT_CSTs	HRT_CST_Ss	0.001023	0.000171854	9.03971e-09	2.25511e-07
2.7.7.24	HRT_CSTs	HRT_CST_Rm	0.00134082	0.000185039	5.51077e-12	2.47164e-10
2.7.7.24	HRT_CSTs	HRT_CST_Pm	0.00134623	0.000187879	8.99102e-12	3.88117e-10
2.7.7.24	HRT_CSTs	HRT_CST_Pj	0.00150732	0.000188503	5.0139e-14	3.39122e-12
2.7.7.24	HRT_CSTs	HRT_CST_Ph	0.00169155	0.000207674	1.91091e-14	1.4134e-12
2.7.7.27	SampleType	throat	0.000745537	0.000249148	0.00305015	0.0193375
2.7.7.27	HRT_CSTs	HRT_CST_Ss	0.000989612	0.000290926	0.000781752	0.00599612
2.7.7.27	HRT_CSTs	HRT_CST_Rm	0.00138913	0.000313247	1.39113e-05	0.000169508
2.7.7.33	HRT_CSTs	HRT_CST_Ss	0.000178289	6.52205e-05	0.00671891	0.0373871
2.7.7.33	HRT_CSTs	HRT_CST_Pj	0.000191244	7.1539e-05	0.00801403	0.0436526
2.7.7.33	HRT_CSTs	HRT_CST_Pm	0.000219481	7.13024e-05	0.00231869	0.0153383
2.7.7.33	HRT_CSTs	HRT_CST_Ph	0.000287562	7.88148e-05	0.000321939	0.00280626
2.7.7.38	HRT_CSTs	HRT_CST_Ss	0.000447729	8.55611e-05	3.57529e-07	6.31327e-06
2.7.7.38	HRT_CSTs	HRT_CST_Pm	0.000496924	9.35397e-05	2.42161e-07	4.47133e-06
2.7.7.38	HRT_CSTs	HRT_CST_Pj	0.000842701	9.38502e-05	7.26699e-17	8.06253e-15
2.7.7.38	HRT_CSTs	HRT_CST_Ph	0.000876987	0.000103395	2.08468e-15	1.78156e-13
2.7.7.39	HRT_CSTs	HRT_CST_Pj	-0.000412621	0.000112769	0.00030977	0.00270766
2.7.7.39	HRT_CSTs	HRT_CST_Ph	-0.000398183	0.000124237	0.00152922	0.0107513
2.7.7.39	HRT_CSTs	HRT_CST_Pm	-0.00034174	0.000112395	0.0026171	0.0169963
2.7.7.4	HRT_CSTs	HRT_CST_Sa	-0.00149934	0.000192104	1.70647e-13	1.03766e-11
2.7.7.4	HRT_CSTs	HRT_CST_Rm	-0.00148444	0.000224717	2.42484e-10	8.17849e-09
2.7.7.4	HRT_CSTs	HRT_CST_Pm	-0.00136341	0.000228167	8.00316e-09	2.01241e-07
2.7.7.4	HRT_CSTs	HRT_CST_Pj	-0.00133577	0.000228924	1.68805e-08	3.99075e-07
2.7.7.4	HRT_CSTs	HRT_CST_Ss	-0.00127503	0.000208705	3.88815e-09	1.04633e-07
2.7.7.4	HRT_CSTs	HRT_CST_Ph	-0.00122091	0.000252207	2.28466e-06	3.28173e-05
2.7.7.40	SampleType	throat	-0.000371817	0.000126489	0.00360009	0.0222117
2.7.7.40	HRT_CSTs	HRT_CST_Sa	0.000804686	0.000135951	1.0823e-08	2.6529e-07
2.7.7.49	SampleType	sputum	-0.00251695	0.000937565	0.00775614	0.0425595
2.7.7.49	SampleType	throat	-0.00212963	0.000585149	0.000332953	0.00288043
2.7.7.56	HRT_CSTs	HRT_CST_Ss	0.000280226	0.000106641	0.00913567	0.0482753
2.7.7.56	HRT_CSTs	HRT_CST_Pj	0.000326759	0.000116973	0.00562498	0.0323385
2.7.7.56	SampleType	throat	0.000393282	9.13271e-05	2.39968e-05	0.00027718
2.7.7.56	HRT_CSTs	HRT_CST_Rm	0.000411271	0.000114823	0.000411214	0.00345814
2.7.7.56	Study	PRJNA655567	0.000412204	0.000114939	0.000404505	0.00341079
2.7.7.56	HRT_CSTs	HRT_CST_Pm	0.000457298	0.000116586	0.000113766	0.00111544
2.7.7.6	HRT_CSTs	HRT_CST_Ss	0.00315913	0.000869778	0.000342084	0.00295336
2.7.7.6	SampleType	sputum	0.00372052	0.00119349	0.00204177	0.013751
2.7.7.6	HRT_CSTs	HRT_CST_Rm	0.00383397	0.000936508	5.75672e-05	0.000608787
2.7.7.6	HRT_CSTs	HRT_CST_Pm	0.00541524	0.000950885	3.50745e-08	7.83784e-07
2.7.7.6	HRT_CSTs	HRT_CST_Pj	0.00781061	0.000954042	1.45657e-14	1.1098e-12
2.7.7.6	HRT_CSTs	HRT_CST_Ph	0.00902308	0.00105107	1.05029e-15	9.76773e-14
2.7.7.60	HRT_CSTs	HRT_CST_Sa	0.000294854	9.5121e-05	0.00216205	0.0144228
2.7.7.60	HRT_CSTs	HRT_CST_Ss	0.00042213	0.000103341	5.97158e-05	0.000626793
2.7.7.60	HRT_CSTs	HRT_CST_Pm	0.000493347	0.000112978	1.85892e-05	0.00021994
2.7.7.60	HRT_CSTs	HRT_CST_Ph	0.000547735	0.000124881	1.7125e-05	0.000204337
2.7.7.60	HRT_CSTs	HRT_CST_Pj	0.000595852	0.000113353	3.18418e-07	5.71256e-06
2.7.7.7	HRT_CSTs	HRT_CST_Pj	-0.0064491	0.00110622	1.73425e-08	4.0771e-07
2.7.7.7	HRT_CSTs	HRT_CST_Ph	-0.00617109	0.00121873	8.07288e-07	1.30403e-05
2.7.7.7	HRT_CSTs	HRT_CST_Pm	-0.00414205	0.00110256	0.000214979	0.00196321
2.7.7.7	HRT_CSTs	HRT_CST_Sa	-0.00287908	0.000928297	0.00215016	0.014359
2.7.7.72	HRT_CSTs	HRT_CST_Ph	-0.0012888	0.000448073	0.0043764	0.0261839
2.7.7.72	HRT_CSTs	HRT_CST_Pj	-0.00119315	0.000406709	0.00366628	0.0225431
2.7.7.72	SampleType	throat	0.00116417	0.00031754	0.000301602	0.00265276
2.7.7.8	HRT_CSTs	HRT_CST_Ss	0.00132249	0.000387978	0.000762678	0.00588192
2.7.7.8	SampleType	sputum	0.00139491	0.000532373	0.0093355	0.0491776
2.7.7.8	HRT_CSTs	HRT_CST_Rm	0.00186141	0.000417745	1.26966e-05	0.000156213
2.7.7.8	HRT_CSTs	HRT_CST_Pm	0.00220773	0.000424158	4.09415e-07	7.08383e-06
2.7.7.8	HRT_CSTs	HRT_CST_Pj	0.00274633	0.000425566	5.77228e-10	1.81161e-08
2.7.7.8	HRT_CSTs	HRT_CST_Ph	0.00304631	0.000468847	4.49783e-10	1.43296e-08
2.7.7.85	HRT_CSTs	HRT_CST_Pj	0.000503607	0.000183812	0.00659814	0.0368607
2.7.7.85	HRT_CSTs	HRT_CST_Ph	0.000542055	0.000202507	0.00793446	0.0433312
2.7.7.85	SampleType	sputum	0.000765157	0.000229945	0.00101019	0.00748936
2.7.7.89	SampleType	Nasal_Cavity	0.00102045	0.000317443	0.00148113	0.010448
2.7.7.89	HRT_CSTs	HRT_CST_Pm	0.00105107	0.000323019	0.00129797	0.00930229
2.7.7.89	HRT_CSTs	HRT_CST_Rm	0.00124525	0.000318135	0.000117466	0.0011455
2.7.7.89	Study	PRJNA655567	0.00125007	0.000318455	0.000112445	0.00110419
2.7.7.89	SampleType	throat	0.00154435	0.000253036	4.01601e-09	1.07616e-07
2.7.8.12	HRT_CSTs	HRT_CST_Ss	-0.0017378	0.00014453	1.67781e-26	7.57891e-24
2.7.8.12	HRT_CSTs	HRT_CST_Ph	-0.00166753	0.000174655	1.40353e-18	2.08845e-16
2.7.8.12	HRT_CSTs	HRT_CST_Pj	-0.00165391	0.000158532	2.45336e-21	5.85474e-19
2.7.8.12	HRT_CSTs	HRT_CST_Pm	-0.00164635	0.000158007	2.70175e-21	6.3281e-19
2.7.8.12	HRT_CSTs	HRT_CST_Rm	-0.0015799	0.000155618	1.87716e-20	3.70974e-18
2.7.8.12	HRT_CSTs	HRT_CST_Sa	-0.000864239	0.000133034	4.52481e-10	1.43794e-08
2.7.8.13	HRT_CSTs	HRT_CST_Sa	-0.000569984	0.000182794	0.00203633	0.0137229
2.7.8.13	SampleType	sputum	0.000906637	0.0002725	0.00101177	0.00749671
2.7.8.13	HRT_CSTs	HRT_CST_Pj	0.00117888	0.00021783	1.47885e-07	2.87762e-06
2.7.8.13	HRT_CSTs	HRT_CST_Ph	0.00144126	0.000239984	6.80693e-09	1.75702e-07
2.7.8.31	HRT_CSTs	HRT_CST_Pm	0.00031413	9.72873e-05	0.00141189	0.0100211
2.7.8.31	HRT_CSTs	HRT_CST_Ss	0.000398127	8.8989e-05	1.17453e-05	0.000146216
2.7.8.5	HRT_CSTs	HRT_CST_Pj	-0.000442519	0.000139171	0.00166351	0.0115763
2.7.8.5	HRT_CSTs	HRT_CST_Ph	-0.000437827	0.000153325	0.00466305	0.0277023
2.7.8.8	HRT_CSTs	HRT_CST_Ss	0.000328071	9.18097e-05	0.000423961	0.00354881
2.7.8.8	HRT_CSTs	HRT_CST_Pm	0.000434839	0.000100371	2.15079e-05	0.000251416
2.7.8.8	HRT_CSTs	HRT_CST_Ph	0.000728392	0.000110946	3.05789e-10	1.00982e-08
2.7.8.8	HRT_CSTs	HRT_CST_Pj	0.000747682	0.000100704	1.84774e-12	9.129e-11
2.7.9.1	HRT_CSTs	HRT_CST_Sa	-0.00295437	0.000414611	1.14244e-11	4.81653e-10
2.7.9.1	HRT_CSTs	HRT_CST_Rm	-0.00189731	0.000484998	0.00011849	0.0011546
2.7.9.1	HRT_CSTs	HRT_CST_Ss	-0.00128728	0.00045044	0.00463081	0.0275391
2.7.9.2	SampleType	throat	-0.000488332	0.000177987	0.00652372	0.0365097
2.7.9.2	HRT_CSTs	HRT_CST_Ss	0.000663889	0.000207833	0.00158457	0.0110911
2.7.9.2	HRT_CSTs	HRT_CST_Ph	0.00111154	0.000251153	1.44527e-05	0.000175132
2.7.9.2	HRT_CSTs	HRT_CST_Pj	0.00123672	0.000227968	1.3856e-07	2.72552e-06
2.7.9.3	HRT_CSTs	HRT_CST_Ss	0.000326549	9.61698e-05	0.000798415	0.0060966
2.7.9.3	SampleType	sputum	0.000379729	0.000131962	0.00435963	0.0261082
2.7.9.3	HRT_CSTs	HRT_CST_Ph	0.000477876	0.000116215	5.35033e-05	0.000569621
2.7.9.3	HRT_CSTs	HRT_CST_Pj	0.000510002	0.000105487	2.35039e-06	3.3705e-05
2.8.1.13	HRT_CSTs	HRT_CST_Rm	0.000646621	0.0001916	0.000858064	0.00649868
2.8.1.4	HRT_CSTs	HRT_CST_Pj	-0.000415761	0.000134402	0.00220707	0.0147076
2.8.1.4	SampleType	Nasal_Cavity	-0.000406862	0.000131644	0.00222725	0.0148187
2.8.1.4	HRT_CSTs	HRT_CST_Ph	-0.000393053	0.000148071	0.00846083	0.0454792
2.8.1.4	Study	PRJNA655567	-0.000351449	0.000132064	0.00829896	0.0447995
2.8.1.4	SampleType	throat	-0.000274423	0.000104935	0.00946907	0.0497156
2.8.1.6	HRT_CSTs	HRT_CST_Rm	-0.000708679	0.000189665	0.000232047	0.00210404
2.8.1.6	HRT_CSTs	HRT_CST_Ss	-0.000620407	0.000176151	0.00051033	0.00415825
2.8.1.7	HRT_CSTs	HRT_CST_Ss	0.000765568	0.000261416	0.00372507	0.0228379
2.8.1.8	HRT_CSTs	HRT_CST_Ph	-0.000918777	0.000186416	1.52281e-06	2.28475e-05
2.8.1.8	HRT_CSTs	HRT_CST_Pj	-0.000826659	0.000169207	1.86045e-06	2.73934e-05
2.8.1.8	HRT_CSTs	HRT_CST_Ss	-0.000650565	0.000154262	3.47753e-05	0.000386841
2.8.3.10	Nation	Switzerland	-0.00080389	0.00028308	0.00489174	0.0288442
2.8.3.10	HRT_CSTs	HRT_CST_Ss	0.0003856	0.000129061	0.00309495	0.0195921
2.8.3.10	HRT_CSTs	HRT_CST_Pm	0.00048859	0.000141096	0.000630303	0.00500444
2.8.3.10	SampleType	sputum	0.000621782	0.000177094	0.000530859	0.00429028
2.8.3.10	HRT_CSTs	HRT_CST_Ph	0.000673897	0.000155962	2.25682e-05	0.000262839
2.8.3.10	HRT_CSTs	HRT_CST_Pj	0.000767381	0.000141565	1.41542e-07	2.77985e-06
2.8.4.4	Nation	Switzerland	-0.00100847	0.00034761	0.00405467	0.0245258
2.8.4.4	HRT_CSTs	HRT_CST_Ss	0.000659466	0.000158482	4.38013e-05	0.000475127
2.8.4.4	SampleType	sputum	0.000706698	0.000217464	0.00131644	0.00942826
2.8.4.4	HRT_CSTs	HRT_CST_Pm	0.000730962	0.00017326	3.45464e-05	0.000384633
2.8.4.4	HRT_CSTs	HRT_CST_Pj	0.00147319	0.000173836	2.18822e-15	1.85749e-13
2.8.4.4	HRT_CSTs	HRT_CST_Ph	0.00155637	0.000191515	2.15649e-14	1.55859e-12
2.9.1.1	SampleType	throat	0.000211897	7.15728e-05	0.00337079	0.0211058
3.1.1.1	SampleType	sputum	-0.000488521	0.000164217	0.00322305	0.020261
3.1.1.1	HRT_CSTs	HRT_CST_Ph	-0.00046474	0.000144621	0.00148652	0.0104741
3.1.1.1	HRT_CSTs	HRT_CST_Pj	-0.000448343	0.000131271	0.000744855	0.00576222
3.1.1.1	HRT_CSTs	HRT_CST_Pm	-0.00040328	0.000130836	0.0022878	0.0151578
3.1.1.1	SampleType	throat	-0.000368774	0.00010249	0.000387425	0.00328209
3.1.1.1	HRT_CSTs	HRT_CST_Sa	0.000354207	0.000110157	0.00147676	0.0104288
3.1.1.24	SampleType	Nasal_Cavity	0.000388266	0.000105797	0.000297503	0.00261852
3.1.1.3	HRT_CSTs	HRT_CST_Ph	-0.00550776	0.000542501	1.87508e-20	3.70974e-18
3.1.1.3	HRT_CSTs	HRT_CST_Ss	-0.00548432	0.000448928	3.85029e-27	2.11732e-24
3.1.1.3	HRT_CSTs	HRT_CST_Pj	-0.00543685	0.00049242	2.76614e-23	9.45572e-21
3.1.1.3	HRT_CSTs	HRT_CST_Pm	-0.00535704	0.000490791	7.05025e-23	2.22929e-20
3.1.1.3	HRT_CSTs	HRT_CST_Rm	-0.00502876	0.00048337	3.03396e-21	6.85242e-19
3.1.1.3	SampleType	throat	-0.00179744	0.00038446	4.84297e-06	6.54422e-05
3.1.1.3	SampleType	sputum	-0.0017711	0.000616007	0.00439224	0.0262662
3.1.1.3	Study	PRJNA655567	-0.0013816	0.000483857	0.00466526	0.0277024
3.1.1.3	HRT_CSTs	HRT_CST_Sa	-0.00111472	0.000413219	0.00746654	0.0411669
3.1.1.31	HealthyDiseased	Healthy	0.00012579	4.80946e-05	0.00946138	0.0496958
3.1.1.31	HRT_CSTs	HRT_CST_Pm	0.000249859	8.86385e-05	0.00521175	0.0303746
3.1.1.31	HRT_CSTs	HRT_CST_Ss	0.000277458	8.10779e-05	0.000727538	0.00565575
3.1.1.31	HRT_CSTs	HRT_CST_Ph	0.000309484	9.79775e-05	0.00178279	0.0122681
3.1.1.31	HRT_CSTs	HRT_CST_Pj	0.000335242	8.89327e-05	0.00020477	0.0018754
3.1.1.61	HRT_CSTs	HRT_CST_Ss	0.000236524	8.88575e-05	0.00828376	0.0447365
3.1.1.96	SampleType	throat	0.000240786	8.98796e-05	0.00788261	0.0430852
3.1.11.2	Study	PRJNA655567	0.000747435	0.000183115	6.04553e-05	0.000634029
3.1.11.2	SampleType	throat	0.000891174	0.000145499	3.56886e-09	9.74922e-08
3.1.11.2	SampleType	sputum	0.00108129	0.000233127	5.71296e-06	7.60606e-05
3.1.11.2	HRT_CSTs	HRT_CST_Ss	0.00132563	0.000169897	1.73115e-13	1.04763e-11
3.1.11.2	HRT_CSTs	HRT_CST_Rm	0.00156533	0.000182931	1.26409e-15	1.14638e-13
3.1.11.2	HRT_CSTs	HRT_CST_Pj	0.00174018	0.000186356	6.09819e-18	8.56999e-16
3.1.11.2	HRT_CSTs	HRT_CST_Pm	0.00184229	0.00018574	1.00727e-19	1.65454e-17
3.1.11.2	HRT_CSTs	HRT_CST_Ph	0.00189075	0.000205309	1.49073e-17	1.92396e-15
3.1.11.6	HRT_CSTs	HRT_CST_Ph	-0.00146258	0.00024379	7.04188e-09	1.81027e-07
3.1.11.6	HRT_CSTs	HRT_CST_Pj	-0.0013731	0.000221285	2.30173e-09	6.45505e-08
3.1.11.6	HRT_CSTs	HRT_CST_Pm	-0.00104104	0.000220553	3.95825e-06	5.45359e-05
3.1.11.6	HRT_CSTs	HRT_CST_Rm	-0.000882662	0.000217218	6.50701e-05	0.000674595
3.1.11.6	HRT_CSTs	HRT_CST_Ss	-0.000696932	0.00020174	0.000648888	0.00512625
3.1.11.6	HRT_CSTs	HRT_CST_Sa	-0.000608682	0.000185693	0.00119684	0.00869979
3.1.13.1	SampleType	throat	0.000384895	0.000135953	0.00502254	0.0294402
3.1.13.1	HRT_CSTs	HRT_CST_Ss	0.000415602	0.00015875	0.00939427	0.0494254
3.1.13.1	Nation	Italy	0.00065055	0.000209058	0.00207894	0.0139633
3.1.2.12	SampleType	sputum	-0.000406397	0.000131787	0.00227729	0.0151119
3.1.2.12	SampleType	Nasal_Cavity	-0.000313905	0.000103186	0.00260358	0.0169219
3.1.2.12	SampleType	throat	-0.000286831	8.22502e-05	0.000577785	0.00461644
3.1.21.2	HRT_CSTs	HRT_CST_Rm	-0.000843586	0.000160801	3.35086e-07	5.96085e-06
3.1.21.2	HRT_CSTs	HRT_CST_Ss	-0.000815902	0.000149343	1.14352e-07	2.27052e-06
3.1.21.2	HRT_CSTs	HRT_CST_Pm	-0.000677386	0.000163269	4.60499e-05	0.000497386
3.1.21.2	HRT_CSTs	HRT_CST_Ph	-0.000548712	0.000180471	0.00261771	0.0169963
3.1.21.2	HRT_CSTs	HRT_CST_Pj	-0.000503272	0.000163811	0.00236329	0.0156006
3.1.21.2	SampleType	throat	-0.000461983	0.000127896	0.000368055	0.00314538
3.1.21.3	SampleType	throat	-0.00141668	0.000533481	0.00843546	0.0453835
3.1.26.12	SampleType	throat	0.000320337	0.00010084	0.00168012	0.0116695
3.1.3.11	HRT_CSTs	HRT_CST_Ss	-0.000684634	0.000209233	0.00122045	0.00885369
3.1.3.11	HRT_CSTs	HRT_CST_Rm	-0.00062978	0.000225285	0.00559118	0.0321734
3.1.3.11	SampleType	throat	-0.000585154	0.000179186	0.00124757	0.0090085
3.1.3.11	HRT_CSTs	HRT_CST_Sa	0.000677214	0.00019259	0.000520802	0.00422521
3.1.3.15	HealthyDiseased	Healthy	0.00017992	5.16126e-05	0.000580525	0.00463248
3.1.3.15	HRT_CSTs	HRT_CST_Ss	0.000291837	8.70086e-05	0.000921921	0.00691604
3.1.3.15	HRT_CSTs	HRT_CST_Ph	0.00029767	0.000105144	0.00502308	0.0294402
3.1.3.15	HRT_CSTs	HRT_CST_Pj	0.000334986	9.5438e-05	0.000532823	0.00429793
3.1.3.16	SampleType	sputum	-0.000532979	0.000148664	0.000406241	0.00342086
3.1.3.16	SampleType	throat	-0.000371811	9.27836e-05	8.14368e-05	0.000823351
3.1.3.16	Study	PRJNA655567	-0.000343253	0.000116772	0.0036	0.0222117
3.1.3.16	HRT_CSTs	HRT_CST_Sa	0.000791275	9.97242e-05	7.45052e-14	4.93372e-12
3.1.3.23	SampleType	throat	0.000509663	0.000173873	0.003694	0.0226914
3.1.3.23	HRT_CSTs	HRT_CST_Rm	0.000746518	0.000218605	0.000746163	0.00576862
3.1.3.23	HRT_CSTs	HRT_CST_Ss	0.000847243	0.000203029	4.17226e-05	0.000454528
3.1.3.3	HRT_CSTs	HRT_CST_Rm	0.000421706	0.000153061	0.00630498	0.0355848
3.1.3.3	HRT_CSTs	HRT_CST_Pm	0.000543994	0.00015541	0.000551461	0.00443694
3.1.3.3	HRT_CSTs	HRT_CST_Ss	0.000729038	0.000142154	5.92047e-07	9.83996e-06
3.1.3.3	HRT_CSTs	HRT_CST_Pj	0.000980113	0.000155926	1.47457e-09	4.21002e-08
3.1.3.3	HRT_CSTs	HRT_CST_Ph	0.00109339	0.000171784	9.48781e-10	2.83023e-08
3.1.3.5	HRT_CSTs	HRT_CST_Ss	0.000218369	8.26886e-05	0.00879905	0.046741
3.1.3.6	Nation	Switzerland	-0.000732828	0.000242721	0.002801	0.0179742
3.1.3.6	HRT_CSTs	HRT_CST_Ss	0.00043213	0.000110661	0.000121766	0.00118469
3.1.3.6	SampleType	sputum	0.000504003	0.000151846	0.00103966	0.0076496
3.1.3.6	HRT_CSTs	HRT_CST_Pm	0.000514979	0.00012098	2.95248e-05	0.000334915
3.1.3.6	HRT_CSTs	HRT_CST_Pj	0.0011754	0.000121382	5.37434e-19	8.28959e-17
3.1.3.6	HRT_CSTs	HRT_CST_Ph	0.001288	0.000133727	7.75937e-19	1.18242e-16
3.1.31.1	SampleType	sputum	-0.000351558	8.09812e-05	2.07135e-05	0.000243479
3.1.31.1	SampleType	throat	-0.000322809	5.05417e-05	8.38461e-10	2.55234e-08
3.1.31.1	Study	PRJNA655567	-0.000217631	6.36086e-05	0.000729334	0.00566275
3.1.31.1	SampleType	Nasal_Cavity	-0.000213717	6.34063e-05	0.000870818	0.00658344
3.1.31.1	HRT_CSTs	HRT_CST_Sa	0.00074903	5.43224e-05	1.98115e-32	2.08813e-29
3.1.4.12	HRT_CSTs	HRT_CST_Ph	-0.00119257	0.000176363	9.83601e-11	3.56464e-09
3.1.4.12	HRT_CSTs	HRT_CST_Pj	-0.00117308	0.000160083	3.34456e-12	1.56674e-10
3.1.4.12	HRT_CSTs	HRT_CST_Pm	-0.00115783	0.000159553	5.16703e-12	2.33402e-10
3.1.4.12	HRT_CSTs	HRT_CST_Ss	-0.00112857	0.000145944	2.69166e-13	1.56885e-11
3.1.4.12	HRT_CSTs	HRT_CST_Rm	-0.00106189	0.000157141	1.0092e-10	3.64697e-09
3.1.4.12	SampleType	throat	-0.000482881	0.000124985	0.000143013	0.00136515
3.2.1.1	HRT_CSTs	HRT_CST_Ss	0.000727006	0.000259398	0.00547192	0.0316311
3.2.1.11	HRT_CSTs	HRT_CST_Ss	0.00064055	0.000161164	9.27186e-05	0.000927039
3.2.1.20	HRT_CSTs	HRT_CST_Ss	0.000287817	6.97099e-05	4.9981e-05	0.000534822
3.2.1.21	HRT_CSTs	HRT_CST_Ss	0.000614629	0.000214942	0.00460706	0.0274212
3.2.1.21	HRT_CSTs	HRT_CST_Ph	0.000798632	0.000259744	0.0023449	0.0154873
3.2.1.21	HRT_CSTs	HRT_CST_Pj	0.0010203	0.000235765	2.19387e-05	0.000255979
3.2.1.23	HRT_CSTs	HRT_CST_Ss	0.00078383	0.000238426	0.00115832	0.00845867
3.2.1.26	HRT_CSTs	HRT_CST_Pj	-0.00170485	0.000337668	8.65386e-07	1.38374e-05
3.2.1.26	HRT_CSTs	HRT_CST_Ph	-0.0016975	0.00037201	7.96298e-06	0.000102981
3.2.1.41	HRT_CSTs	HRT_CST_Ph	0.00226423	0.00074833	0.00274379	0.0176788
3.2.1.41	HRT_CSTs	HRT_CST_Ss	0.00253169	0.000619255	5.88895e-05	0.000620695
3.2.1.73	HRT_CSTs	HRT_CST_Ss	0.000187578	6.71834e-05	0.00564933	0.0324392
3.2.1.73	HRT_CSTs	HRT_CST_Rm	0.000199758	7.23378e-05	0.00618825	0.035004
3.2.1.85	HRT_CSTs	HRT_CST_Pj	-0.00199834	0.000253632	1.06451e-13	6.7891e-12
3.2.1.85	HRT_CSTs	HRT_CST_Ph	-0.00192911	0.000279428	4.28469e-11	1.65727e-09
3.2.1.85	HRT_CSTs	HRT_CST_Pm	-0.00180755	0.000252793	9.84514e-12	4.19264e-10
3.2.1.85	HRT_CSTs	HRT_CST_Ss	-0.00165004	0.000231231	1.07402e-11	4.55845e-10
3.2.1.85	HRT_CSTs	HRT_CST_Rm	-0.00132515	0.000248971	2.30424e-07	4.29861e-06
3.2.1.85	HRT_CSTs	HRT_CST_Sa	-0.000735659	0.000212838	0.000644703	0.00509956
3.2.1.85	Study	PRJNA655567	-0.000686436	0.000249222	0.00632072	0.0356552
3.2.1.93	HRT_CSTs	HRT_CST_Rm	0.00217838	0.000749489	0.00398849	0.0241602
3.2.1.96	HRT_CSTs	HRT_CST_Ss	-0.00457412	0.000280327	4.6296e-41	2.92776e-37
3.2.1.96	HRT_CSTs	HRT_CST_Ph	-0.00449882	0.000338758	1.04312e-30	7.32966e-28
3.2.1.96	HRT_CSTs	HRT_CST_Pj	-0.00447287	0.000307485	5.20374e-35	8.22711e-32
3.2.1.96	HRT_CSTs	HRT_CST_Pm	-0.00446432	0.000306468	4.43336e-35	8.01044e-32
3.2.1.96	HRT_CSTs	HRT_CST_Rm	-0.00435384	0.000301834	1.3564e-34	1.9062e-31
3.2.1.96	HRT_CSTs	HRT_CST_Sa	-0.00361461	0.000258029	3.54465e-33	4.48327e-30
3.2.2.23	HRT_CSTs	HRT_CST_Ss	0.00030186	0.000107399	0.00534227	0.0310234
3.2.2.23	HRT_CSTs	HRT_CST_Rm	0.000353948	0.000115639	0.00245212	0.0160697
3.2.2.27	SampleType	throat	0.00033308	0.000124126	0.00778215	0.0426098
3.3.1.1	SampleType	throat	-0.00151536	0.000194057	1.66368e-13	1.01653e-11
3.3.1.1	SampleType	Nasal_Cavity	-0.00145952	0.000243452	7.20281e-09	1.84415e-07
3.3.1.1	SampleType	sputum	-0.00145084	0.000310931	5.04431e-06	6.79451e-05
3.3.1.1	Study	PRJNA655567	-0.000894243	0.000244228	0.000306921	0.00268646
3.4.11.18	HRT_CSTs	HRT_CST_Pm	0.0006969	0.000201289	0.000631691	0.00500917
3.4.11.18	HRT_CSTs	HRT_CST_Pj	0.00113262	0.000201957	5.48171e-08	1.16525e-06
3.4.11.18	HRT_CSTs	HRT_CST_Ph	0.00117631	0.000222497	2.74615e-07	5.01203e-06
3.4.11.24	HRT_CSTs	HRT_CST_Ss	0.000237179	6.30883e-05	0.000212776	0.0019445
3.4.11.4	HRT_CSTs	HRT_CST_Pj	0.000940828	0.000265542	0.000473142	0.00390875
3.4.11.4	HRT_CSTs	HRT_CST_Ph	0.00102771	0.000292548	0.000527195	0.0042716
3.4.11.7	SampleType	throat	0.000446927	0.000135388	0.00110604	0.00811439
3.4.11.7	HRT_CSTs	HRT_CST_Rm	0.000555864	0.00017022	0.00124786	0.0090085
3.4.11.7	Study	PRJNA516442	0.00175215	0.000523766	0.000950449	0.00710897
3.4.13.20	HRT_CSTs	HRT_CST_Ss	0.00116303	0.000254804	7.91478e-06	0.000102463
3.4.13.20	HRT_CSTs	HRT_CST_Pm	0.001432	0.000278564	5.58513e-07	9.30707e-06
3.4.13.20	HRT_CSTs	HRT_CST_Pj	0.00293656	0.000279489	1.42615e-21	3.46884e-19
3.4.13.20	HRT_CSTs	HRT_CST_Ph	0.00309039	0.000307914	4.32503e-20	7.92796e-18
3.4.13.9	SampleType	sputum	-0.000381474	0.000126928	0.00292636	0.0186551
3.4.13.9	HRT_CSTs	HRT_CST_Ss	0.000254332	9.25014e-05	0.00641172	0.0360104
3.4.14.11	HRT_CSTs	HRT_CST_Rm	0.0012816	0.000354097	0.000358498	0.00307409
3.4.14.11	HRT_CSTs	HRT_CST_Ss	0.00138312	0.000328866	3.64742e-05	0.000403138
3.4.14.11	Study	PRJNA516442	0.00304944	0.00108956	0.00553581	0.0319275
3.4.14.4	HRT_CSTs	HRT_CST_Ss	0.000201432	7.33676e-05	0.00648754	0.0363233
3.4.14.4	HRT_CSTs	HRT_CST_Ph	0.000277305	8.86601e-05	0.00197376	0.0134071
3.4.14.4	HRT_CSTs	HRT_CST_Pj	0.000287746	8.04755e-05	0.0004206	0.00352535
3.4.15.5	HRT_CSTs	HRT_CST_Ss	0.00027188	9.91702e-05	0.00656402	0.0367028
3.4.16.4	SampleType	throat	0.00101164	0.000279465	0.000357759	0.00306984
3.4.16.4	HRT_CSTs	HRT_CST_Rm	0.00139155	0.000351363	9.80106e-05	0.000973793
3.4.16.4	HRT_CSTs	HRT_CST_Pm	0.00204879	0.000356757	2.73537e-08	6.22248e-07
3.4.16.4	HRT_CSTs	HRT_CST_Pj	0.00217256	0.000357942	4.82141e-09	1.28382e-07
3.4.16.4	HRT_CSTs	HRT_CST_Ph	0.00222821	0.000394346	4.41422e-08	9.65935e-07
3.4.16.4	HRT_CSTs	HRT_CST_Ss	0.00227099	0.000326327	3.08705e-11	1.21635e-09
3.4.19.3	HRT_CSTs	HRT_CST_Rm	-0.000580261	0.000143509	7.0532e-05	0.000725275
3.4.19.3	HRT_CSTs	HRT_CST_Ss	-0.00057916	0.000133284	2.03581e-05	0.000239525
3.4.19.3	HRT_CSTs	HRT_CST_Pm	-0.000513229	0.000145712	0.000509998	0.00415825
3.4.19.3	SampleType	throat	-0.000326199	0.000114143	0.00463122	0.0275391
3.4.21.19	SampleType	sputum	-0.00187169	0.000293468	8.82564e-10	2.65071e-08
3.4.21.19	SampleType	throat	-0.00174899	0.000183158	1.38869e-18	2.08845e-16
3.4.21.19	SampleType	Nasal_Cavity	-0.00136669	0.000229778	9.27666e-09	2.30967e-07
3.4.21.19	Study	PRJNA655567	-0.00105713	0.000230511	7.19818e-06	9.4048e-05
3.4.21.19	HRT_CSTs	HRT_CST_Sa	0.00240818	0.000196859	3.39252e-27	1.95039e-24
3.4.21.53	HRT_CSTs	HRT_CST_Ss	0.0016895	0.000347543	2.08058e-06	3.02822e-05
3.4.21.53	HRT_CSTs	HRT_CST_Pm	0.00211817	0.000379952	6.50125e-08	1.36235e-06
3.4.21.53	HRT_CSTs	HRT_CST_Pj	0.00349901	0.000381213	1.84305e-17	2.30801e-15
3.4.21.53	HRT_CSTs	HRT_CST_Ph	0.0035741	0.000419984	1.72812e-15	1.49707e-13
3.4.21.88	HRT_CSTs	HRT_CST_Ph	-0.00077963	0.000138021	4.45488e-08	9.73149e-07
3.4.21.88	HRT_CSTs	HRT_CST_Pj	-0.000728309	0.00012528	1.89034e-08	4.40313e-07
3.4.21.88	HRT_CSTs	HRT_CST_Ss	-0.000624436	0.000114215	1.12115e-07	2.23665e-06
3.4.21.88	HRT_CSTs	HRT_CST_Pm	-0.000583921	0.000124865	4.81754e-06	6.51682e-05
3.4.21.88	HRT_CSTs	HRT_CST_Rm	-0.00053293	0.000122977	2.13945e-05	0.000250427
3.4.21.88	HRT_CSTs	HRT_CST_Sa	-0.000289173	0.00010513	0.00639015	0.0359212
3.4.21.89	HRT_CSTs	HRT_CST_Sa	-0.000903927	0.000176289	5.94849e-07	9.87355e-06
3.4.21.89	HRT_CSTs	HRT_CST_Rm	-0.000837508	0.000206218	6.56466e-05	0.000679458
3.4.21.89	HRT_CSTs	HRT_CST_Pm	-0.000812525	0.000209384	0.000133886	0.00129168
3.4.21.89	HRT_CSTs	HRT_CST_Ss	-0.000799965	0.000191524	4.10727e-05	0.000448995
3.4.22.37	Nation	Italy	0.00361687	0.00123232	0.00365101	0.0224711
3.4.22.40	HRT_CSTs	HRT_CST_Ss	0.000420852	0.000106121	9.59787e-05	0.000958402
3.4.22.48	HRT_CSTs	HRT_CST_Ss	-0.00100349	0.000136199	2.62003e-12	1.2365e-10
3.4.22.48	HRT_CSTs	HRT_CST_Ph	-0.000987354	0.000164588	7.05617e-09	1.81027e-07
3.4.22.48	HRT_CSTs	HRT_CST_Pj	-0.000963912	0.000149394	5.81147e-10	1.81939e-08
3.4.22.48	HRT_CSTs	HRT_CST_Pm	-0.000950406	0.000148899	8.58069e-10	2.59018e-08
3.4.22.48	HRT_CSTs	HRT_CST_Rm	-0.000837795	0.000146648	3.19471e-08	7.16431e-07
3.4.22.48	SampleType	sputum	-0.000571278	0.000186888	0.00248404	0.0162427
3.4.22.48	SampleType	throat	-0.000562846	0.00011664	2.45227e-06	3.49282e-05
3.4.22.48	Study	PRJNA655567	-0.000447798	0.000146796	0.00253486	0.0165262
3.4.22.71	HRT_CSTs	HRT_CST_Pm	0.00060908	0.000169068	0.000381192	0.00324667
3.4.22.71	HRT_CSTs	HRT_CST_Sa	0.00066299	0.000142346	5.23974e-06	7.02037e-05
3.4.22.71	HRT_CSTs	HRT_CST_Ss	0.000775722	0.000154647	1.01071e-06	1.58211e-05
3.4.22.71	HRT_CSTs	HRT_CST_Rm	0.00106192	0.000166512	8.84408e-10	2.65071e-08
3.4.23.36	SampleType	Nasal_Cavity	0.000701843	0.000156935	1.18318e-05	0.000147147
3.4.24.29	SampleType	sputum	-0.000773764	0.000198337	0.000123554	0.00119931
3.4.24.29	SampleType	throat	-0.000731212	0.000123786	1.15271e-08	2.80915e-07
3.4.24.29	Study	PRJNA655567	-0.000548671	0.000155789	0.000510576	0.00415825
3.4.24.29	HRT_CSTs	HRT_CST_Ph	-0.00051693	0.000174671	0.00338265	0.0211591
3.4.24.29	HRT_CSTs	HRT_CST_Ss	-0.000507536	0.000144543	0.000530289	0.00429028
3.4.24.29	HRT_CSTs	HRT_CST_Pj	-0.000485558	0.000158546	0.0024383	0.0160123
3.4.24.29	HRT_CSTs	HRT_CST_Pm	-0.000466751	0.000158021	0.00344391	0.0214522
3.4.24.29	HRT_CSTs	HRT_CST_Sa	0.00112124	0.000133045	2.99201e-15	2.42583e-13
3.4.24.3	SampleType	sputum	-0.000290283	7.48699e-05	0.000135658	0.00130578
3.4.24.3	SampleType	Nasal_Cavity	-0.000260994	5.86213e-05	1.28983e-05	0.000158233
3.4.24.3	SampleType	throat	-0.000251528	4.67275e-05	1.70911e-07	3.27033e-06
3.4.24.3	Study	PRJNA655567	-0.000176717	5.88083e-05	0.00293082	0.0186558
3.4.24.57	SampleType	sputum	-0.000377982	0.000108943	0.000615464	0.00489892
3.4.24.57	SampleType	throat	-0.000342901	6.79932e-05	8.89236e-07	1.41295e-05
3.4.24.57	HRT_CSTs	HRT_CST_Sa	0.000778973	7.30795e-05	4.66406e-22	1.22898e-19
3.4.24.71	HRT_CSTs	HRT_CST_Ss	0.000614804	0.000129037	3.2378e-06	4.50514e-05
3.4.25.2	HRT_CSTs	HRT_CST_Pj	-0.00068003	0.000121007	5.16714e-08	1.10761e-06
3.4.25.2	HRT_CSTs	HRT_CST_Ph	-0.000673543	0.000133314	8.51521e-07	1.36502e-05
3.4.25.2	HRT_CSTs	HRT_CST_Ss	-0.000667604	0.000110319	5.31491e-09	1.40048e-07
3.4.25.2	HRT_CSTs	HRT_CST_Pm	-0.000641014	0.000120607	2.39231e-07	4.43015e-06
3.4.25.2	HRT_CSTs	HRT_CST_Rm	-0.000607609	0.000118783	6.30756e-07	1.03878e-05
3.5.1.10	HRT_CSTs	HRT_CST_Pj	-0.000290645	0.000103922	0.00556985	0.0320653
3.5.1.10	SampleType	throat	0.000217581	8.11378e-05	0.00782263	0.0427944
3.5.1.108	HRT_CSTs	HRT_CST_Pm	0.000389414	0.000124178	0.00192152	0.0131228
3.5.1.108	HRT_CSTs	HRT_CST_Ss	0.000392898	0.000113586	0.000638793	0.00506231
3.5.1.108	HRT_CSTs	HRT_CST_Ph	0.000773031	0.000137262	4.85735e-08	1.04661e-06
3.5.1.108	HRT_CSTs	HRT_CST_Pj	0.000815136	0.000124591	3.48147e-10	1.14622e-08
3.5.1.124	SampleType	sputum	-0.00039403	0.000141543	0.00578952	0.0330591
3.5.1.124	SampleType	throat	-0.000308353	8.8339e-05	0.000571097	0.00456878
3.5.1.124	HRT_CSTs	HRT_CST_Sa	0.0011222	9.49471e-05	7.95371e-26	3.46891e-23
3.5.1.16	HRT_CSTs	HRT_CST_Ph	-0.00196764	0.00023374	3.18493e-15	2.5658e-13
3.5.1.16	HRT_CSTs	HRT_CST_Pj	-0.0019282	0.000212163	3.43656e-17	4.06221e-15
3.5.1.16	HRT_CSTs	HRT_CST_Sa	-0.0017827	0.000178038	5.12214e-20	8.75471e-18
3.5.1.16	HRT_CSTs	HRT_CST_Ss	-0.00171782	0.000193424	1.41959e-16	1.49625e-14
3.5.1.16	HRT_CSTs	HRT_CST_Pm	-0.00133795	0.000211461	1.17112e-09	3.42085e-08
3.5.1.16	HRT_CSTs	HRT_CST_Rm	-0.00114166	0.000208263	1.04166e-07	2.10798e-06
3.5.1.16	SampleType	throat	0.000489169	0.000165647	0.00345085	0.0214689
3.5.1.16	SampleType	Nasal_Cavity	0.000578579	0.00020781	0.00578358	0.0330401
3.5.1.18	HRT_CSTs	HRT_CST_Pm	0.000446378	0.00014539	0.00237903	0.0156718
3.5.1.18	HRT_CSTs	HRT_CST_Rm	0.000453589	0.000143192	0.00173074	0.0119816
3.5.1.18	Study	PRJNA655567	0.000495055	0.000143336	0.000650693	0.0051373
3.5.1.18	SampleType	throat	0.000567398	0.000113891	1.18682e-06	1.83059e-05
3.5.1.25	HRT_CSTs	HRT_CST_Pj	-0.000814264	0.000226298	0.000387331	0.00328209
3.5.1.25	HRT_CSTs	HRT_CST_Ph	-0.000781752	0.000249313	0.00192341	0.0131286
3.5.1.5	HRT_CSTs	HRT_CST_Pj	-0.0020701	0.000272943	6.84716e-13	3.62355e-11
3.5.1.5	HRT_CSTs	HRT_CST_Ph	-0.00206548	0.000300702	5.26347e-11	1.99917e-09
3.5.1.5	HRT_CSTs	HRT_CST_Pm	-0.00191301	0.00027204	2.00107e-11	8.21739e-10
3.5.1.5	HRT_CSTs	HRT_CST_Rm	-0.00172023	0.000267926	6.94552e-10	2.13221e-08
3.5.1.5	HRT_CSTs	HRT_CST_Ss	-0.00157762	0.000248835	1.09045e-09	3.2e-08
3.5.1.5	SampleType	sputum	-0.00111193	0.000341445	0.00128646	0.00923969
3.5.1.5	SampleType	throat	-0.000884679	0.000213101	4.55715e-05	0.00049264
3.5.1.53	Nation	Italy	-0.000314137	0.000109577	0.00450556	0.0268677
3.5.1.53	HRT_CSTs	HRT_CST_Rm	0.000292316	8.95923e-05	0.00125985	0.00907956
3.5.1.53	HRT_CSTs	HRT_CST_Ss	0.000304141	8.32085e-05	0.000314195	0.00274443
3.5.1.53	SampleType	sputum	0.000366957	0.000114176	0.00148429	0.0104645
3.5.1.53	HRT_CSTs	HRT_CST_Pm	0.000424172	9.09677e-05	5.11772e-06	6.87874e-05
3.5.1.53	HRT_CSTs	HRT_CST_Pj	0.000656428	9.12697e-05	7.64573e-12	3.34613e-10
3.5.1.53	HRT_CSTs	HRT_CST_Ph	0.000670069	0.000100552	1.73639e-10	5.96791e-09
3.5.1.88	HRT_CSTs	HRT_CST_Ph	-0.000841321	0.000160761	3.56668e-07	6.30929e-06
3.5.1.88	HRT_CSTs	HRT_CST_Pj	-0.00081421	0.000145921	6.33847e-08	1.33171e-06
3.5.1.88	SampleType	throat	0.000390167	0.000113928	0.000721047	0.00562257
3.5.2.2	SampleType	Nasal_Cavity	0.000419837	0.000129812	0.00138705	0.00986691
3.5.2.3	SampleType	Nasal_Cavity	0.000738003	0.000250244	0.00349362	0.0216817
3.5.2.6	HRT_CSTs	HRT_CST_Sa	-0.00166435	0.0001811	1.70071e-17	2.17279e-15
3.5.2.6	HRT_CSTs	HRT_CST_Ph	-0.001522	0.00023776	7.73353e-10	2.36265e-08
3.5.2.6	HRT_CSTs	HRT_CST_Pm	-0.00150321	0.000215097	2.59439e-11	1.02865e-09
3.5.2.6	HRT_CSTs	HRT_CST_Ss	-0.00147824	0.00019675	1.06626e-12	5.43793e-11
3.5.2.6	HRT_CSTs	HRT_CST_Rm	-0.00146918	0.000211845	3.56005e-11	1.38974e-09
3.5.2.6	HRT_CSTs	HRT_CST_Pj	-0.00146233	0.000215811	9.06691e-11	3.32401e-09
3.5.2.7	SampleType	sputum	-0.000663673	0.000226488	0.00370504	0.0227483
3.5.2.7	SampleType	throat	-0.000382566	0.000141355	0.00727745	0.0402295
3.5.2.7	HRT_CSTs	HRT_CST_Rm	0.00058186	0.000177721	0.00121269	0.00880485
3.5.2.7	HRT_CSTs	HRT_CST_Ss	0.000588313	0.000165058	0.00043818	0.00364852
3.5.2.7	HRT_CSTs	HRT_CST_Sa	0.00129074	0.000151929	1.90168e-15	1.63622e-13
3.5.2.9	HRT_CSTs	HRT_CST_Rm	-0.00143296	0.00022215	5.86938e-10	1.83299e-08
3.5.2.9	HRT_CSTs	HRT_CST_Ph	-0.00137804	0.000249326	8.28738e-08	1.70993e-06
3.5.2.9	HRT_CSTs	HRT_CST_Ss	-0.00135885	0.000206321	2.71462e-10	9.08322e-09
3.5.2.9	HRT_CSTs	HRT_CST_Pm	-0.00132934	0.00022556	1.23877e-08	3.00152e-07
3.5.2.9	HRT_CSTs	HRT_CST_Pj	-0.00118744	0.000226309	3.33781e-07	5.946e-06
3.5.3.1	SampleType	sputum	-0.000376214	0.000118731	0.00172551	0.011952
3.5.3.1	SampleType	throat	-0.000293786	7.4102e-05	9.64125e-05	0.000961691
3.5.3.1	HRT_CSTs	HRT_CST_Rm	0.000257505	9.31663e-05	0.00614314	0.0348111
3.5.3.1	HRT_CSTs	HRT_CST_Sa	0.00107018	7.96451e-05	3.08329e-31	2.29397e-28
3.5.3.12	HRT_CSTs	HRT_CST_Ss	0.000248959	8.58738e-05	0.00408011	0.0246561
3.5.3.12	HRT_CSTs	HRT_CST_Rm	0.000278966	9.24621e-05	0.00282012	0.0180618
3.5.3.6	HRT_CSTs	HRT_CST_Pj	-0.00187146	0.000252598	2.03537e-12	1.00028e-10
3.5.3.6	HRT_CSTs	HRT_CST_Ph	-0.00184715	0.000278288	2.02096e-10	6.87127e-09
3.5.3.6	HRT_CSTs	HRT_CST_Pm	-0.00167384	0.000251762	1.8975e-10	6.48637e-09
3.5.3.6	HRT_CSTs	HRT_CST_Ss	-0.00167121	0.000230288	5.15744e-12	2.33402e-10
3.5.3.6	HRT_CSTs	HRT_CST_Rm	-0.00129179	0.000247956	4.00013e-07	6.94014e-06
3.5.3.6	SampleType	sputum	-0.000910593	0.000315994	0.00430508	0.0258305
3.5.3.6	HRT_CSTs	HRT_CST_Sa	-0.000820116	0.00021197	0.000139998	0.00133834
3.5.3.6	Study	PRJNA655567	-0.000789066	0.000248205	0.00166681	0.0115898
3.5.3.6	SampleType	throat	-0.000553778	0.000197217	0.00538552	0.031203
3.5.3.8	HRT_CSTs	HRT_CST_Ph	-0.000895633	0.000178291	9.76183e-07	1.53186e-05
3.5.3.8	HRT_CSTs	HRT_CST_Pj	-0.000886904	0.000161832	1.04913e-07	2.11971e-06
3.5.3.8	SampleType	sputum	-0.000751138	0.000202448	0.000255998	0.00229473
3.5.3.8	HRT_CSTs	HRT_CST_Pm	-0.000728077	0.000161296	9.8723e-06	0.000125745
3.5.3.8	HRT_CSTs	HRT_CST_Ss	-0.000581297	0.000147538	0.000106215	0.00104953
3.5.3.8	SampleType	throat	-0.000436077	0.000126351	0.000656467	0.00517036
3.5.3.8	HRT_CSTs	HRT_CST_Sa	0.000451759	0.000135803	0.00101358	0.00750205
3.5.4.10	HRT_CSTs	HRT_CST_Rm	0.000729951	0.000255836	0.00469661	0.0278755
3.5.4.10	SampleType	throat	0.000897479	0.000203485	1.54258e-05	0.000185637
3.5.4.12	SampleType	Nasal_Cavity	0.000260199	6.83955e-05	0.00017946	0.00167021
3.5.4.13	HRT_CSTs	HRT_CST_Pm	0.000309069	0.000102441	0.00282037	0.0180618
3.5.4.13	Study	PRJNA655567	0.000309166	0.000100993	0.00244864	0.0160635
3.5.4.13	HRT_CSTs	HRT_CST_Rm	0.000395534	0.000100892	0.000114679	0.00112316
3.5.4.13	SampleType	throat	0.000491436	8.02466e-05	3.58616e-09	9.77538e-08
3.5.4.16	SampleType	throat	0.000483156	9.3266e-05	4.61119e-07	7.8814e-06
3.5.4.16	SampleType	sputum	0.000527893	0.000149437	0.000491395	0.00404663
3.5.4.16	HRT_CSTs	HRT_CST_Ss	0.000852618	0.000108905	1.46355e-13	9.02973e-12
3.5.4.16	HRT_CSTs	HRT_CST_Pj	0.000911763	0.000119456	5.06221e-13	2.74793e-11
3.5.4.16	HRT_CSTs	HRT_CST_Rm	0.00092698	0.000117261	8.9915e-14	5.80227e-12
3.5.4.16	HRT_CSTs	HRT_CST_Pm	0.000926993	0.000119061	1.92477e-13	1.14294e-11
3.5.4.16	HRT_CSTs	HRT_CST_Ph	0.000956942	0.000131605	4.72849e-12	2.16688e-10
3.5.4.19	HRT_CSTs	HRT_CST_Pm	-0.000506045	9.8999e-05	6.41933e-07	1.05581e-05
3.5.4.19	HRT_CSTs	HRT_CST_Rm	-0.000503928	9.75022e-05	4.88701e-07	8.31911e-06
3.5.4.19	HRT_CSTs	HRT_CST_Pj	-0.000487288	9.93276e-05	1.69279e-06	2.51888e-05
3.5.4.19	HRT_CSTs	HRT_CST_Ss	-0.000461777	9.05547e-05	6.80452e-07	1.1105e-05
3.5.4.19	HRT_CSTs	HRT_CST_Ph	-0.000449526	0.00010943	5.43992e-05	0.000577215
3.5.4.25	Nation	Switzerland	-0.00140124	0.000513752	0.00684212	0.0380392
3.5.4.25	HRT_CSTs	HRT_CST_Sa	-0.00114312	0.000215598	2.54798e-07	4.67055e-06
3.5.4.25	Nation	Italy	-0.000925623	0.000308456	0.0029694	0.0188634
3.5.4.25	HRT_CSTs	HRT_CST_Rm	-0.0007374	0.000252199	0.00377945	0.0231153
3.5.4.25	SampleType	sputum	0.00101585	0.000321403	0.00177135	0.0122226
3.5.4.25	HRT_CSTs	HRT_CST_Pj	0.00137498	0.000256921	1.99427e-07	3.78164e-06
3.5.4.25	HRT_CSTs	HRT_CST_Ph	0.00166097	0.000283051	1.41725e-08	3.38853e-07
3.5.4.33	HRT_CSTs	HRT_CST_Ph	-0.000635634	0.000124415	6.50058e-07	1.06502e-05
3.5.4.33	HRT_CSTs	HRT_CST_Pj	-0.000558913	0.00011293	1.38342e-06	2.09803e-05
3.5.4.33	HRT_CSTs	HRT_CST_Sa	-0.000527107	9.47659e-05	6.93381e-08	1.44005e-06
3.5.4.33	HRT_CSTs	HRT_CST_Pm	-0.000460637	0.000112556	5.78908e-05	0.000611187
3.5.4.33	HRT_CSTs	HRT_CST_Rm	-0.00041781	0.000110854	0.000205238	0.00187697
3.5.4.33	HRT_CSTs	HRT_CST_Ss	-0.000323915	0.000102955	0.00185797	0.0127451
3.5.4.33	SampleType	Nasal_Cavity	0.000342588	0.000110613	0.00218029	0.0145368
3.5.4.33	Study	PRJNA516442	0.000922859	0.000341098	0.00729593	0.0403141
3.5.4.4	HRT_CSTs	HRT_CST_Ss	0.000388729	0.000137909	0.00521372	0.0303746
3.5.4.4	HRT_CSTs	HRT_CST_Rm	0.000479764	0.00014849	0.00140214	0.00996308
3.5.4.4	SampleType	throat	0.000528887	0.000118105	1.15327e-05	0.000143993
3.5.99.6	HRT_CSTs	HRT_CST_Pj	0.00110849	0.000221053	1.01792e-06	1.59143e-05
3.5.99.6	HRT_CSTs	HRT_CST_Ph	0.00137705	0.000243535	4.32412e-08	9.49504e-07
3.6.1.1	HRT_CSTs	HRT_CST_Pj	0.000922652	0.000293345	0.00186345	0.0127606
3.6.1.1	HRT_CSTs	HRT_CST_Ph	0.00107507	0.000323179	0.00101368	0.00750205
3.6.1.11	HRT_CSTs	HRT_CST_Sa	-0.00170177	0.000146967	4.89255e-25	1.87518e-22
3.6.1.11	HRT_CSTs	HRT_CST_Rm	-0.00157026	0.000171917	2.51093e-17	3.05367e-15
3.6.1.11	HRT_CSTs	HRT_CST_Ss	-0.00144774	0.000159667	3.97318e-17	4.56844e-15
3.6.1.11	HRT_CSTs	HRT_CST_Pm	-0.00133566	0.000174556	4.48964e-13	2.46891e-11
3.6.1.11	HRT_CSTs	HRT_CST_Ph	-0.00122491	0.000192948	1.04053e-09	3.0606e-08
3.6.1.11	HRT_CSTs	HRT_CST_Pj	-0.00112619	0.000175136	6.57146e-10	2.02722e-08
3.6.1.15	HRT_CSTs	HRT_CST_Ss	0.00252477	0.000681985	0.000263943	0.0023576
3.6.1.22	HRT_CSTs	HRT_CST_Pm	0.000239937	7.83573e-05	0.00244208	0.0160287
3.6.1.22	HRT_CSTs	HRT_CST_Ss	0.000275508	7.16736e-05	0.000154214	0.00145778
3.6.1.22	HRT_CSTs	HRT_CST_Pj	0.000441233	7.86174e-05	5.36526e-08	1.14242e-06
3.6.1.22	HRT_CSTs	HRT_CST_Ph	0.000489189	8.6613e-05	4.46955e-08	9.7467e-07
3.6.1.23	Nation	Italy	-0.000563296	0.000135526	4.46646e-05	0.000484077
3.6.1.23	HRT_CSTs	HRT_CST_Ss	0.000327427	0.000102913	0.00165302	0.0115192
3.6.1.23	SampleType	throat	0.000346414	8.81341e-05	0.000110215	0.00108652
3.6.1.23	HRT_CSTs	HRT_CST_Rm	0.000475951	0.000110809	2.51354e-05	0.000289011
3.6.1.23	HRT_CSTs	HRT_CST_Pm	0.000535521	0.00011251	3.30895e-06	4.59403e-05
3.6.1.23	HRT_CSTs	HRT_CST_Pj	0.000576463	0.000112883	6.57126e-07	1.07382e-05
3.6.1.23	HRT_CSTs	HRT_CST_Ph	0.000602736	0.000124364	2.22631e-06	3.21077e-05
3.6.1.23	SampleType	sputum	0.000851624	0.000141214	5.94773e-09	1.5447e-07
3.6.1.27	HRT_CSTs	HRT_CST_Pj	-0.000447754	0.000164406	0.0069231	0.0384387
3.6.1.54	HRT_CSTs	HRT_CST_Ss	0.00024691	8.81555e-05	0.00550188	0.0317752
3.6.1.54	HRT_CSTs	HRT_CST_Pm	0.000286553	9.63761e-05	0.00323903	0.0203514
3.6.1.54	SampleType	sputum	0.000363828	0.000120965	0.00290524	0.0185396
3.6.1.54	HRT_CSTs	HRT_CST_Ph	0.000557554	0.00010653	3.55971e-07	6.30578e-06
3.6.1.54	HRT_CSTs	HRT_CST_Pj	0.000591664	9.6696e-05	3.69075e-09	9.97448e-08
3.6.1.66	HRT_CSTs	HRT_CST_Rm	-0.000492041	9.89021e-05	1.22597e-06	1.87953e-05
3.6.1.66	HRT_CSTs	HRT_CST_Ss	-0.000406649	9.18548e-05	1.43696e-05	0.000174756
3.6.1.66	HRT_CSTs	HRT_CST_Pm	-0.000365487	0.00010042	0.000332817	0.00288043
3.6.1.66	SampleType	throat	-0.000292354	7.8664e-05	0.000250111	0.00224673
3.6.1.9	Nation	Switzerland	-0.000999439	0.000339781	0.00357873	0.022123
3.6.1.9	HRT_CSTs	HRT_CST_Pm	0.000576001	0.000169358	0.000783129	0.00600216
3.6.1.9	SampleType	sputum	0.000608419	0.000212566	0.00456869	0.0272185
3.6.1.9	HRT_CSTs	HRT_CST_Ss	0.000680472	0.000154912	1.66518e-05	0.000198878
3.6.1.9	HRT_CSTs	HRT_CST_Ph	0.00110454	0.000187202	1.19502e-08	2.90666e-07
3.6.1.9	HRT_CSTs	HRT_CST_Pj	0.00118887	0.00016992	2.47211e-11	9.83247e-10
3.7.1.12	Study	PRJNA516442	-0.00080355	0.000234977	0.000733759	0.00569361
3.7.1.12	Study	PRJNA71831	-0.00056667	0.000211158	0.007777	0.0426
3.7.1.12	HRT_CSTs	HRT_CST_Pm	0.000212426	7.75381e-05	0.00660135	0.0368607
3.7.1.12	HRT_CSTs	HRT_CST_Pj	0.000366116	7.77955e-05	4.2162e-06	5.77126e-05
3.7.1.12	HRT_CSTs	HRT_CST_Ph	0.000381733	8.57076e-05	1.28044e-05	0.000157233
3.7.1.12	Nation	USA	0.000676763	0.000202781	0.000976588	0.00726582
4.1.1.11	SampleType	Nasal_Cavity	0.000833048	0.000141441	1.26392e-08	3.05077e-07
4.1.1.112	HRT_CSTs	HRT_CST_Pm	0.000378785	0.000137828	0.00643535	0.0360984
4.1.1.17	Nation	Switzerland	-0.00121399	0.000333249	0.000328787	0.00285307
4.1.1.17	HealthyDiseased	Healthy	0.000320864	9.01261e-05	0.000444765	0.00369848
4.1.1.17	Study	PRJNA655567	0.000483664	0.000163756	0.00344554	0.0214522
4.1.1.17	HRT_CSTs	HRT_CST_Ph	0.000622924	0.000183603	0.000806173	0.00613876
4.1.1.17	HRT_CSTs	HRT_CST_Pj	0.00070961	0.000166654	2.93706e-05	0.000334064
4.1.1.17	SampleType	sputum	0.000929413	0.00020848	1.25781e-05	0.000154941
4.1.1.19	HRT_CSTs	HRT_CST_Ss	0.00103592	0.00033597	0.00228018	0.0151231
4.1.1.19	HRT_CSTs	HRT_CST_Pm	0.00112612	0.0003673	0.00241191	0.0158637
4.1.1.19	HRT_CSTs	HRT_CST_Pj	0.0030228	0.000368519	1.3146e-14	1.02007e-12
4.1.1.19	HRT_CSTs	HRT_CST_Ph	0.0034765	0.000405998	1.21533e-15	1.11388e-13
4.1.1.20	HRT_CSTs	HRT_CST_Ph	-0.000651543	0.000194713	0.000947535	0.00709138
4.1.1.20	HRT_CSTs	HRT_CST_Pj	-0.000623462	0.000176738	0.000500201	0.0040922
4.1.1.20	HRT_CSTs	HRT_CST_Rm	-0.00057594	0.00017349	0.00103769	0.00763955
4.1.1.20	HRT_CSTs	HRT_CST_Pm	-0.000542053	0.000176153	0.00232626	0.0153803
4.1.1.20	HRT_CSTs	HRT_CST_Ss	-0.000470357	0.000161128	0.00383524	0.0233774
4.1.1.20	SampleType	Nasal_Cavity	0.000490109	0.000173112	0.00502151	0.0294402
4.1.1.23	HRT_CSTs	HRT_CST_Pm	0.000435228	0.000136854	0.00166052	0.0115651
4.1.1.23	HRT_CSTs	HRT_CST_Pj	0.000515159	0.000137309	0.000219002	0.00199563
4.1.1.23	HRT_CSTs	HRT_CST_Ph	0.000563027	0.000151273	0.000245079	0.00220623
4.1.1.31	SampleType	throat	0.00109481	0.000279695	0.000117424	0.0011455
4.1.1.31	SampleType	sputum	0.00117758	0.000448146	0.0091375	0.0482753
4.1.1.31	HRT_CSTs	HRT_CST_Pm	0.00118028	0.000357051	0.00108901	0.00799405
4.1.1.31	HRT_CSTs	HRT_CST_Ss	0.00140592	0.000326596	2.41519e-05	0.000278717
4.1.1.31	HRT_CSTs	HRT_CST_Rm	0.00156416	0.000351652	1.31321e-05	0.000160679
4.1.1.32	SampleType	Nasal_Cavity	0.000996956	0.000285237	0.000561781	0.00450565
4.1.1.32	SampleType	throat	0.00118678	0.000227365	3.81142e-07	6.64921e-06
4.1.1.32	HRT_CSTs	HRT_CST_Rm	0.00121055	0.000285859	3.23429e-05	0.000362332
4.1.1.33	HRT_CSTs	HRT_CST_Pj	-0.00123633	0.000172616	9.15783e-12	3.92638e-10
4.1.1.33	HRT_CSTs	HRT_CST_Ph	-0.00115286	0.000190172	5.0171e-09	1.32754e-07
4.1.1.33	HRT_CSTs	HRT_CST_Pm	-0.000986494	0.000172045	2.86487e-08	6.49371e-07
4.1.1.33	HRT_CSTs	HRT_CST_Ss	-0.000888749	0.00015737	4.48047e-08	9.75369e-07
4.1.1.33	HRT_CSTs	HRT_CST_Rm	-0.000647223	0.000169444	0.000169235	0.00157969
4.1.1.33	HRT_CSTs	HRT_CST_Sa	-0.000607104	0.000144852	3.87231e-05	0.000425887
4.1.1.37	HRT_CSTs	HRT_CST_Ph	-0.000675531	0.000201647	0.000934896	0.00700923
4.1.1.37	HRT_CSTs	HRT_CST_Pj	-0.00055417	0.000183032	0.00272622	0.0175925
4.1.1.37	HRT_CSTs	HRT_CST_Ss	-0.000547163	0.000166866	0.0011921	0.00868094
4.1.1.39	SampleType	sputum	-0.000657387	0.00017282	0.000179763	0.00167179
4.1.1.39	SampleType	throat	-0.000617396	0.000107859	3.01545e-08	6.8106e-07
4.1.1.39	SampleType	Nasal_Cavity	-0.000581995	0.000135313	2.4528e-05	0.000282798
4.1.1.39	Study	PRJNA655567	-0.000401451	0.000135745	0.00340459	0.0212543
4.1.1.49	Study	PRJNA516442	-0.00391473	0.00113189	0.000639787	0.00506701
4.1.1.49	HRT_CSTs	HRT_CST_Rm	-0.00120581	0.000367854	0.00119654	0.00869979
4.1.1.49	SampleType	throat	-0.00101428	0.000292581	0.00062173	0.00494258
4.1.1.49	HRT_CSTs	HRT_CST_Pj	0.00164318	0.000374741	1.72131e-05	0.000205195
4.1.1.49	HRT_CSTs	HRT_CST_Ph	0.00209271	0.000412853	7.87057e-07	1.27461e-05
4.1.1.49	Nation	USA	0.00268445	0.000976796	0.00643594	0.0360984
4.1.1.5	HRT_CSTs	HRT_CST_Ph	-0.000727299	0.000204653	0.000455113	0.00377461
4.1.1.5	HRT_CSTs	HRT_CST_Pj	-0.000713015	0.000185761	0.000157555	0.00148381
4.1.1.5	HRT_CSTs	HRT_CST_Sa	0.000965593	0.000155883	2.44189e-09	6.80288e-08
4.1.1.50	SampleType	Nasal_Cavity	-0.00045118	0.000127645	0.000487685	0.00402102
4.1.1.50	SampleType	throat	-0.000398779	0.000101747	0.000115152	0.00112641
4.1.1.50	HRT_CSTs	HRT_CST_Pj	0.000603401	0.000130319	5.91938e-06	7.86431e-05
4.1.1.50	HRT_CSTs	HRT_CST_Ph	0.000609727	0.000143572	3.07661e-05	0.000347747
4.1.1.65	HRT_CSTs	HRT_CST_Ss	0.0005088	0.000115069	1.4706e-05	0.000177652
4.1.1.65	HRT_CSTs	HRT_CST_Pm	0.000637625	0.000125799	7.88181e-07	1.2748e-05
4.1.1.65	HRT_CSTs	HRT_CST_Pj	0.00119509	0.000126217	2.44539e-18	3.55509e-16
4.1.1.65	HRT_CSTs	HRT_CST_Ph	0.00127396	0.000139054	2.07225e-17	2.56958e-15
4.1.1.7	SampleType	Nasal_Cavity	0.000285217	7.39966e-05	0.000148087	0.00140827
4.1.1.71	HRT_CSTs	HRT_CST_Rm	0.00164972	0.0004098	7.56978e-05	0.000771496
4.1.1.71	SampleType	throat	0.00175993	0.000325944	1.57355e-07	3.0385e-06
4.1.1.81	HRT_CSTs	HRT_CST_Sa	0.000303082	0.000108765	0.00574194	0.0328764
4.1.1.81	HRT_CSTs	HRT_CST_Pm	0.000368444	0.000129183	0.00471201	0.0279407
4.1.1.81	HRT_CSTs	HRT_CST_Ss	0.000400061	0.000118164	0.000826422	0.0062816
4.1.1.81	HRT_CSTs	HRT_CST_Pj	0.000404781	0.000129611	0.0020043	0.0135563
4.1.1.81	HRT_CSTs	HRT_CST_Ph	0.000404931	0.000142793	0.00495166	0.029089
4.1.1.81	SampleType	Nasal_Cavity	0.000487133	0.000126953	0.000158294	0.00148966
4.1.1.96	HRT_CSTs	HRT_CST_Pm	0.0010661	0.000219176	2.0535e-06	2.9957e-05
4.1.1.96	HRT_CSTs	HRT_CST_Ss	0.00106857	0.000200481	2.2207e-07	4.16728e-06
4.1.1.96	HRT_CSTs	HRT_CST_Pj	0.00192085	0.000219904	3.82355e-16	3.77815e-14
4.1.1.96	HRT_CSTs	HRT_CST_Ph	0.00215444	0.000242269	1.31131e-16	1.41756e-14
4.1.1.97	SampleType	Nasal_Cavity	0.000359308	0.000130222	0.00622985	0.0352078
4.1.1.97	HRT_CSTs	HRT_CST_Ss	0.00053635	0.000121207	1.44934e-05	0.000175418
4.1.1.98	HRT_CSTs	HRT_CST_Sa	0.00026943	9.71563e-05	0.00597673	0.03399
4.1.1.98	HRT_CSTs	HRT_CST_Ph	0.000350265	0.000127553	0.00647764	0.0362934
4.1.1.98	HRT_CSTs	HRT_CST_Pm	0.000360652	0.000115395	0.00198906	0.0134749
4.1.1.98	HRT_CSTs	HRT_CST_Pj	0.000366695	0.000115778	0.00173351	0.0119927
4.1.1.98	SampleType	Nasal_Cavity	0.000381547	0.000113403	0.000889298	0.00670312
4.1.2.13	HRT_CSTs	HRT_CST_Ph	-0.000912721	0.000218697	4.16493e-05	0.000454121
4.1.2.13	HRT_CSTs	HRT_CST_Pj	-0.000779089	0.000198508	0.00011275	0.00110633
4.1.2.13	HRT_CSTs	HRT_CST_Ss	-0.000655883	0.000180975	0.000352221	0.00303467
4.1.2.25	HRT_CSTs	HRT_CST_Ph	-0.000247967	9.35079e-05	0.00852603	0.0457325
4.1.2.25	HRT_CSTs	HRT_CST_Pj	-0.000226336	8.48757e-05	0.00816863	0.0442826
4.1.2.25	HRT_CSTs	HRT_CST_Ss	-0.00021604	7.73792e-05	0.0056504	0.0324392
4.1.2.4	SampleType	throat	-0.00061461	0.00013256	5.75684e-06	7.65642e-05
4.1.2.4	HRT_CSTs	HRT_CST_Sa	0.000573223	0.000142476	7.64154e-05	0.000777556
4.1.2.40	HRT_CSTs	HRT_CST_Pj	-0.00110806	0.000175465	1.25346e-09	3.63618e-08
4.1.2.40	HRT_CSTs	HRT_CST_Ph	-0.00106709	0.000193311	8.58676e-08	1.76882e-06
4.1.2.40	HRT_CSTs	HRT_CST_Pm	-0.000842137	0.000174885	2.56847e-06	3.63959e-05
4.1.2.40	HRT_CSTs	HRT_CST_Ss	-0.000734305	0.000159968	7.06171e-06	9.23645e-05
4.1.2.40	Study	PRJNA655567	-0.000459813	0.000172414	0.00816299	0.0442733
4.1.2.43	HRT_CSTs	HRT_CST_Ph	-0.00115183	0.000210216	1.05527e-07	2.12872e-06
4.1.2.43	HRT_CSTs	HRT_CST_Pj	-0.00113837	0.00019081	8.42173e-09	2.11345e-07
4.1.2.43	HRT_CSTs	HRT_CST_Ss	-0.00113332	0.000173957	4.07319e-10	1.31759e-08
4.1.2.43	HRT_CSTs	HRT_CST_Pm	-0.00112862	0.000190179	9.96157e-09	2.45124e-07
4.1.2.43	HRT_CSTs	HRT_CST_Rm	-0.0010419	0.000187303	6.9187e-08	1.44005e-06
4.1.2.43	HRT_CSTs	HRT_CST_Sa	-0.000673345	0.00016012	3.65448e-05	0.000403332
4.1.3.27	SampleType	throat	0.00101834	0.000160664	1.10092e-09	3.22325e-08
4.1.3.27	HRT_CSTs	HRT_CST_Pm	0.00104773	0.0002051	6.51982e-07	1.06679e-05
4.1.3.27	HRT_CSTs	HRT_CST_Ss	0.00129467	0.000187606	4.35563e-11	1.67957e-09
4.1.3.27	HRT_CSTs	HRT_CST_Rm	0.00139265	0.000201999	4.53056e-11	1.73644e-09
4.1.3.27	Study	PRJNA516442	0.00163157	0.00062155	0.00920772	0.0485854
4.1.3.3	HRT_CSTs	HRT_CST_Rm	0.000443621	0.000168292	0.00892177	0.0472936
4.1.3.3	HRT_CSTs	HRT_CST_Sa	0.000944953	0.000143868	3.00692e-10	9.95591e-09
4.1.3.36	HRT_CSTs	HRT_CST_Pj	0.000609024	0.00020266	0.00292904	0.0186551
4.1.3.36	HRT_CSTs	HRT_CST_Ph	0.000671847	0.000223272	0.00289256	0.0184773
4.1.3.6	Nation	Switzerland	-0.000530878	0.000154485	0.000691839	0.00541149
4.1.3.6	HRT_CSTs	HRT_CST_Ss	0.0001939	7.04327e-05	0.00634569	0.0357189
4.1.3.6	HRT_CSTs	HRT_CST_Ph	0.000308397	8.51134e-05	0.000353253	0.00303942
4.1.3.6	SampleType	sputum	0.000327227	9.66458e-05	0.000825877	0.00628124
4.1.3.6	HRT_CSTs	HRT_CST_Pj	0.000348688	7.72562e-05	9.89422e-06	0.000125897
4.1.99.12	SampleType	sputum	-0.000608727	0.000217142	0.00546045	0.0315792
4.1.99.12	HRT_CSTs	HRT_CST_Pm	0.000531179	0.000173003	0.00237804	0.0156718
4.1.99.12	HRT_CSTs	HRT_CST_Rm	0.000596323	0.000170387	0.000552577	0.0044431
4.1.99.12	HRT_CSTs	HRT_CST_Sa	0.00120001	0.000145659	1.03935e-14	8.11464e-13
4.1.99.17	HRT_CSTs	HRT_CST_Pj	0.00063567	0.000217846	0.00384925	0.0234515
4.2.1.11	SampleType	throat	0.000624421	0.000217763	0.00449702	0.0268294
4.2.1.11	HRT_CSTs	HRT_CST_Rm	0.000792352	0.000273788	0.00414458	0.0249835
4.2.1.11	SampleType	sputum	0.00108242	0.000348915	0.00214474	0.0143376
4.2.1.11	HRT_CSTs	HRT_CST_Pm	0.00118449	0.000277991	2.90149e-05	0.00033121
4.2.1.11	HRT_CSTs	HRT_CST_Pj	0.00146656	0.000278914	3.16085e-07	5.67875e-06
4.2.1.11	HRT_CSTs	HRT_CST_Ph	0.0016779	0.00030728	1.15968e-07	2.2954e-06
4.2.1.113	HRT_CSTs	HRT_CST_Ph	-0.0011139	0.000202565	9.5531e-08	1.95514e-06
4.2.1.113	HRT_CSTs	HRT_CST_Pj	-0.000964971	0.000183865	3.31676e-07	5.91684e-06
4.2.1.113	HRT_CSTs	HRT_CST_Ss	-0.00082513	0.000167625	1.56719e-06	2.34578e-05
4.2.1.113	HRT_CSTs	HRT_CST_Pm	-0.000571875	0.000183257	0.00202014	0.0136416
4.2.1.113	HRT_CSTs	HRT_CST_Rm	-0.000533445	0.000180486	0.00342365	0.0213417
4.2.1.126	HRT_CSTs	HRT_CST_Rm	-0.000925183	0.000148407	1.96191e-09	5.56374e-08
4.2.1.126	HRT_CSTs	HRT_CST_Pm	-0.000908464	0.000150685	6.00632e-09	1.55672e-07
4.2.1.126	HRT_CSTs	HRT_CST_Ss	-0.000906016	0.000137832	2.92017e-10	9.69405e-09
4.2.1.126	HRT_CSTs	HRT_CST_Ph	-0.000901706	0.000166561	1.46611e-07	2.86606e-06
4.2.1.126	HRT_CSTs	HRT_CST_Pj	-0.000885791	0.000151185	1.48726e-08	3.54922e-07
4.2.1.126	SampleType	Nasal_Cavity	-0.000407271	0.000148084	0.00639676	0.0359423
4.2.1.126	SampleType	throat	-0.000386048	0.000118039	0.00122708	0.0088865
4.2.1.17	HRT_CSTs	HRT_CST_Ss	0.00063702	0.00015812	7.47817e-05	0.000763389
4.2.1.17	HRT_CSTs	HRT_CST_Rm	0.000724833	0.000170251	2.9437e-05	0.000334518
4.2.1.19	HRT_CSTs	HRT_CST_Pm	-0.000677934	0.000125289	1.48609e-07	2.88726e-06
4.2.1.19	HRT_CSTs	HRT_CST_Rm	-0.000674919	0.000123395	1.10785e-07	2.22062e-06
4.2.1.19	HRT_CSTs	HRT_CST_Ph	-0.000609051	0.00013849	1.62879e-05	0.000195255
4.2.1.19	HRT_CSTs	HRT_CST_Ss	-0.000602603	0.000114602	3.15955e-07	5.67875e-06
4.2.1.19	HRT_CSTs	HRT_CST_Pj	-0.00059633	0.000125705	3.55607e-06	4.92092e-05
4.2.1.19	SampleType	throat	-0.000392446	9.81449e-05	8.4283e-05	0.000847386
4.2.1.19	SampleType	Nasal_Cavity	-0.000356617	0.000123126	0.00411514	0.0248322
4.2.1.2	HRT_CSTs	HRT_CST_Rm	-0.000714495	0.00025182	0.00492856	0.0289802
4.2.1.20	HRT_CSTs	HRT_CST_Ph	-0.00134344	0.000373255	0.00038584	0.00327951
4.2.1.20	HRT_CSTs	HRT_CST_Pj	-0.00130218	0.000338798	0.000154452	0.00145893
4.2.1.20	SampleType	throat	0.000880702	0.000264518	0.00100365	0.00744527
4.2.1.3	HRT_CSTs	HRT_CST_Pj	-0.00243025	0.000358819	9.22889e-11	3.37361e-09
4.2.1.3	HRT_CSTs	HRT_CST_Ph	-0.00238725	0.000395312	5.69091e-09	1.48716e-07
4.2.1.3	HRT_CSTs	HRT_CST_Pm	-0.0023518	0.000357631	2.87531e-10	9.59548e-09
4.2.1.3	SampleType	sputum	-0.00231613	0.000448874	5.09172e-07	8.59814e-06
4.2.1.3	HRT_CSTs	HRT_CST_Ss	-0.00191586	0.000327127	1.50585e-08	3.58682e-07
4.2.1.3	HRT_CSTs	HRT_CST_Rm	-0.00190892	0.000352224	1.42325e-07	2.7909e-06
4.2.1.3	SampleType	throat	-0.0015818	0.00028015	4.50939e-08	9.79978e-07
4.2.1.3	Study	PRJNA655567	-0.00105893	0.000352579	0.00294553	0.01874
4.2.1.3	SampleType	Nasal_Cavity	-0.00100168	0.000351458	0.00474148	0.0280891
4.2.1.33	HRT_CSTs	HRT_CST_Ph	-0.00127299	0.000300428	3.20127e-05	0.00035895
4.2.1.33	HRT_CSTs	HRT_CST_Pj	-0.00120888	0.000272694	1.40022e-05	0.000170453
4.2.1.40	SampleType	Nasal_Cavity	0.000602371	0.000122059	1.47777e-06	2.22509e-05
4.2.1.46	SampleType	throat	0.000621364	0.000157451	0.000103577	0.00102507
4.2.1.46	SampleType	sputum	0.0007109	0.000252279	0.0052265	0.030421
4.2.1.46	HRT_CSTs	HRT_CST_Ss	0.00118694	0.000183854	5.6908e-10	1.79048e-08
4.2.1.46	HRT_CSTs	HRT_CST_Rm	0.00142184	0.000197959	8.10701e-12	3.52363e-10
4.2.1.46	HRT_CSTs	HRT_CST_Pm	0.00158372	0.000200998	1.06195e-13	6.7891e-12
4.2.1.46	HRT_CSTs	HRT_CST_Pj	0.00178597	0.000201665	1.68284e-16	1.75906e-14
4.2.1.46	HRT_CSTs	HRT_CST_Ph	0.00200301	0.000222175	5.67028e-17	6.3467e-15
4.2.1.47	Study	PRJNA516442	-0.00147873	0.000550801	0.00775324	0.0425595
4.2.1.47	HRT_CSTs	HRT_CST_Pm	0.000620611	0.000181754	0.000747062	0.00577205
4.2.1.47	Nation	USA	0.00131892	0.000475331	0.00594852	0.0338752
4.2.1.47	HRT_CSTs	HRT_CST_Pj	0.00134981	0.000182357	2.12316e-12	1.02495e-10
4.2.1.47	HRT_CSTs	HRT_CST_Ph	0.00152194	0.000200904	7.23892e-13	3.79908e-11
4.2.1.49	SampleType	sputum	-0.00134016	0.000353071	0.000185444	0.00172083
4.2.1.49	SampleType	throat	-0.000982347	0.000220357	1.2581e-05	0.000154941
4.2.1.49	HRT_CSTs	HRT_CST_Pm	0.000744974	0.000281302	0.00861275	0.0460414
4.2.1.49	HRT_CSTs	HRT_CST_Rm	0.0010861	0.000277049	0.000114731	0.00112316
4.2.1.49	HRT_CSTs	HRT_CST_Pj	0.0011914	0.000282236	3.42018e-05	0.000381131
4.2.1.49	HRT_CSTs	HRT_CST_Ss	0.00123721	0.000257308	2.65323e-06	3.73698e-05
4.2.1.49	HRT_CSTs	HRT_CST_Ph	0.00128422	0.00031094	4.97108e-05	0.000532381
4.2.1.49	HRT_CSTs	HRT_CST_Sa	0.00179005	0.000236841	8.07072e-13	4.21812e-11
4.2.1.51	HRT_CSTs	HRT_CST_Ss	0.000536876	0.000155999	0.000679516	0.00532828
4.2.1.51	Study	PRJNA655567	0.000539082	0.000168137	0.00152309	0.0107142
4.2.1.51	HRT_CSTs	HRT_CST_Pm	0.000656441	0.000170546	0.000151204	0.00143253
4.2.1.51	HRT_CSTs	HRT_CST_Rm	0.00088563	0.000167967	2.94436e-07	5.31245e-06
4.2.1.51	SampleType	throat	0.00091552	0.000133597	5.78248e-11	2.17669e-09
4.2.1.53	HRT_CSTs	HRT_CST_Ph	-0.0030838	0.000301361	1.04849e-20	2.17398e-18
4.2.1.53	HRT_CSTs	HRT_CST_Pj	-0.00307332	0.000273541	6.49271e-24	2.34628e-21
4.2.1.53	HRT_CSTs	HRT_CST_Ss	-0.00301448	0.000249381	1.02942e-26	5.20804e-24
4.2.1.53	HRT_CSTs	HRT_CST_Pm	-0.00296094	0.000272636	1.05729e-22	3.18395e-20
4.2.1.53	HRT_CSTs	HRT_CST_Rm	-0.00269513	0.000268514	4.30512e-20	7.92796e-18
4.2.1.53	SampleType	Nasal_Cavity	-0.00102384	0.00026793	0.00016819	0.00157226
4.2.1.53	HRT_CSTs	HRT_CST_Sa	-0.000982059	0.000229545	2.69852e-05	0.000308598
4.2.1.59	HRT_CSTs	HRT_CST_Sa	-0.000222966	8.0723e-05	0.00617629	0.034952
4.2.1.70	SampleType	sputum	-0.00130153	0.000280086	5.49572e-06	7.34001e-05
4.2.1.70	SampleType	throat	-0.00101016	0.000174806	2.26788e-08	5.23433e-07
4.2.1.70	HRT_CSTs	HRT_CST_Ph	-0.000882677	0.000246664	0.000416211	0.00349319
4.2.1.70	Study	PRJNA655567	-0.000834665	0.00022	0.000186712	0.00173006
4.2.1.70	HRT_CSTs	HRT_CST_Pj	-0.000814651	0.000223893	0.000334046	0.00288791
4.2.1.70	HRT_CSTs	HRT_CST_Pm	-0.000712943	0.000223153	0.00158175	0.0110775
4.2.1.70	HRT_CSTs	HRT_CST_Ss	-0.000607386	0.000204118	0.00321493	0.0202301
4.2.1.70	HRT_CSTs	HRT_CST_Sa	0.0014461	0.000187882	3.37955e-13	1.91679e-11
4.2.1.9	SampleType	throat	0.000800825	0.000292459	0.00662829	0.0369316
4.2.1.9	HRT_CSTs	HRT_CST_Rm	0.00125037	0.000367701	0.00078471	0.00600788
4.2.2.1	SampleType	sputum	-0.001806	0.000314237	2.67275e-08	6.11301e-07
4.2.2.1	SampleType	throat	-0.00165879	0.00019612	2.44286e-15	2.03272e-13
4.2.2.1	Study	PRJNA655567	-0.00118853	0.000246825	2.5697e-06	3.63959e-05
4.2.2.1	SampleType	Nasal_Cavity	-0.000675612	0.00024604	0.00647933	0.0362934
4.2.2.1	HRT_CSTs	HRT_CST_Ss	0.000694458	0.000229007	0.00268519	0.0173632
4.2.2.1	HRT_CSTs	HRT_CST_Pm	0.000731616	0.000250362	0.00379878	0.0232223
4.2.2.1	HRT_CSTs	HRT_CST_Pj	0.000748324	0.000251193	0.00318049	0.0200532
4.2.2.1	HRT_CSTs	HRT_CST_Rm	0.00103388	0.000246577	3.84425e-05	0.000423538
4.2.2.1	HRT_CSTs	HRT_CST_Sa	0.00340802	0.000210791	1.49881e-40	6.31898e-37
4.2.3.1	SampleType	throat	0.000574289	0.000195452	0.00361416	0.0222767
4.2.3.5	SampleType	throat	0.000315097	0.000118657	0.00843585	0.0453835
4.2.3.5	SampleType	sputum	0.000507601	0.000190121	0.00809321	0.0439892
4.2.99.18	HRT_CSTs	HRT_CST_Ph	-0.000739077	0.000173898	3.03557e-05	0.000343416
4.2.99.18	HRT_CSTs	HRT_CST_Pj	-0.000678255	0.000157845	2.4955e-05	0.000287198
4.2.99.18	HRT_CSTs	HRT_CST_Ss	-0.000529771	0.000143903	0.000285056	0.00251948
4.2.99.20	HRT_CSTs	HRT_CST_Rm	-0.000800366	0.000118454	1.01407e-10	3.65411e-09
4.2.99.20	HRT_CSTs	HRT_CST_Pm	-0.00076743	0.000120273	8.68365e-10	2.61502e-08
4.2.99.20	HRT_CSTs	HRT_CST_Ss	-0.000738592	0.000110014	1.30258e-10	4.57641e-09
4.2.99.20	HRT_CSTs	HRT_CST_Ph	-0.000639701	0.000132945	2.61123e-06	3.68191e-05
4.2.99.20	SampleType	throat	-0.000567604	9.42153e-05	6.14923e-09	1.5905e-07
4.2.99.20	HRT_CSTs	HRT_CST_Pj	-0.000556192	0.000120672	6.49939e-06	8.58082e-05
4.3.1.1	HRT_CSTs	HRT_CST_Ss	0.00100157	0.000235482	2.995e-05	0.000339433
4.3.1.1	HRT_CSTs	HRT_CST_Rm	0.0011538	0.000253549	8.40998e-06	0.000108099
4.3.1.1	HRT_CSTs	HRT_CST_Pm	0.00130543	0.000257441	7.79892e-07	1.26462e-05
4.3.1.1	HRT_CSTs	HRT_CST_Ph	0.00162694	0.000284565	3.12387e-08	7.03037e-07
4.3.1.1	HRT_CSTs	HRT_CST_Pj	0.00163141	0.000258296	1.24607e-09	3.63142e-08
4.3.1.12	HRT_CSTs	HRT_CST_Pm	0.000539616	0.000173057	0.00203652	0.0137229
4.3.1.12	HRT_CSTs	HRT_CST_Rm	0.000767697	0.00017044	1.02983e-05	0.000130514
4.3.1.12	HRT_CSTs	HRT_CST_Sa	0.00109444	0.000145704	1.07918e-12	5.48169e-11
4.3.1.15	HRT_CSTs	HRT_CST_Pj	0.000239686	9.09777e-05	0.00895935	0.0474729
4.3.1.17	SampleType	throat	0.000614998	0.000178258	0.000659413	0.00518995
4.3.1.17	SampleType	sputum	0.000749032	0.000285617	0.00927333	0.0488908
4.3.1.19	HRT_CSTs	HRT_CST_Sa	0.000494063	0.000188732	0.00939858	0.0494275
4.3.1.19	SampleType	throat	0.000646194	0.000175596	0.000286583	0.00252945
4.3.1.19	HRT_CSTs	HRT_CST_Rm	0.000789261	0.000220772	0.000421476	0.00353035
4.3.1.3	SampleType	sputum	-0.00088135	0.000312474	0.00518508	0.0302635
4.3.1.3	SampleType	throat	-0.000544462	0.00019502	0.00565275	0.0324392
4.3.1.3	HRT_CSTs	HRT_CST_Sa	0.00155155	0.000209609	2.12167e-12	1.02495e-10
4.3.2.1	HRT_CSTs	HRT_CST_Rm	-0.00107676	0.000223753	2.60551e-06	3.68016e-05
4.3.2.1	HRT_CSTs	HRT_CST_Pm	-0.00103773	0.000227188	7.80086e-06	0.000101091
4.3.2.1	HRT_CSTs	HRT_CST_Pj	-0.00089642	0.000227942	0.000109302	0.00107836
4.3.2.1	HRT_CSTs	HRT_CST_Ph	-0.00088489	0.000251125	0.000507252	0.00414453
4.3.2.1	HRT_CSTs	HRT_CST_Ss	-0.000836727	0.00020781	7.54735e-05	0.00076983
4.3.2.2	Study	PRJNA655567	0.000721892	0.000260203	0.00595574	0.0338963
4.3.2.2	SampleType	throat	0.000783172	0.000206751	0.000190971	0.00175943
4.3.2.2	HRT_CSTs	HRT_CST_Rm	0.000829792	0.000259942	0.00159572	0.011163
4.3.2.2	HRT_CSTs	HRT_CST_Pm	0.000945056	0.000263932	0.00041287	0.00346745
4.3.2.2	HRT_CSTs	HRT_CST_Pj	0.00109835	0.000264808	4.62737e-05	0.000499377
4.3.2.2	HRT_CSTs	HRT_CST_Ph	0.00124649	0.00029174	2.76357e-05	0.000315751
4.3.2.2	SampleType	sputum	0.00145073	0.000331269	1.76245e-05	0.000208918
4.3.3.6	HRT_CSTs	HRT_CST_Ph	-0.00137452	0.000258246	2.30428e-07	4.29861e-06
4.3.3.6	HRT_CSTs	HRT_CST_Pj	-0.00128193	0.000234406	1.11205e-07	2.2255e-06
4.3.3.6	HRT_CSTs	HRT_CST_Pm	-0.00123072	0.00023363	3.01472e-07	5.43165e-06
4.3.3.6	HRT_CSTs	HRT_CST_Rm	-0.00111816	0.000230098	2.0974e-06	3.04569e-05
4.3.3.6	HRT_CSTs	HRT_CST_Ss	-0.00103142	0.000213702	2.44201e-06	3.48213e-05
4.3.3.6	SampleType	sputum	-0.000842752	0.000293237	0.00440803	0.0263482
4.3.3.6	SampleType	throat	-0.000779063	0.000183014	2.95086e-05	0.000334915
4.3.3.6	Study	PRJNA655567	-0.000691392	0.00023033	0.00296075	0.0188179
4.3.3.7	SampleType	throat	0.000370059	9.67249e-05	0.000165268	0.00154952
4.3.99.3	HRT_CSTs	HRT_CST_Pj	-0.000751031	0.00013061	2.63237e-08	6.03264e-07
4.3.99.3	HRT_CSTs	HRT_CST_Ph	-0.000733537	0.000143893	6.85801e-07	1.11778e-05
4.3.99.3	HRT_CSTs	HRT_CST_Pm	-0.000644393	0.000130178	1.37774e-06	2.09192e-05
4.3.99.3	HRT_CSTs	HRT_CST_Ss	-0.000584778	0.000119074	1.65256e-06	2.46772e-05
4.3.99.3	HRT_CSTs	HRT_CST_Rm	-0.000555593	0.000128209	2.14025e-05	0.000250427
4.4.1.13	HRT_CSTs	HRT_CST_Ss	0.000224191	6.11599e-05	0.000302242	0.00265654
4.6.1.1	SampleType	throat	0.000246226	7.7534e-05	0.00168549	0.0117004
4.6.1.12	SampleType	throat	0.000269217	8.13513e-05	0.00107537	0.00789851
4.6.1.12	Study	PRJNA655567	0.000361487	0.000102384	0.000494645	0.00406515
4.6.1.12	HRT_CSTs	HRT_CST_Ss	0.000402931	9.49928e-05	3.14281e-05	0.000353336
4.6.1.12	HRT_CSTs	HRT_CST_Rm	0.000409734	0.000102281	8.18656e-05	0.000825707
4.6.1.12	HRT_CSTs	HRT_CST_Pm	0.000655122	0.000103851	1.30105e-09	3.76561e-08
4.6.1.12	HRT_CSTs	HRT_CST_Pj	0.000742922	0.000104196	1.11238e-11	4.70549e-10
4.6.1.12	HRT_CSTs	HRT_CST_Ph	0.000792789	0.000114793	4.22272e-11	1.63831e-09
4.6.1.13	HRT_CSTs	HRT_CST_Sa	0.00104005	0.000140497	2.11507e-12	1.02495e-10
4.6.1.17	HRT_CSTs	HRT_CST_Sa	0.000354115	9.54897e-05	0.000257785	0.00230748
4.6.1.17	SampleType	Nasal_Cavity	0.000422182	0.000111458	0.000191105	0.00175943
4.99.1.1	HRT_CSTs	HRT_CST_Ph	-0.00102026	0.000220818	6.18291e-06	8.18864e-05
4.99.1.1	HRT_CSTs	HRT_CST_Pj	-0.000920468	0.000200433	6.99784e-06	9.16239e-05
5.1.1.1	HRT_CSTs	HRT_CST_Ph	-0.00132444	0.000318117	4.34062e-05	0.000471246
5.1.1.1	HRT_CSTs	HRT_CST_Pj	-0.00112002	0.00028875	0.000134774	0.00129926
5.1.1.12	SampleType	sputum	-0.000502175	0.000142165	0.000491751	0.00404663
5.1.1.12	SampleType	throat	-0.000342296	8.87275e-05	0.000146175	0.00139218
5.1.1.12	Study	PRJNA655567	-0.000295978	0.000111667	0.00855753	0.0457849
5.1.1.12	HRT_CSTs	HRT_CST_Rm	0.000335783	0.000111555	0.002884	0.0184506
5.1.1.12	HRT_CSTs	HRT_CST_Ss	0.000377545	0.000103606	0.000327361	0.00284864
5.1.1.12	HRT_CSTs	HRT_CST_Sa	0.00114828	9.53647e-05	1.47255e-26	6.89809e-24
5.1.1.7	SampleType	throat	0.000389463	9.35256e-05	4.32497e-05	0.00046995
5.1.1.7	Study	PRJNA655567	0.00043682	0.000117705	0.000255184	0.00228906
5.1.1.7	SampleType	sputum	0.000443906	0.000149853	0.00335289	0.021025
5.1.1.7	HRT_CSTs	HRT_CST_Ss	0.000488877	0.000109208	1.16108e-05	0.000144826
5.1.1.7	HRT_CSTs	HRT_CST_Rm	0.000564017	0.000117587	2.79879e-06	3.92887e-05
5.1.1.7	HRT_CSTs	HRT_CST_Ph	0.000593162	0.000131972	1.07361e-05	0.000135249
5.1.1.7	HRT_CSTs	HRT_CST_Pj	0.000665043	0.000119789	7.31026e-08	1.51574e-06
5.1.1.7	HRT_CSTs	HRT_CST_Pm	0.000693188	0.000119392	1.96615e-08	4.5713e-07
5.1.3.13	Study	PRJNA516442	-0.00109611	0.000322833	0.000799191	0.0060966
5.1.3.13	HRT_CSTs	HRT_CST_Ss	0.000269254	9.74424e-05	0.00615617	0.0348537
5.1.3.13	HRT_CSTs	HRT_CST_Pm	0.000450807	0.000106529	3.27484e-05	0.000366551
5.1.3.13	Nation	USA	0.00080814	0.000278599	0.00406006	0.0245466
5.1.3.13	HRT_CSTs	HRT_CST_Pj	0.000833051	0.000106883	1.82714e-13	1.09524e-11
5.1.3.13	HRT_CSTs	HRT_CST_Ph	0.000906936	0.000117753	3.27141e-13	1.86759e-11
5.1.3.14	SampleType	sputum	-0.00132564	0.000371581	0.000433002	0.00361016
5.1.3.14	SampleType	throat	-0.00123703	0.00023191	2.17624e-07	4.09294e-06
5.1.3.14	Study	PRJNA655567	-0.000990973	0.000291867	0.000799131	0.0060966
5.1.3.14	HRT_CSTs	HRT_CST_Sa	0.00319975	0.000249258	3.24625e-29	2.05293e-26
5.1.3.2	SampleType	throat	0.000547541	0.000208573	0.00920276	0.0485795
5.1.3.2	HRT_CSTs	HRT_CST_Ss	0.00139388	0.000243547	3.02866e-08	6.82825e-07
5.1.3.2	HRT_CSTs	HRT_CST_Rm	0.00145348	0.000262232	7.65522e-08	1.58467e-06
5.1.3.2	HRT_CSTs	HRT_CST_Pj	0.00153196	0.000267142	2.85444e-08	6.48168e-07
5.1.3.2	HRT_CSTs	HRT_CST_Pm	0.00156714	0.000266258	1.29068e-08	3.10944e-07
5.1.3.2	HRT_CSTs	HRT_CST_Ph	0.00170694	0.000294311	2.03124e-08	4.71397e-07
5.1.3.20	HRT_CSTs	HRT_CST_Pm	0.00034673	0.000117605	0.00350331	0.0217205
5.1.3.20	HRT_CSTs	HRT_CST_Ph	0.000680212	0.000129996	3.58083e-07	6.31327e-06
5.1.3.20	HRT_CSTs	HRT_CST_Pj	0.000715406	0.000117996	4.99691e-09	1.32497e-07
5.1.3.22	SampleType	sputum	-0.00043843	0.000156543	0.0055044	0.0317753
5.1.3.22	SampleType	Nasal_Cavity	-0.00033909	0.00012257	0.00609608	0.0346184
5.1.3.22	SampleType	throat	-0.000304275	9.77012e-05	0.00206194	0.013872
5.1.3.3	HRT_CSTs	HRT_CST_Pm	0.000628776	0.000151812	4.73969e-05	0.000509326
[truncated: 412 more rows]
