# Supplementary material for: Mapping bacterial diversity and metabolic functionality of the human respiratory tract microbiome
Source: J Oral Microbiol. 2022 Mar 16;14(1):2051336. doi: 10.1080/20002297.2022.2051336 (PMC8933033; doi:10.1080/20002297.2022.2051336)
Supplement: Supplemental Material [file ZJOM_A_2051336_SM1256.zip › Supplementary files/TableS7.xlsx]

## Sheet: TableS7
Table S7. Prediction of unique metabolic pathways.
Unique pathways of throat				Unique pathways of lung lavage				Unique pathways of nasal cavity					Unique pathways of sputum				Legend
PWY-4781	Phytate-Degradation	phytate degradation II		PWY-6342	HORMONE-DEG	noradrenaline and adrenaline degradation		PROTOCATECHUATE-ORTHO-CLEAVAGE-PWY	Protocatechuate-Degradation	protocatechuate degradation II (ortho-cleavage pathway)			PWY-6261	Thyroid-Hormone-Metabolism	thyroid hormone metabolism II (via conjugation and/or degradation)		degradation
PWY-5087	GLUTAMATE-DEG	L-glutamate degradation VI (to pyruvate)		PWY66-162	Ethanol-Degradation	ethanol degradation IV		GAMMAHEXCHLORDEG-PWY	CHLORINATED-COMPOUNDS-DEG	gamma -hexachlorocyclohexane degradation			PCPDEG-PWY	CHLORINATED-COMPOUNDS-DEG	pentachlorophenol degradation		biosynthesis
PWY0-1569	SECONDARY-METABOLITE-DEGRADATION	autoinducer AI-2 degradation		HISHP-PWY	HISTIDINE-DEG	L-histidine degradation VI		ALACAT2-PWY	ALANINE-DEG	L-alanine degradation II (to D-lactate)			PWY-5874	Heme-Degradation	heme degradation I
PWY-5499	COFACTOR-DEGRADATION	vitamin B 6 degradation		PWY-7248	Pectin-Degradation	pectin degradation II		PWY-7948	CARBOXYLATES-DEG	4-oxopentanoate degradation			PWY-5458	Methylglyoxal-Detoxification	methylglyoxal degradation V
PWY-3121	CYANOGENIC-GLUCOSIDE-DEG	linamarin degradation		PWY-5822	CHLORINATED-COMPOUNDS-DEG	trichloroethene degradation		PWY-5074	CARBOXYLATES-DEG	mevalonate degradation			GLYCOLATEMET-PWY	Glycolate-Degradation	glycolate and glyoxylate degradation I
PWY-6131	GLYCEROL-DEG	glycerol degradation II		PWY-7431	AMINE-DEG	aromatic biogenic amine degradation (bacteria)		GLYCEROLMETAB-PWY	GLYCEROL-DEG	glycerol degradation V			PWY-7119	Sphingolipid-Recyc-Deg	ceramide and sphingolipid recycling and degradation (yeast)
PWY-8130	5-Deoxyadenosine-Degradation	5'-deoxyadenosine degradation I		DETOX1-PWY	REACTIVE-OXYGEN-SPECIES-DEGRADATION	superoxide radicals degradation		PWY-6507	Sugar-Derivatives	4-deoxy-L- threo -hex-4-enopyranuronate degradation			PWY-6197	Chloroaromatic-Compounds-Degradation	chlorinated phenols degradation
PWY-7242	SUGAR-ACIDS-DEG	D-fructuronate degradation		PWY-7844	Heme-Degradation	heme degradation III		GLUAMCAT-PWY	N-Acetylglucosamine-Degradation	N -acetylglucosamine degradation I			ASPARAGINE-DEG1-PWY-1	ASPARAGINE-DEG	L-asparagine degradation III (mammalian)
PWY-6441	SPERMINE-SPERMIDINE-DEG	spermine and spermidine degradation III		PWY66-21	Ethanol-Degradation	ethanol degradation II		PWY-6535	4-Aminobutyraye-Degradation	4-aminobutanoate degradation I			P321-PWY	Benzoyl-CoA-Degradation	benzoyl-CoA degradation III (anaerobic)
PWY-6634	Sulfur-Metabolism	3-sulfopropanediol degradation		PWY66-161	Ethanol-Degradation	ethanol degradation III		PWY-6473	4-Aminobutyraye-Degradation	4-aminobutanoate degradation IV			TOLUENE-DEG-CATECHOL-PWY	TOLUENE-DEG	toluene degradation to benzoate
PWY-5372	Carbon-tetrachloride-degradation	carbon tetrachloride degradation II		PWY-6754	Methylthioadenosine-Degradation	S -methyl-5'-thioadenosine degradation I		CHOLINE-BETAINE-ANA-PWY	Choline-Degradation	choline degradation I			P181-PWY	Nicotine-Degradation	nicotine degradation I (pyridine pathway)
GLUTDEG-PWY	GLUTAMATE-DEG	L-glutamate degradation II		PWY-0	Putrescine-Degradation	putrescine degradation III		PWY-7308	Acrylonitrile-Degradation	acrylonitrile degradation I			SUCUTIL-PWY	SUCROSE-DEG	sucrose degradation I (sucrose phosphotransferase)
THRDLCTCAT-PWY	THREONINE-DEG	L-threonine degradation III (to methylglyoxal)		PWY-5031	HISTIDINE-DEG	L-histidine degradation V		PWY-1341	Phenylacetate-Degradation	phenylacetate degradation II (anaerobic)			P621-PWY	Other-Degradation	nylon-6 oligomer degradation
CENTBENZCOA-PWY	Benzoyl-CoA-Degradation	benzoyl-CoA degradation II (anaerobic)		ARG-GLU-PWY	ARGININE-DEG	L-arginine degradation VII (arginase 3 pathway)		DARABITOLUTIL-PWY	SUGAR-ALCOHOLS-DEG	D-arabitol degradation			LIPAS-PWY	Fatty-Acid-and-Lipid-Degradation	triacylglycerol degradation
PWY-6771	Rhamnogalacturonan-Degradation	rhamnogalacturonan type I degradation II (bacteria)		METHIONINE-DEG1-PWY	METHIONINE-DEG	L-methionine degradation I (to L-homocysteine)		LARABITOLUTIL-PWY	SUGAR-ALCOHOLS-DEG	xylitol degradation			PWY-5652	CARBOXYLATES-DEG	2-amino-3-carboxymuconate semialdehyde degradation to glutaryl-CoA
PWY-5534	Alkene-Degradation	propene degradation		QUINATEDEG-PWY	Quinate-Degradation	quinate degradation I		PWY-7562	Sugars-And-Polysaccharides-Degradation	3,6-anhydro- alpha -L-galactopyranose degradation			PWY-6038	CARBOXYLATES-DEG	citrate degradation
PWY0-1466	Trehalose-Degradation	trehalose degradation VI (periplasmic)		PWY-7097	Vanillin-Degradation	vanillin and vanillate degradation I		PWY-8161	AROMATIC-COMPOUNDS-DEGRADATION	D-phenylglycine degradation			PWY66-389	Alcohol-Degradation	phytol degradation
PWY66-373	SUCROSE-DEG	sucrose degradation V (sucrose alpha -glucosidase)		PWY-5055	Nicotinate-Degradation	nicotinate degradation III		PWY-6703	SECONDARY-METABOLITE-BIOSYNTHESIS	pr+M19:M51eQ 0 biosynthesis			PWY-5386	Methylglyoxal-Detoxification	methylglyoxal degradation I
NAGLIPASYN-PWY	Lipid-Biosynthesis	Li+C20:C69popolysaccharide-Biosynthesis		SHIKIMATEDEG-PWY	Shikimate-Degradation	shikimate degradation I		GLYCINE-SYN2-PWY	GLYCINE-SYN	glycine biosynthesis II			MGLDLCTANA-PWY	Methylglyoxal-Detoxification	methylglyoxal degradation VI
PWY-8073	Lipid-Biosynthesis	Lipopolysaccharide-Biosynthesis		PWY-6217	Chlorobenzoate-Degradation	3,4-dichlorobenzoate degradation		PWY-5443	Aminopropanol-Phosphate-Biosynthesis	aminopropanol phosphate biosynthesis I			P641-PWY	Mercury-Detoxification	phenylmercury acetate degradation
PWY-6124	IMP-Biosynthesis	inosine-5'-phosphate biosynthesis II		PWY-1281	Sulfoacetaldehyde-Degradation	sulfoacetaldehyde degradation I		PWY-3161	Auxin-Biosynthesis	indole-3-acetate biosynthesis III (bacteria)			PWY-8132	MTR-1P-Degradation	S -methyl-5-thio- alpha -D-ribose 1-phosphate degradation III
PWY-6241	HORMONE-SYN	thyroid hormone biosynthesis		PWY-6399	Melatonin-Degradation	melatonin degradation II		PWY-5025	Auxin-Biosynthesis	indole-3-acetate biosynthesis IV (bacteria)			PWY-7174	MTR-1P-Degradation	S -methyl-5-thio- alpha -D-ribose 1-phosphate degradation II
PWY-7591	C40-Carotenoids-Biosynthesis	okenone biosynthesis		PWY-7645	Glycosaminoglycan-Degradation	hyaluronan degradation		PWY-7587	Oleate-Biosynthesis	oleate biosynthesis III (cyanobacteria)			PWY-6019	Purine-Degradation	pseudouridine degradation
PWY-6122	AIR-Biosynthesis	5-aminoimidazole ribonucleotide biosynthesis II		LACTOSEUTIL-PWY	LACTOSE-DEG	lactose degradation II		PWY-7220	Adenosine-Deoxy-Denovo-Bbiosynthesis	adenosine deoxyribonucleotides de novo biosynthesis II			PWY-8155	Steroids-Degradation	testosterone degradation (anaerobic)
PWY-6121	AIR-Biosynthesis	5-aminoimidazole ribonucleotide biosynthesis I		PWY-6214	3-Chlorocatechol-Degradation	3-chlorocatechol degradation III ( meta pathway)		PWY-7227	Adenosine-Deoxy-Denovo-Bbiosynthesis	adenosine deoxyribonucleotides de novo biosynthesis			PWY-6649	Glycolate-Degradation	glycolate and glyoxylate degradation III
PWY-7791	UMP-Biosynthesis	UMP biosynthesis III		PWY-6216	3-Chlorobenzoate-Degradation	3-chlorobenzoate degradation II (via protocatechuate)		PWY-7176	Pyrimid-Ribonucleot-De-Novo-Biosyn	UTP and CTP de novo biosynthesis			GLYOXDEG-PWY	Glycolate-Degradation	glycolate and glyoxylate degradation II
PWY-6364	Cyclitols-Biosynthesis	D- myo -inositol (1,3,4)-trisphosphate biosynthesis		PWY-7246	Glycan-Degradation	Pectin-Degradation		PWY-6453	Lipid-Biosynthesis	stigma estolide biosynthesis			PWY-7985	Oxalate-Degradation	oxalate degradation VI
PWY-6279	C40-Carotenoids-Biosynthesis	myxol-2' fucoside biosynthesis		PWY-6717	Glycan-Degradation	Xylan-Degradation		PWY-5104	ISOLEUCINE-SYN	L-isoleucine biosynthesis IV			PWY-6695	Oxalate-Degradation	oxalate degradation II
PWY-7947	C40-Carotenoids-Biosynthesis	flexixanthin biosynthesis		PWY66-241	Other-Degradation	bupropion degradation		PWY-6987	Lipoate-Biosynthesis	lipoate biosynthesis and incorporation III (Bacillus)			PWY-7516	SUGAR-ACIDS-DEG	L-lyxonate degradation
PWY-7940	C40-Carotenoids-Biosynthesis	lauryl-hydroxychlorobactene glucoside biosynthesis		2ASDEG-PWY	AROMATIC-COMPOUNDS-DEGRADATION	orthanilate degradation		PWY0-501	Lipoate-Biosynthesis	lipoate biosynthesis and incorporation I			PWY0-1317	Lactaldehyde-Degradation	L-lactaldehyde degradation (aerobic)
PWY-5943	C40-Carotenoids-Biosynthesis	beta -carotene biosynthesis		PWY-7982	AROMATIC-COMPOUNDS-DEGRADATION	pinoresinol degradation		PWY-7382	Lipoate-Biosynthesis	lipoate biosynthesis and incorporation IV (yeast)			PWY-3661	Glycine-Betaine-Degradation	glycine betaine degradation I
PWY-5946	C40-Carotenoids-Biosynthesis	alpha -carotene biosynthesis		PWY-7009	AROMATIC-COMPOUNDS-DEGRADATION	2,2'-dihydroxybiphenyl degradation		PWY0-1507	BIOTIN-SYN	biotin biosynthesis from 8-amino-7-oxononanoate I			PWY-7757	Phenolic-Compounds-Degradation	bisphenol A degradation
PWY-5876	ISOQUINOLINE-ALKALOIDS	magnoflorine biosynthesis		PWY-7841	Sphingolipid-Biosynthesis	neolacto-series glycosphingolipids biosynthesis		TRESYN-PWY	Trehalose-biosynthesis	trehalose biosynthesis I			CRNFORCAT-PWY	Creatinine-Degradation	creatinine degradation I
PWY-7641	Acetlylenic-Fatty-Acid-Biosynthesis	5-hexynoate biosynthesis		PWY-7833	Protein-Glycosylation	biosynthesis of Lewis epitopes (H. pylori)		PWY-4661	Phytate-Biosynthesis	1D- myo -inositol hexakisphosphate biosynthesis III ( Spirodela polyrrhiza )			PWY66-388	Sphingolipid-Recyc-Deg	ceramide degradation by alpha -oxidation
PWY0-862	5Z-Dodec-5-enoate-Biosynthesis	(5Z)-dodecenoate biosynthesis I		PWY-7090	UDP-Sugar-Biosynthesis	UDP-2,3-diacetamido-2,3-dideoxy- alpha -D-mannuronate biosynthesis		PWY-6372	Phytate-Biosynthesis	1D- myo -inositol hexakisphosphate biosynthesis IV ( Dictyostelium )			PWY-5642	Dinitrotoluene-Degradation	2,4-dinitrotoluene degradation
PWY-7028	UDP-Sugar-Biosynthesis	UDP- N,N' -diacetylbacillosamine biosynthesis		PWY-5064	Chlorophyll-a-Biosynthesis	chlorophyll a biosynthesis II		PWY-7710	Molybdenum-Cofactor-Biosynthesis	FeMo cofactor biosynthesis			PWY-4002	ASPARAGINE-DEG	L-asparagine degradation II
PWY-5738	GDP-Sugar-Biosynthesis	GDP-6-deoxy-D-talose biosynthesis		PWY-7832	Protein-Glycosylation	ABH and Lewis epitopes biosynthesis from type 1 precursor disaccharide		PWY-881	Trehalose-biosynthesis	trehalose biosynthesis II			TRYPDEG-PWY	TRYPTOPHAN-DEG	L-tryptophan degradation II (via pyruvate)
PWY-5740	GDP-Sugar-Biosynthesis	GDP-L-colitose biosynthesis		PWY-7837	Protein-Glycosylation	i antigen and I antigen biosynthesis		PWY0-1319	CDP-diacylglycerol-Biosynthesis	CDP-diacylglycerol biosynthesis II			PWY-3162	TRYPTOPHAN-DEG	L-tryptophan degradation V (side chain pathway)
PWY-5739	GDP-Sugar-Biosynthesis	GDP-D-perosamine biosynthesis		PWY-7335	UDP-Sugar-Biosynthesis	UDP- N -acetyl- alpha -D-mannosaminouronate biosynthesis		PWY-5667	CDP-diacylglycerol-Biosynthesis	CDP-diacylglycerol biosynthesis I			PWY-5742	ARGININE-DEG	L-arginine degradation IX (arginine:pyruvate transaminase pathway)
PWY-6478	GDP-Sugar-Biosynthesis	GDP-D- glycero - alpha -D- manno -heptose biosynthesis		PWY-7719	CMP-Sugar-Biosynthesis	CMP-diacetamido-8-epilegionaminic acid biosynthesis		PWY-761	Siderophores-Biosynthesis	rhizobactin 1021 biosynthesis			ARGDEG-IV-PWY	ARGININE-DEG	L-arginine degradation VIII (arginine oxidase pathway)
PWY-7219	Purine-Ribonuc-De-Novo-Biosynthesis	adenosine ribonucleotides de novo biosynthesis		PWY-7744	Lipid-Biosynthesis	dimycocerosyl phthiocerol biosynthesis		PWY-7988	Siderophores-Biosynthesis	baumannoferrin biosynthesis			PWY-7523	ARGININE-DEG	L-arginine degradation XII
PWY-7396	Alcohol-Biosynthesis	butanol and isobutanol biosynthesis (engineered)		PWY-7743	Lipid-Biosynthesis	dimycocerosyl triglycosyl phenolphthiocerol biosynthesis		PWY-3881	Sugar-Alcohols-Biosynthesis	mannitol biosynthesis			PWY0-823	ARGININE-DEG	L-arginine degradation III (arginine decarboxylase/agmatinase pathway)
GLUTSYN-PWY	GLUTAMATE-SYN	L-glutamate biosynthesis I		PWY-7851	CoA-Biosynthesis	coenzyme A biosynthesis II (eukaryotic)		PWY-7716	Antibiotic-Biosynthesis	penicillin G and penicillin V biosynthesis			PWY-701	METHIONINE-DEG	L-methionine degradation II
PWY-7790	UMP-Biosynthesis	UMP biosynthesis II		NAD-BIOSYNTHESIS-III	NAD-SYN	NAD biosynthesis III (from nicotinamide)		PWY-6664	Organic-solutes-Biosynthesis	di-myo-inositol phosphate biosynthesis			PWY-6416	Quinate-Degradation	quinate degradation II
ALANINE-VALINESYN-PWY	ALANINE-SYN	L-alanine biosynthesis I		PWY-5108	ISOLEUCINE-SYN	L-isoleucine biosynthesis V		PWY-4983	Nitric-Oxide-Biosynthesis	nitric oxide biosynthesis II (mammals)			PWY-5151	TYROSINE-DEG	L-tyrosine degradation II
PWY-5760	Beta-Alanine-Biosynthesis	beta -alanine biosynthesis IV		PWY-4981	PROLINE-SYN	L-proline biosynthesis II (from arginine)		PWY-6679	Antibiotic-Biosynthesis	jadomycin biosynthesis			PWY3O-4108	TYROSINE-DEG	L-tyrosine degradation III
PWY-8142	Ascorbate-Biosynthesis	L-ascorbate biosynthesis VI (plants, myo -inositol pathway)		PWY-7289	CYSTEINE-SYN	L-cysteine biosynthesis V (mycobacteria)		PWY-7701	Other-Amino-Acid-Biosynthesis	4-hydroxy-4-methyl-L-glutamate biosynthesis			PWY0-461	LYSINE-DEG	L-lysine degradation I
PWY-7938	Isorenieratene-Biosynthesis	isorenieratene biosynthesis I (actinobacteria)		PWY-6872	Vitamin-A-Biosynthesis	retinoate biosynthesis I		PWY-7766	Heme-b-Biosynthesis	heme b biosynthesis IV (Gram-positive bacteria)			LYSINE-DEG1-PWY	LYSINE-DEG	L-lysine degradation XI (mammalian)
PWY-5656	Mannosylglycerate-Biosynthesis	mannosylglycerate biosynthesis I		PWY-7818	Teichoic-Acids-Biosynthesis	type IV lipoteichoic acid biosynthesis ( S. pneumoniae )		PWY-6894	Thiamin-Diphosphate-Biosynthesis	thiamine diphosphate biosynthesis I (E. coli)			PWY-6328	LYSINE-DEG	L-lysine degradation X
PWY-5669	PhosphatidylethanolamineBiosynthesis	Phosphatidylserine-Biosynthesis		PWY-7857	TERPENOPHENOLICS-SYN	adlupulone and adhumulone biosynthesis		PWY-6797	6-HM-Dihydropterin-PP-Biosynthesis	6-hydroxymethyl-dihydropterin diphosphate biosynthesis II ( Methanocaldococcus )			PWY-8120	Beta-Alanine-Degradation	beta -alanine degradation III
PWY-6030	HORMONE-SYN	serotonin and melatonin biosynthesis		PWY-5133	TERPENOPHENOLICS-SYN	colupulone and cohumulone biosynthesis		LACTOSECAT-PWY	GALACTOSE-DEGRADATION	LACTOSE-DEG			HYDROXYPRODEG-PWY	Hydroxyprolines-Degradation	trans -4-hydroxy-L-proline degradation I
PWY-7659	POLYKETIDE-SYN	Toxin-Biosynthesis		PWY-7347	Sucrose-Biosynthesis	sucrose biosynthesis III		PWY0-41	Allantoin-degradation	Super-Pathways			PWY-5169	Cyanurate-Degradation	cyanuric acid degradation II
PWY-4381	Fatty-Acid-Biosyn-Initiation	fatty acid biosynthesis initiation (type II)		PWY-8008	Siderophores-Biosynthesis	staphyloferrin B biosynthesis		ENTBACSYN-PWY	Siderophores-Biosynthesis	Super-Pathways			PWY-6215	Chlorobenzoate-Degradation	4-chlorobenzoate degradation
AEROBACTINSYN-PWY	Siderophores-Biosynthesis	aerobactin biosynthesis		PWY-7990	Siderophores-Biosynthesis	staphyloferrin A biosynthesis		PWY-7197	Metabolic-Clusters	Pyrimidine-Nucleotide-Salvage			PWY-7773	Gamma-Resorcylate-Degradation	gamma -resorcylate degradation I
PWY-7991	Toxin-Biosynthesis	toxoflavin biosynthesis		PWY-5827	Terpenoid-Biosynthesis	heliocides biosynthesis		PWY-8187	ARGININE-DEG	Stickland-Reductive			PWY-7772	Gamma-Resorcylate-Degradation	gamma -resorcylate degradation II
PWY-6691	DITERPENOID-SYN	plaunotol biosynthesis		PWY-6098	TRITERPENOID-SYN	diploterol biosynthesis		GLYCLEAV-PWY	GLYCINE-DEG	glycine cleavage			PWY-2503	Benzoate-Degradation	benzoate degradation I (aerobic)
PWY-7709	Aroma-Compound-Biosynthesis	Linalool-Biosynthesis		PWY-8191	Sterol-Biosynthesis	cholesterol biosynthesis (algae, late side-chain reductase)		PWY-6012	Carriers-Biosynthesis	Interconversion			PWY-6640	Salicylate-Degradation	salicylate degradation IV
PWY-7517	DITERPENOID-SYN	brassicicene C biosynthesis		PWY-7839	Sphingolipid-Biosynthesis	lacto-series glycosphingolipids biosynthesis		PWY-8099	Carriers-Biosynthesis	tetrahydropteridine recycling			PWY-5428	Xylene-Degradation	1,3-dimethylbenzene degradation to 3-methylbenzoate
PWY-7721	DITERPENOID-SYN	methyl phomopsenoate biosynthesis		PWY-6622	Alkanes-Biosynthesis	heptadecane biosynthesis		PWY-8138	Interconversion	Phosphorus-Compounds			PWY-5429	Xylene-Degradation	1,4-dimethylbenzene degradation to 4-methylbenzoate
PWY-7720	SESQUITERPENOID-SYN	ophiobolin F biosynthesis		PWY-5665	Vanillin-Biosynthesis	vanillin biosynthesis I		PWY-5340	Activation	Sulfur-Metabolism			PWY-6902	Chitin-Degradation	chitin degradation II (Vibrio)
PWY-6109	TRITERPENOID-SYN	mangrove triterpenoid biosynthesis		PWY-7706	Antibiotic-Biosynthesis	dapdiamides biosynthesis		PWY-561	Energy-Metabolism	Super-Pathways			PWY-6724	Starch-Degradation	starch degradation II
PWY-5176	COUMARIN-SYN	coumarin biosynthesis (via 2-coumarate)		PWY-46	Putrescine-Biosynthesis	putrescine biosynthesis III		ARGSYN-PWY	ARGININE-SYN	Super-Pathways			PWY-6735	Starch-Degradation	starch degradation IV
PWY-6658	Polysaccharides-Biosynthesis	acetan biosynthesis		PWY-5818	Antibiotic-Biosynthesis	validamycin biosynthesis		SO4ASSIM-PWY	Assimilatory-Sulfate-Reduction	Super-Pathways			PWY-4101	SUGAR-ALCOHOLS-DEG	D-sorbitol degradation I
PWY-6655	Polysaccharides-Biosynthesis	xanthan biosynthesis		PWY-7820	Cell-Wall-Biosynthesis	teichuronic acid biosynthesis ( B. subtilis 168)		ARGDEGRAD-PWY	ARGININE-DEG	Super-Pathways			PWY-6760	Xylose-Degradation	D-xylose degradation III
PWY-6163	Chorismate-Biosynthesis	chorismate biosynthesis from 3-dehydroquinate		PWY-5526	Chlorophyll-Biosynthesis	bacteriochlorophyll a biosynthesis		PWY-5538	Pyruvate-Acetate-Fermentation	Super-Pathways			PWY-5519	D-Arabinose-Degradation	D-arabinose degradation III
PWY-7693	Antibiotic-Biosynthesis	guadinomine B biosynthesis		PWY-8127	Chlorophyll-Biosynthesis	chlorophyll b 2 biosynthesis		PWY-6963	Ammonia-Assimilation	Super-Pathways			PWY-2721	Trehalose-Degradation	trehalose degradation III
PWY-6722	Antibiotic-Biosynthesis	candicidin biosynthesis		PWY-7434	Protein-Glycosylation	Super-Pathways		PWY-5493	CO2-Fixation	reductive monocarboxylic acid cycle			SUCROSEUTIL2-PWY	SUCROSE-DEG	sucrose degradation VII (sucrose 3-dehydrogenase)
PWY-7962	Cobamide-De-Novo-Biosynthesis	adenosylcobinamide-GDP biosynthesis from cobyrinate a,c -diamide		DETOX1-PWY-1	REACTIVE-OXYGEN-SPECIES-DEGRADATION	Super-Pathways		PWY-7801	Metabolic-Clusters	Protein-Modification			PWY-6430	Pyrimidine-Base-Degradation	thymine degradation
TRNA-CHARGING-PWY	Aminoacyl-tRNAs-Charging	Metabolic-Clusters		PWY-5647	2-Nirobenzoate-Degradation	Super-Pathways		PWY-7198	Metabolic-Clusters	Pyrimid-Deoxyribonucleot-De-Novo-Biosyn			PWY-5517	L-Arabinose-Degradation	L-arabinose degradation III
PWY-7800	Metabolic-Clusters	Protein-Modification		PWY-1801	Formaldehyde-Oxidation	formaldehyde oxidation II (glutathione-dependent)		PWY-5939	Acetoin-Biosynthesis	pyruvate fermentation to ( R )-acetoin II			PWY-7195	Pyrimidine-Nucleotide-Salvage	Pyrimidine-Ribonucleosides-Degradation
P341-PWY	GLYCOLYSIS-VARIANTS	glycolysis V (Pyrococcus)		PWY-2541	Sterol-Biosynthesis	TRITERPENOID-SYN		PWY-6587	Pyruvate-Ethanol-Fermentation	pyruvate fermentation to ethanol III			PWY0-1471	Uracil-Degradation	uracil degradation III
PWY-7013	Alcohol-Degradation	Fermentation-to-propanoate		PWY-7798	Protein-Modification	protein S -nitrosylation and denitrosylation		PWY-8189	ALANINE-DEG	Stickland-Oxidative			PWY-6104	3-Chlorotoluene-Degradation	3-chlorotoluene degradation II
PWY-6277	AIR-Biosynthesis	Super-Pathways		PWY-6933	Seleno-Amino-Acid-Detoxification	seleno-amino acid detoxification and volatilization III		PWY-7849	Urate-Degradation	urate conversion to allantoin III			PWY-5644	4-Nitrotoluene-Degradation	4-nitrotoluene degradation II
SOPHOROSYLOXYDOCOSANOATE-DEG-PWY	Fatty-Acid-and-Lipid-Degradation	sophorosyloxydocosanoate deacetylation		PWY-5068	Chlorophyll-a-Biosynthesis	chlorophyll cycle		PWY-7394	Urate-Degradation	urate conversion to allantoin II			P421-PWY	4-Nitrotoluene-Degradation	4-nitrotoluene degradation I
PWY-5441	Interconversion	S-methyl-L-methionine cycle		PWY-6505	Super-Pathways	TRYPTOPHAN-DEG		PWY-6683	Assimilatory-Sulfate-Reduction	assimilatory sulfate reduction III			PWY-3982	Beta-Alanine-Biosynthesis	Uracil-Degradation
PWY-7892	Nucleic-Acid-Processing	tRNA-uridine 2-thiolation and selenation (bacteria)		PWY-6689	tRNA-Splicing	tRNA splicing I		PWY-5278	Sulfite-Oxidation	sulfite oxidation III			MALTOSECAT-PWY	Sugars-And-Polysaccharides-Degradation	maltose degradation
PEPTIDOGLYCANSYN-PWY	Peptidoglycan-Biosynthesis	Super-Pathways		PWY-7981	Protein-Glycosylation	alpha -dystroglycan glycosylation		PWY-6964	Ammonia-Assimilation	ammonia assimilation cycle II			PWY0-1300	Sugars-And-Polysaccharides-Degradation	2- O - alpha -mannosyl-D-glycerate degradation
ASPASN-PWY	Amino-Acid-Biosynthesis	Super-Pathways		PWYQT-4476	GLUCOSINOLATE-DEG	indole glucosinolate activation (herbivore attack)		PWY-7205	Pyrimidine-Nucleotide-Salvage	CMP phosphorylation			PWY0-44	Sugars-And-Polysaccharides-Degradation	D-allose degradation
PWY-7218	Storage-Compounds-Biosynthesis	Super-Pathways		PWY66-4	Sterol-Biosynthesis	Super-Pathways		PWY0-1356	ANAEROBIC-RESPIRATION	Electron-Transfer			PWY-7459	Sugars-And-Polysaccharides-Degradation	kojibiose degradation
PHOSLIPSYN2-PWY	Phospholipid-Biosynthesis	Super-Pathways		PWY-5506	Methanol-Oxidation	methanol oxidation to formaldehyde IV		PWY0-1573	ANAEROBIC-RESPIRATION	Electron-Transfer			PWY-842	Glycan-Degradation	Starch-Degradation
PWY-7091	CYANOGENIC-GLUCOSIDE-DEG	linustatin bioactivation		PWY66-341	Sterol-Biosynthesis	Super-Pathways		PWY0-1348	ANAEROBIC-RESPIRATION	Electron-Transfer			PWY-6313	HORMONE-DEG	serotonin degradation
PWY-6130	Alcohol-Biosynthesis	GLYCEROL-DEG		PWY-5109	Fermentation-to-Acids	propanoate fermentation to 2-methylbutanoate		PWY-7796	Pentose-Phosphate-Cycle	pentose phosphate pathway (oxidative branch) II			ACETOACETATE-DEG-PWY	Other-Degradation	acetoacetate degradation (to acetyl CoA)
ADENOSYLHOMOCYSCAT-PWY	Methionine-Salvage	L-methionine salvage from L-homocysteine		PWY0-1312	Acetate-Formation	acetate and ATP formation from acetyl-CoA I		P105-PWY	TCA-VARIANTS	TCA cycle IV (2-oxoglutarate decarboxylase)			PWY-741	AROMATIC-COMPOUNDS-DEGRADATION	p -cymene degradation to p -cumate
PWY-102	GIBBERELLINS-DEGRADATION	Gibberellin-Inactivation		PWY-8135	Bile-Acids-Degradation	bile acids deconjugation		MALATE-ASPARTATE-SHUTTLE-PWY	OTHER-ENERGY	malate/L-aspartate shuttle pathway			PWY-7557	AROMATIC-COMPOUNDS-DEGRADATION	(-)-dehydrodiconiferyl alcohol degradation
PWY-7206	Metabolic-Clusters	Pyrimidine-Deoxyribonucleosides-Deg		PWY-8136	Energy-Metabolism	NADPH repair (prokaryotes)		PYRUVDEHYD-PWY	Acetyl-CoA-Biosynthesis	CARBOXYLATES-DEG			PWY-6550	AROMATIC-COMPOUNDS-DEGRADATION	carbazole degradation
PWY-7251	Metabolic-Clusters	TRITERPENOID-SYN		PWY-6938	Energy-Metabolism	NADH repair (eukaryotes)		RIBOKIN-PWY	Sugars-And-Polysaccharides-Degradation	ribose phosphorylation			4-HYDROXYMANDELATE-DEGRADATION-PWY	AROMATIC-COMPOUNDS-DEGRADATION	4-hydroxymandelate degradation
PWY-8061	8-Oxo-GTP-Detoxification	Metabolic-Clusters		PWY-7541	Alcohol-Biosynthesis	Metabolic-Clusters							PWY-7747	AROMATIC-COMPOUNDS-DEGRADATION	diphenyl ethers degradation
PWY3O-440	Acetoin-Biosynthesis	pyruvate fermentation to acetoin III		PWY-6784	Cellulose-Degradation	Metabolic-Clusters							PWY-6184	AROMATIC-COMPOUNDS-DEGRADATION	methylsalicylate degradation
PWY-5486	Pyruvate-Ethanol-Fermentation	pyruvate fermentation to ethanol II		PWY-5494	Pyruvate-Propanoate-Fermentation	pyruvate fermentation to propanoate II (acrylate pathway)							PWY5F9-12	AROMATIC-COMPOUNDS-DEGRADATION	biphenyl degradation
PWY-5751	AROMATIC-COMPOUNDS-BIOSYN	PHENYLPROPANOID-SYN		PWY-8184	ISOLEUCINE-DEG	Stickland-Oxidative							PWY-7008	AROMATIC-COMPOUNDS-DEGRADATION	2-hydroxybiphenyl degradation
PWY-5138	Fatty-Acid-Degradation	fatty acid beta -oxidation IV (unsaturated, even number)		PWY-8183	Stickland-Oxidative	VALINE-DEG							PWY-5994	Palmitate-Biosynthesis	palmitate biosynthesis (type I fatty acid synthase)
PWY0-1264	Lipid-Biosynthesis	biotin-carboxyl carrier protein assembly		PWY-381	Nitrate-Reduction	nitrate reduction II (assimilatory)							PWY-6433	Hydroxy-Fatty-Acids-Biosynthesis	hydroxylated fatty acid biosynthesis (plants)
PWY-5083	Interconversion	NAD-Metabolism		PWY-5041	S-adenosyl-L-methionine-Biosynthesis	S -adenosyl-L-methionine salvage II							PWY3O-355	Stearate-Biosynthesis	stearate biosynthesis III (fungi)
PWY-5677	Acetyl-CoA-Butyrate	succinate fermentation to butanoate		PWY-3181	ALKALOIDS-SYN	N-CONTAINING-SECONDARY-CMPD-SYN							PWY-6763	AROMATIC-COMPOUNDS-BIOSYN	salicortin biosynthesis
PWY-6748	ANAEROBIC-RESPIRATION	Denitrification		PWY1YI0-7	Electron-Transfer	protective electron sinks in the thylakoid membrane (PSII to PTOX)							PWY-7106	Macrolides-Biosynthesis	erythromycin D biosynthesis
DISSULFRED-PWY	ANAEROBIC-RESPIRATION	Dissimilatory-Sulfate-Reduction											HOMOSER-METSYN-PWY	Methionine-De-novo-Biosynthesis	L-methionine biosynthesis I
PWY0-1577	ANAEROBIC-RESPIRATION	Electron-Transfer											PWY-5147	Oleate-Biosynthesis	oleate biosynthesis I (plants)
PWY-4302	AEROBIC-RESPIRATION	Electron-Transfer											PWY-6766	AROMATIC-COMPOUNDS-BIOSYN	salicin biosynthesis
PWY-6896	Thiamin-Salvage	thiamine diphosphate salvage I											PWY-7250	Enzyme-Cofactor-Biosynthesis	2Fe-2S iron-sulfur cluster biosynthesis
PWY0-1585	ANAEROBIC-RESPIRATION	Electron-Transfer											PWY-8200	HORMONE-SYN	backdoor pathway of androgen biosynthesis
PWY-8178	Pentose-Phosphate-Cycle	pentose phosphate pathway (non-oxidative branch) II											PWY-7533	Toxin-Biosynthesis	gliotoxin biosynthesis
													PWY-5773	SESQUITERPENOID-SYN	gossypol biosynthesis
													PWY-7885	Glycolipids-Biosynthesis	phosphatidylinositol mannoside biosynthesis
													PWY-7398	COUMARIN-SYN	coumarins biosynthesis (engineered)
													PWY-2582	Brassinosteroid-Biosynthesis	brassinosteroid biosynthesis II
													CAMALEXIN-SYN	INDOLE-PHYTOALEXIN-SYN	camalexin biosynthesis
													PWY-2301	Cyclitols-Biosynthesis	myo -inositol biosynthesis
													PWY-7901	GLUCOSINOLATE-SYN	glucosinolate biosynthesis from tyrosine
													PWYQT-4472	GLUCOSINOLATE-SYN	glucosinolate biosynthesis from trihomomethionine
													PWYQT-4475	GLUCOSINOLATE-SYN	glucosinolate biosynthesis from hexahomomethionine
													PWY-601	GLUCOSINOLATE-SYN	glucosinolate biosynthesis from tryptophan
													PWYQT-4471	GLUCOSINOLATE-SYN	glucosinolate biosynthesis from dihomomethionine
													PWYQT-4474	GLUCOSINOLATE-SYN	glucosinolate biosynthesis from pentahomomethionine
													PWYQT-4473	GLUCOSINOLATE-SYN	glucosinolate biosynthesis from tetrahomomethionine
													PWY-702	Methionine-De-novo-Biosynthesis	L-methionine biosynthesis II
													PWY-5468	QUINOLIZIDINE-ALKALOIDS	lupanine biosynthesis
													PWY-5287	ISOQUINOLINE-ALKALOIDS	sanguinarine and macarpine biosynthesis
													PWY-5843	TROPANE-ALKALOIDS	cocaine biosynthesis
													PWY-7728	PUFA-Biosynthesis	(4Z,7Z,10Z,13Z,16Z)-docosa-4,7,10,13,16-pentaenoate biosynthesis II (4-desaturase)
													PWY-7610	GDP-Sugar-Biosynthesis	GDP-6-deoxy-D- altro -heptose biosynthesis
													PWY-8133	Cell-Structure-Biosynthesis	succinoglycan biosynthesis
													PWY0-1303	Polyamine-Biosynthesis	aminopropylcadaverine biosynthesis
													PWY-6320	AROMATIC-COMPOUNDS-BIOSYN	phaselate biosynthesis
													PWY-8044	Carbohydrates-Biosynthesis	cyclohexane-1-carboxyl-CoA biosynthesis
													PWY-5885	Lipid-Biosynthesis	wax esters biosynthesis II
													PWY-321	EPIDERMAL-STRUCTURE	Lipid-Biosynthesis
													PWY-8043	Other-biosynthesis	ophthalmate biosynthesis
													PWY-7153	SECONDARY-METABOLITE-BIOSYNTHESIS	grixazone biosynthesis
													PWY-7371	14-Dihydroxy-6-Naphthoate-Biosynthesis	1,4-dihydroxy-6-naphthoate biosynthesis II
													PWY-6978	Plastoquinone-Biosynthesis	plastoquinol-9 biosynthesis II
													PWY-6543	Folate-Biosynthesis	4-aminobenzoate biosynthesis
													ILEUSYN-PWY	ISOLEUCINE-SYN	L-isoleucine biosynthesis I (from threonine)
													PWY0-901	Selenocysteine-Biosynthesis	L-selenocysteine biosynthesis I (bacteria)
													P261-PWY	Coenzyme-M-Biosynthesis	coenzyme M biosynthesis I
													PWY-6643	Coenzyme-M-Biosynthesis	coenzyme M biosynthesis II
													PWY-7870	CYSTEINE-SYN	L-cysteine biosynthesis VII (from S -sulfo-L-cysteine)
													PWY-6749	CMP-Legionaminate-Biosynthesis	CMP-legionaminate biosynthesis I
													PWY-7131	CMP-Legionaminate-Biosynthesis	CMP-legionaminate biosynthesis II
													PWY-6958	Eicosapentaenoate-Biosynthesis	icosapentaenoate biosynthesis I (lower eukaryotes)
													PWY-7049	Eicosapentaenoate-Biosynthesis	icosapentaenoate biosynthesis II (6-desaturase, mammals)
													PWY-7724	Eicosapentaenoate-Biosynthesis	icosapentaenoate biosynthesis III (8-desaturase, mammals)
													PWY-5353	Arachidonate-Biosynthesis	arachidonate biosynthesis I (6-desaturase, lower eukaryotes)
													PWY-5194	Porphyrin-Compounds-Biosynthesis	siroheme biosynthesis
													PWY-2661	Trehalose-biosynthesis	trehalose biosynthesis V
													PWY-8171	Molybdenum-Cofactor-Biosynthesis	molybdenum cofactor biosynthesis
													PWY-6053	Dimethylsulfoniopropionate-Biosynthesis	dimethylsulfoniopropanoate biosynthesis III (algae and phytoplankton)
													PWY-8001	S-CONTAINING-SECONDARY-CMPD-SYN	felinine and 3-methyl-3-sulfanylbutan-1-ol biosynthesis
													PWY-7869	Alkenes-Biosynthesis	cis -alkene biosynthesis
													PWY66-378	HORMONE-SYN	androgen biosynthesis
													PWY-7470	PhosphatidylcholineBiosynthesis	phosphatidylcholine biosynthesis VII
													PWY-7299	HORMONE-SYN	progesterone biosynthesis
													PWY-5972	Stearate-Biosynthesis	stearate biosynthesis I (animals)
													PWY-5367	Unsaturated-Fatty-Acids-Biosynthesis	petroselinate biosynthesis
													PWY-5966-1	Fatty-Acid-Biosyn-Initiation	fatty acid biosynthesis initiation (type I)
													PWY-6432	POLYKETIDE-SYN	curcuminoid biosynthesis
													PWY-6376	Siderophores-Biosynthesis	desferrioxamine B biosynthesis
													PWY-6381	Siderophores-Biosynthesis	bisucaberin biosynthesis
													PWY-5958	ALKALOIDS-SYN	acridone alkaloid biosynthesis
													PWY-6375	Siderophores-Biosynthesis	desferrioxamine E biosynthesis
													PWY-7612	ALKALOIDS-SYN	chaetoglobosin A biosynthesis
													PWY-7603	ALKALOIDS-SYN	stephacidin A biosynthesis
													PWY-5710	ALKALOIDS-SYN	capsaicin biosynthesis
													PWY-5975	Aroma-Compound-Biosynthesis	furaneol and mesifurane biosynthesis
													PWY-8157	PHENYLPROPANOID-SYN	avenanthramide biosynthesis
													PWY-8052	N-CONTAINING-SECONDARY-CMPD-SYN	2-arachidonoylglycerol biosynthesis
													PWY-5859	CINNAMATE-SYN	eugenol and isoeugenol biosynthesis
													PWY-5469	LIGNAN-SYN	sesamin biosynthesis
													PWY-7411	Phospholipid-Biosynthesis	phosphatidate biosynthesis (yeast)
													PWY-7782	Phospholipid-Biosynthesis	plasmalogen biosynthesis
													PWY-6352	Phospholipid-Biosynthesis	3-phosphoinositide biosynthesis
													PWY-7027	Olefins-Biosynthesis	hentriaconta-3,6,9,12,15,19,22,25,28-nonaene biosynthesis
													PWY-6982	COUMARIN-SYN	umbelliferone biosynthesis
													PWY-822	Polysaccharides-Biosynthesis	fructan biosynthesis
													PWY-5979	Antibiotic-Biosynthesis	3-amino-5-hydroxybenzoate biosynthesis
													PWY-6444	Benzoate-Biosynthesis	benzoate biosynthesis II (CoA-independent, non- beta -oxidative)
													PWY-5754	4-Hydroxybenzoate-Biosynthesis	4-hydroxybenzoate biosynthesis I (eukaryotes)
													PWY-3561	Choline-Biosynthesis	choline biosynthesis III
													PWY-40	Putrescine-Biosynthesis	putrescine biosynthesis I
													PWY-1186	Other-Amino-Acid-Biosynthesis	L-homomethionine biosynthesis
													PWY-5929	Antibiotic-Biosynthesis	puromycin biosynthesis
													HEME-BIOSYNTHESIS-II	Heme-b-Biosynthesis	heme b biosynthesis I (aerobic)
													PWY-8197	O-Antigen-Biosynthesis	group D2 Salmonella O antigen biosynthesis
													PWY-7290	O-Antigen-Biosynthesis	Escherichia coli serotype O86 O -antigen biosynthesis
													PWY-8192	O-Antigen-Biosynthesis	group B Salmonella O antigen biosynthesis
													PWY-8196	O-Antigen-Biosynthesis	group E Salmonella O antigen biosynthesis
													PWY-8195	O-Antigen-Biosynthesis	group D1 Salmonella O antigen biosynthesis
													PWY-8198	O-Antigen-Biosynthesis	group A Salmonella O antigen biosynthesis
													PWY-7530	O-Antigen-Biosynthesis	beta -D-galactosaminyl-(1 3)- N -acetyl- alpha -D-galactosamine biosynthesis
													PWY0-42	Methyl-Citrate-Cycle	2-methylcitrate cycle I
													PWY-6733	Metabolic-Clusters	PLANT-CELL-STRUCTURE
													PWY-5747	Methyl-Citrate-Cycle	2-methylcitrate cycle II
													PWY-7185	UTP-CTP-Dephosphorylation	UTP and CTP dephosphorylation I
													PWY-5386-1	Aldehyde-Degradation	Methylglyoxal-Detoxification
													PWY-801	Interconversion	homocysteine and cysteine interconversion
													PWY-6113	Fatty-acid-biosynthesis	Super-Pathways
													PWY-6523	Denitrification	Methane-Oxidation
													PWY3DJ-11470	Sphingolipid-Recyc-Deg	sphingosine and sphingosine-1-phosphate metabolism
													PWY-8182	Fatty-Acid-Degradation	valproate beta -oxidation
													PWY-8056	Fatty-Acid-and-Lipid-Degradation	anandamide lipoxygenation
													PWY-6842	Detoxification	glutathione-mediated detoxification II
													PWY-7616	Alcohol-Degradation	Detoxification
													CYANCAT-PWY	Detoxification	NITROGEN-DEG
													PWY-6786	Detoxification	Metabolic-Clusters
													PWY-7887	Protein-Modification	protein SAMPylation and SAMP-mediated thiolation
													PWY-4202	Arsenate-Detoxification	arsenate detoxification I (mammalian)
													PWY1YI0-1	Arsenate-Detoxification	arsenate detoxification V
													FASYN-INITIAL-PWY	Fatty-acid-biosynthesis	Super-Pathways
													BENZCOA-PWY	AROMATIC-COMPOUNDS-DEGRADATION	Super-Pathways
													PWY-6443	Benzoate-Biosynthesis	Super-Pathways
													PWY-7803	tRNA-Splicing	tRNA splicing II
													PWYQT-4477	GLUCOSINOLATE-DEG	indole glucosinolate activation (intact plant cell)
													PWY-5459	Methylglyoxal-Detoxification	Super-Pathways
													PWY-8017	Stickland-Reductive	Super-Pathways
													PWY-7084	ANAEROBIC-RESPIRATION	Ammonia-oxidation
													PWYQT-4429	CO2-Fixation	CO 2 fixation into oxaloacetate (anaplerotic)
													PWY1G-170	Formaldehyde-Oxidation	formaldehyde oxidation III (mycothiol-dependent)
													PWY-6446	Benzoate-Biosynthesis	Super-Pathways
													PWY-6873	Energy-Metabolism	long chain fatty acid ester synthesis (engineered)
													PWY-6829	Metabolic-Clusters	Nucleic-Acid-Processing
													PWY66-387	Fatty-Acid-Degradation	3-methyl-branched fatty acid alpha -oxidation
													PWY-7420	Lipid-Biosynthesis	monoacylglycerol metabolism (yeast)
													GLUTATHIONESYN-PWY	Enzyme-Cofactor-Biosynthesis	Reductants
													SULFMETII-PWY	Assimilatory-Sulfate-Reduction	assimilatory sulfate reduction II
													PWY-7927	Sulfide-Oxidation	sulfide oxidation IV (mitochondria)
													PWY1G-126	Reductants	mycothiol oxidation
													PWY-4081	Reductants	glutathione-peroxide redox reactions
													PWY-6531	SUGAR-ALCOHOLS-DEG	mannitol cycle
													PWY-5674	ANAEROBIC-RESPIRATION	Nitrate-Reduction
													NAD-BIOSYNTHESIS-II	NAD-SYN	NAD salvage pathway III (to nicotinamide riboside)
													PWY-6613	Folate-Biosynthesis	tetrahydrofolate salvage from 5,10-methenyltetrahydrofolate
													KDOSYN-PWY	KDO-Lipid-IV-Transfer	Kdo transfer to lipid IV A I (E. coli)
													PWY-8074	KDO-Lipid-IV-Transfer	Kdo transfer to lipid IV A IV ( P. putida )
													PWY-7416	PhosphatidylcholineBiosynthesis	phospholipid remodeling (phosphatidylcholine, yeast)
													PWY-7039	Phospholipid-Biosynthesis	phosphatidate metabolism, as a signaling molecule
													PWY-4521	AEROBIC-RESPIRATION	Arsenate-Detoxification
													PWY1YI0-6	AEROBIC-RESPIRATION	Electron-Transfer
													P303-PWY	ANAEROBIC-RESPIRATION	Ammonia-oxidation
